# Supplementary material for: Critical functions for STAT5 tetramers in the maturation and survival of natural killer cells
Source: Nat Commun. 2017 Nov 6;8:1320. doi: 10.1038/s41467-017-01477-5 (PMC5673064; doi:10.1038/s41467-017-01477-5)
Supplement: Supplementary file 3 — Supplementary Data 1 [file 41467_2017_1477_MOESM3_ESM.xlsx]

## Sheet: Supplementary Data 1a
Supplementary Data 1a. All differentially expressed genes in WT NK cells during maturation transition
		WT			Stat5 DKI
gene_name	symbol	CD11b-CD27+	CD11b+CD27+	CD11b+CD27low	CD11b-CD27+	CD11b+CD27+	CD11b+CD27low
NM_026738	1110007C09Rik	25.9635	44.6597	54.7245	15.4629	34.9223	47.4277
NM_028820	1700017B05Rik	3.23804	3.01074	4.61813	4.26988	3.34714	8.01362
NM_026411	1700021F05Rik	4.96124	6.04399	9.24299	4.65598	5.33487	9.37869
NM_025563	2010012O05Rik	12.0105	24.0048	49.0702	6.85557	20.0089	41.561
NM_028096	2010300C02Rik	5.49474	1.51645	0.0946175	9.46694	1.85079	0.0726928
NM_172403	2810021J22Rik	3.51397	3.31075	5.53643	2.93418	3.21647	4.35329
NM_026515	2810417H13Rik	10.2707	12.3552	1.82056	13.0448	22.8927	19.8944
NM_172884	2900026A02Rik	14.6068	2.97405	1.31131	27.8242	4.54229	5.98705
NM_178098	4930486L24Rik	15.3743	15.194	9.73949	11.4623	17.2574	7.06414
NM_029998	6030458C11Rik	12.4712	12.8603	7.32913	11.7107	13.9671	7.85093
NM_145448	9030617O03Rik	6.43835	7.1529	3.08303	4.79451	10.6025	3.61713
NM_175687	A230050P20Rik	14.4405	8.35295	5.65968	16.644	8.29485	5.91781
NM_001033378	A430078G23Rik	30.0976	37.3642	58.3204	16.9981	31.1965	49.2604
NM_013454	Abca1	8.39231	8.18677	12.4997	7.95749	6.48444	7.02628
NM_011076	Abcb1a	15.8971	11.1357	20.0981	19.8795	9.17493	16.731
NM_019875	Abcb9	5.00916	3.53442	1.97386	7.52569	5.78418	3.4485
NM_001110271	Abhd14a	3.90742	3.43998	1.28016	5.23941	4.69912	1.7594
NM_009338	Acat2	4.82347	4.70241	7.11431	4.44561	3.92677	5.28712
NM_207668	Acpp	10.2552	2.46103	0.709692	22.902	4.24297	1.04038
NM_019811	Acss2	21.0873	34.2875	56.1478	12.8364	28.4672	58.2414
NM_007398	Ada	7.35024	6.32658	3.75647	12.2633	7.17994	5.86882
NM_009616	Adam19	1.97792	1.06585	0.90248	5.7378	0.952159	1.26558
NM_007403	Adam8	2.97755	1.26354	0.83729	8.47252	1.57015	1.63346
NM_172723	Adap1	13.3885	12.8849	5.56516	13.6525	15.7615	5.4552
NM_023341	Adck3	4.89402	3.11521	3.24675	5.92665	3.1536	2.86871
NM_007419	Adrb1	0.258196	0.92251	8.79352	0.0428648	0.29318	9.54321
NM_007421	Adssl1	4.29494	5.3096	8.9784	3.79384	5.76777	10.5957
NM_010678	Aff3	17.0235	12.4042	4.05595	13.9513	16.5419	3.39605
NM_021414	Ahcyl2	14.9258	8.00628	8.02573	29.4239	9.47259	8.72966
NM_013464	Ahr	7.53626	2.49157	1.13914	14.5201	4.64071	1.66103
NM_172393	Aim1	19.6112	33.168	37.1479	10.9884	29.2149	39.1838
NM_001013779	Aim2	33.6291	15.4326	11.2433	50.4628	19.006	12.267
NM_199035	Alg8	4.29119	3.93638	2.06434	5.38059	4.89369	2.88047
NM_009663	Alox5ap	0.404003	5.4677	3.12563	0.365073	2.7444	2.84306
NM_001005421	Amica1	9.9914	2.14483	0.412695	28.0448	4.92466	0.584885
NM_001252193	Amz2	5.72875	3.32867	2.99898	9.22693	3.92234	3.51452
NM_009640	Angpt1	8.12561	12.5004	10.8842	4.37658	9.66591	5.31432
NM_010730	Anxa1	69.9373	144.82	105.661	28.8421	110.86	104.099
NM_007585	Anxa2	383.553	628.954	532.079	252.984	675.641	541.77
NM_009673	Anxa5	18.5054	30.8011	25.5859	14.5176	28.422	23.1143
NM_013473	Anxa8	0.424111	1.59438	6.50282	0.304078	3.96095	13.0748
NM_009687	Apex1	10.2685	8.04918	4.42665	15.7269	12.5945	6.96224
NM_009696	Apoe	2.08027	17.5303	14.0737	1.45773	10.4284	11.1904
NM_001024848	Apol7b	41.7242	22.5735	15.4526	60.0762	24.8152	16.9587
NM_001134802	Apol7e	63.2309	41.9767	29.5716	81.0407	43.0719	32.7803
NM_181416	Arhgap11a	4.34842	5.55016	2.92302	4.55768	7.98318	8.76587
NM_020260	Arhgap31	2.3806	3.0892	7.72121	2.30682	1.73472	6.90229
NM_009706	Arhgap5	4.23876	1.8975	0.836349	5.05569	1.6517	0.637809
NM_133674	Arhgef5	9.75682	8.07872	5.3112	11.0904	5.90895	3.59644
NM_007880	Arid3a	4.09532	2.50447	4.18138	5.56256	2.3788	4.93316
NM_207231	Arl5c	27.5747	35.2179	13.8948	19.8982	52.9905	20.3208
NM_177778	Armc7	17.7472	9.20669	11.2878	25.7175	8.15621	15.7962
NM_001042591	Arrdc3	14.0215	14.0959	21.819	13.6436	12.5616	21.416
NM_019915	Art2b	2.33037	1.30079	0.350766	6.04287	3.25027	0.84367
NM_020577	As3mt	34.4219	63.945	87.8117	17.2415	58.6047	85.4196
NM_023049	Asb2	18.1311	2.92814	0.704675	50.2123	3.98012	0.660388
NM_024184	Asf1b	9.89831	12.2563	5.37904	11.0601	17.963	17.3279
NM_145387	Athl1	3.35873	3.105	4.99337	4.4545	2.91189	5.27501
NM_009728	Atp10a	13.4156	12.5756	6.43778	14.0664	13.758	6.11462
NM_029097	Atp13a2	9.86903	14.246	21.9053	7.09554	10.3233	17.8469
NM_144921	Atp1a3	2.06891	3.72095	9.45803	1.98234	2.13545	5.77835
NM_001080944	Atp8b4	31.7275	40.4168	26.8532	24.3832	47.9642	29.8894
NM_011497	Aurka	2.3834	3.67558	2.30375	2.92115	5.40849	7.2392
NM_011496	Aurkb	2.88594	4.93869	1.05647	3.9696	7.75181	7.77928
NM_145222	B3gnt7	9.92349	14.8855	23.3986	7.41744	11.1929	23.4116
NM_001033350	Bank1	1.93615	7.02345	7.34846	1.44551	5.60791	6.2618
NM_030060	Batf3	23.1567	0.961533	0.338048	11.2347	0.685814	0.298832
NM_001254946	BC035044	19.5776	16.969	9.11847	14.4914	16.6175	6.8063
NM_199195	Bckdhb	19.8522	12.9618	17.6517	27.6804	16.5834	16.8739
NM_001079883	Bcl11b	3.8093	0.920555	0.890277	5.1429	0.608053	1.49718
NM_009742	Bcl2a1a	6.66715	3.47297	4.59538	14.3628	3.14706	6.84809
NM_007534	Bcl2a1b	19.267	10.2081	14.2961	38.5765	8.52314	18.1188
NM_007536	Bcl2a1d	10.8675	5.45097	7.91639	21.1552	4.86991	9.13991
NM_178782	Bcorl1	3.17167	3.88197	5.91671	1.78709	2.92458	5.04701
NM_198161	Bhlhb9	6.57509	3.68959	2.6186	6.65028	4.9036	3.82076
NM_001012273	Birc5	2.88772	3.93894	1.0079	3.57188	7.89667	7.21082
NM_007549	Blk	1.29241	5.67215	6.24527	0.757522	4.10858	4.51901
NM_008528	Blnk	1.02775	5.27637	5.07527	0.771875	4.22085	4.99804
NM_007557	Bmp7	6.85901	0.941453	0.0131079	10.4814	0.795475	0.108224
NM_138653	Bspry	7.15008	8.0208	3.97287	6.47106	8.47214	4.189
NM_198095	Bst2	29.7814	24.6965	15.1005	33.5248	24.4735	14.7373
NM_028709	Btbd11	15.2775	13.4711	7.71678	15.1948	11.1229	5.43092
NM_201646	Btbd6	8.0384	6.1711	2.79905	8.0105	6.62377	3.46934
NM_001037719	Btla	2.27249	7.9448	8.59814	1.74395	5.71183	7.23563
NM_001113179	Bub1	1.9013	3.06214	0.42716	2.10436	5.86014	5.11469
NM_009773	Bub1b	3.29805	5.76531	1.33673	4.97381	10.5769	9.37725
NM_007573	C1qbp	27.6431	24.2304	15.9797	37.1317	27.7939	16.3339
NM_028331	C1qtnf6	14.1408	9.3045	8.77384	27.7264	16.6918	20.6103
NM_172616	C330027C09Rik	3.22713	4.1538	1.85067	3.81831	7.25477	6.90003
NM_001146287	Cables1	7.96429	2.33873	0.239151	13.8215	2.55918	0.133808
NM_023525	Cad	13.9903	11.3801	7.49529	15.6833	11.3265	7.97374
NM_018782	Calcrl	5.30586	5.10971	7.8364	3.36557	4.02562	4.73231
NM_133746	Calhm2	14.1164	16.4519	25.48	9.54405	10.0678	18.5464
NM_025451	Camk2n1	12.4736	20.8704	34.1398	14.3205	14.8715	25.3916
NM_009921	Camp	0.0071422	6.65958	5.425	0.0071422	0.680517	2.26955
NM_001042534	Capg	8.56736	17.181	19.4361	4.74645	10.3543	27.0466
NM_009801	Car2	164.019	124.395	54.2608	227.688	200.657	56.9877
NM_181315	Car5b	7.29347	13.8147	18.9446	3.50055	12.3821	20.3802
NM_134148	Carns1	6.683	8.58852	17.4688	4.05657	5.42247	10.2338
NM_001109873	Cbfa2t3	8.32024	10.793	3.00759	4.87553	10.6177	4.65277
NM_007621	Cbr2	0.171056	0.575339	3.79319	0.0543851	0.53093	11.1332
NM_028763	Cbx6	7.72356	4.54193	3.13249	8.68649	4.74813	4.00874
NM_001033533	Ccdc102a	15.1699	6.95367	3.48125	21.7893	8.84851	5.05801
NM_145574	Ccdc136	3.75903	0.285196	0.0073819	5.99079	0.440279	0.187857
NM_001080808	Ccdc64	8.23119	4.53402	1.15056	9.97277	5.02334	1.25404
NM_144819	Ccdc92	6.53426	4.10319	0.783078	6.86235	3.27972	0.510183
NM_011337	Ccl3	634.041	1005.79	1907.57	488.201	1062.61	1661.89
NM_013652	Ccl4	475.042	692.945	1212.22	410.852	595.052	1070.49
NM_013653	Ccl5	3538.76	4432.18	6849.09	3432.53	4701.52	9706.13
NM_011338	Ccl9	0.70941	2.39241	7.50363	0.938488	1.5569	11.8537
NM_009828	Ccna2	5.88053	10.7129	1.4542	7.55851	20.7024	19.5915
NM_172301	Ccnb1	1.82251	2.72956	0.605035	2.26999	6.49216	5.83074
NM_007630	Ccnb2	6.30459	9.36232	1.6485	8.08422	18.3076	17.6757
NM_007633	Ccne1	3.59512	4.71264	2.18875	3.63101	6.53224	4.6655
NM_009915	Ccr2	162.076	206.286	43.4404	76.2249	181.077	20.1444
NM_007719	Ccr7	3.23704	6.49793	6.57492	4.84163	6.80978	6.92984
NM_001163496	Cd160	119.129	42.9606	8.05909	166.531	55.9725	20.4582
NM_009844	Cd19	3.60359	17.0779	17.4618	2.33699	11.3163	13.2356
NM_021325	Cd200r1	10.915	1.63667	1.09334	19.8677	2.16371	1.69741
NM_206535	Cd200r2	5.649	1.713	1.13231	16.9585	2.5378	1.08957
NM_001043317	Cd22	19.3117	12.3746	11.4159	20.5907	10.4696	10.4968
NM_178687	Cd226	66.9218	29.8271	19.221	94.2055	39.6827	36.8773
NM_009846	Cd24a	2.72302	13.5105	13.3875	2.45757	9.90845	10.6507
NM_001033126	Cd27	99.0114	78.8898	7.80312	86.648	85.5187	6.03847
NM_007642	Cd28	66.3514	56.4737	11.5311	77.6758	86.4517	15.0027
NM_009847	Cd2ap	6.09107	5.62088	2.98237	6.18978	4.57295	2.3033
NM_001169153	Cd300lf	12.6445	9.98427	6.28456	10.2657	7.13492	5.58781
NM_013487	Cd3d	45.8142	4.66543	0.908144	53.9495	5.23971	1.10053
NM_007648	Cd3e	22.9602	0.76101	0.0927788	23.1828	0.602201	1.60005
NM_009850	Cd3g	59.8336	10.0367	1.57984	62.3496	4.76186	2.85742
NM_010016	Cd55	19.0807	35.2457	20.209	16.0905	35.7061	14.8585
NM_001042580	Cd63	7.11841	0.976456	0.324645	16.2788	0.948565	0.503596
NM_009853	Cd68	5.60296	10.1861	6.03822	4.35126	10.008	5.12342
NM_001033122	Cd69	170.636	186.308	98.0567	189.292	249.914	126.963
NM_009854	Cd7	962.452	360.936	146.894	1499.48	485.267	198.621
NM_001042605	Cd74	85.9105	267.795	255.249	160.251	191.958	243.634
NM_007655	Cd79a	9.50389	43.4057	48.7369	5.91211	29.4668	36.434
NM_008339	Cd79b	9.79843	34.5638	36.4396	6.44178	22.0229	25.3687
NM_007657	Cd9	100.678	125.144	189.501	73.1366	110.722	137
NM_172587	Cdc14b	2.58143	3.76958	6.05694	1.56645	3.87889	5.56971
NM_023223	Cdc20	4.94447	5.91881	2.17088	5.56107	10.0711	11.3531
NM_027219	Cdc42ep1	0.956748	0.139325	3.20604	2.96533	0.308454	8.01895
NM_009862	Cdc45	4.05653	4.50097	1.99776	5.15559	7.01626	5.62043
NM_001110162	Cdca2	1.75825	2.74329	0.907337	2.3488	5.45332	6.57408
NM_013538	Cdca3	4.53978	7.89307	1.75055	5.9957	16.0683	14.7499
NM_026410	Cdca5	3.0749	4.12238	0.904324	4.25059	8.31193	7.39948
NM_026560	Cdca8	5.75236	7.94045	2.38182	6.84213	15.2833	15.0528
NM_174988	Cdh22	1.60465	4.57072	13.0307	0.401352	1.83086	5.79339
NM_007659	Cdk1	2.81618	4.06582	1.29402	3.02088	7.9557	8.52152
NM_011074	Cdk14	2.56371	6.30212	12.876	0.720924	2.70028	5.66313
NM_183417	Cdk2	10.6849	6.28397	10.4561	11.8341	7.46509	12.8502
NM_009873	Cdk6	6.52856	5.43967	2.02912	3.69498	4.21488	2.37573
NM_001111099	Cdkn1a	13.8954	22.1813	24.9467	13.9924	13.3222	23.6269
NM_028222	Cdkn3	1.65854	2.19326	0.478192	1.9945	5.18875	6.17527
NM_029441	Cdyl2	7.64791	5.00247	4.74701	7.98224	3.88757	4.04813
NM_009883	Cebpb	58.7516	49.115	24.2385	62.1388	37.7455	20.9177
NM_173762	Cenpe	2.50278	3.39904	0.916565	2.88015	6.23349	5.82121
NM_001164362	Cep55	1.90672	3.18374	0.881158	2.15471	5.95224	6.01423
NM_008823	Cfp	2.67183	6.09953	5.98222	2.27269	3.47876	4.41475
NM_013733	Chaf1a	4.46269	4.94896	2.02835	6.27573	6.47182	5.81544
NM_007697	Chl1	3.11078	0.592397	0.183557	5.26694	0.562569	0.11487
NM_144807	Chpt1	3.21647	3.98616	6.46419	2.78608	3.03984	5.50484
NM_009603	Chrne	8.58277	12.9533	10.5393	5.62365	10.2111	9.83094
NM_009895	Cish	18.6276	8.35829	6.17808	6.8913	1.28365	1.4371
NM_001004140	Ckap2	1.99126	3.46926	1.07583	2.55326	5.87384	6.56455
NM_181589	Ckap2l	2.70328	4.19632	0.748138	3.01553	7.99896	6.99644
NM_021273	Ckb	13.8066	1.47588	0.991703	33.0304	3.31412	1.13139
NM_016904	Cks1b	9.03617	11.7404	3.18545	13.0718	21.1412	20.111
NM_028849	Cldnd2	9.65249	14.3331	26.6278	5.41471	12.0988	23.5298
NM_020257	Clec2i	49.185	31.2092	17.5426	47.7771	30.4596	14.6823
NM_001033175	Cln6	6.01401	3.8423	2.34641	8.80742	4.37038	3.86971
NM_175554	Clspn	2.7751	3.29776	0.7256	3.45209	5.64659	5.06978
NM_023051	Clstn1	12.7829	9.34258	5.27231	13.4736	7.83579	4.38278
NM_010780	Cma1	17.2429	94.1775	345.315	3.36183	62.9308	353.139
NM_001111110	Cmah	19.4598	23.3753	14.3822	13.8598	32.0242	15.425
NM_008153	Cmklr1	8.39276	32.9608	89.1727	1.974	19.6988	77.2509
NM_020557	Cmpk2	4.54241	5.35916	2.33318	2.86993	4.51254	1.9545
NM_133978	Cmtm7	54.5462	66.866	17.0726	43.7479	78.6401	22.6956
NM_172546	Cnksr3	5.98618	3.63179	2.51945	5.93173	3.89282	1.84548
NM_199473	Col8a2	4.56412	6.90822	2.71541	2.27885	6.56363	1.8423
NM_028071	Cotl1	225.231	205.686	109.417	260.906	229.545	140.994
NM_009943	Cox6a2	6.76054	1.68778	0.30001	5.72242	4.33176	0.283318
NM_170684	Cpne7	39.5925	23.578	36.6767	40.5002	14.0115	29.3898
NM_019465	Crtam	56.8756	21.4712	2.96946	76.944	28.9994	3.82256
NM_001037859	Csf1r	0.165978	6.17614	4.7654	0.0341679	3.27649	3.63286
NM_009969	Csf2	9.24008	3.61703	0.482667	11.7621	4.37736	1.29081
NM_007796	Ctla2a	216.145	181.303	49.1702	198.056	205.449	32.9356
NM_001145801	Ctla2b	120.113	109.21	51.401	99.1506	120.364	29.9957
NM_009843	Ctla4	4.60115	0.817588	0.135776	12.2638	3.63676	0.474584
NM_016748	Ctps	6.78804	5.45574	2.83011	8.04417	6.99002	3.29657
NM_009982	Ctsc	60.6341	72.525	116	48.6696	62.7561	93.8623
NM_007801	Ctsh	1.11797	6.8413	6.42509	0.760477	5.50326	6.12053
NM_021281	Ctss	37.8178	49.0216	29.4258	48.1885	57.1967	30.1419
NM_009987	Cx3cr1	0.852084	3.94715	62.8865	0.427191	3.54178	132.523
NM_021274	Cxcl10	24.0493	12.78	2.9737	13.5849	9.92878	4.52907
NM_009910	Cxcr3	84.8831	49.9639	3.35745	93.2898	39.7692	2.83893
NM_030712	Cxcr6	11.3423	1.12152	0.138501	42.439	5.24391	1.65432
NM_007807	Cybb	0.579019	6.86477	5.48698	0.48082	5.40495	4.64608
NM_001111143	Cym	14.7072	6.82412	22.7321	15.0376	5.66913	11.4924
NM_007809	Cyp17a1	0.731093	1.62832	6.09621	0.127593	1.06858	5.04187
NM_001163548	Cyth3	9.4952	2.83538	2.58963	19.0427	4.28625	2.69063
NM_133825	D1Ertd622e	29.2392	43.1587	65.1606	19.1217	45.5026	64.2504
NM_007827	Daf2	3.22019	5.46469	3.65558	2.77083	6.48204	2.01097
NM_010019	Dapk2	26.0539	35.3404	53.9087	22.4257	34.7209	58.2388
NM_007832	Dck	11.6492	10.6456	6.07569	11.9628	11.8675	8.88456
NM_026428	Dcxr	13.3438	20.3532	30.4868	12.2028	21.1535	36.939
NM_001190448	Ddc	3.68517	0.214032	0.0340705	11.7223	0.814952	0.170007
NM_001093754	Dennd2d	36.6596	27.9783	18.1055	36.6473	31.08	20.1449
NM_021494	Dennd5a	5.83316	14.3391	24.1908	4.5569	10.9685	27.8924
NM_178683	Depdc1b	2.06398	3.79711	1.55625	1.6526	5.51788	6.90329
NM_016811	Dgka	133.23	95.0015	61.3986	139.747	107.916	60.4529
NM_011303	Dhrs3	16.9226	30.4249	36.5001	10.0848	38.4461	37.8544
NM_019670	Diap3	2.52697	3.21878	1.19318	2.94556	5.2018	5.47141
NM_001145949	Dlgap5	2.28079	2.70161	1.41146	2.88129	5.38277	4.44057
NM_007865	Dll1	15.2528	1.27709	0.239491	30.3425	2.20548	0.19131
NM_177780	Dock5	10.7402	16.2581	29.4987	9.0601	16.7225	33.9973
NM_001128307	Dock9	5.41654	5.26549	1.42513	5.20209	4.88338	1.27474
NM_013739	Dok3	1.87618	6.49051	6.56437	1.163	3.72494	5.16107
NM_001130149	Drosha	14.0618	14.8336	8.86857	14.1053	18.4375	10.5999
NM_031174	Dscam	6.1987	0.678826	0.0724036	17.3348	1.51763	0.10858
NM_019771	Dstn	8.16208	12.3608	13.644	6.82646	11.381	15.5156
NM_008052	Dtx1	66.2403	18.2096	2.96318	44.4422	14.1157	4.44875
NM_030714	Dtx3	42.2442	23.5899	12.097	50.7635	27.4318	15.6068
NM_010090	Dusp2	203.831	333.49	498.357	130.501	238.307	393.16
NM_023595	Dut	11.2009	10.3803	3.41064	12.3685	14.2223	7.36262
NM_177733	E2f2	4.34735	6.7948	3.64339	3.59742	9.81369	11.4419
NR_027677	E2f6	6.6056	6.17736	3.79037	6.63369	5.88392	4.26173
NM_007900	Ect2	2.79948	3.35589	1.49743	3.12323	5.51882	4.9654
NM_018796	Eef1b2	224.555	190.401	122.128	236.376	235.767	135.202
NM_010110	Efnb1	6.27646	7.87081	4.26278	4.79116	6.64543	3.08099
NM_007913	Egr1	102.67	114.997	75.2795	72.5707	96.1037	93.6335
NM_018781	Egr3	6.06403	7.07266	3.72163	7.89305	6.89645	5.35883
NM_020578	Ehd3	15.4931	9.62456	5.77076	20.9743	11.4688	8.32965
NM_007918	Eif4ebp1	4.56319	7.73204	9.27157	4.28817	6.33628	8.18669
NM_053255	Elac1	3.65948	3.30897	5.28416	4.51646	3.19781	4.80313
NM_207706	Elmo2	42.1009	63.4835	70.0428	37.1636	65.7323	83.4408
NM_029001	Elovl7	4.6345	7.04383	10.5274	1.57021	5.7626	7.96248
NM_010330	Emb	126.537	55.4469	2.59182	149.39	82.4051	2.93377
NM_080595	Emid1	28.4641	26.0214	16.692	28.6303	26.442	16.2172
NM_145158	Emilin2	1.29739	4.06271	7.70744	1.58051	4.16871	11.9319
NM_010128	Emp1	2.21651	4.38068	6.5416	2.02629	8.04587	10.8916
NM_001146346	Emp3	94.5262	156.251	229.618	50.7009	135.857	232.338
NM_009848	Entpd1	1.24926	9.66217	41.4079	1.4419	6.44003	33.0666
NM_028039	Esco2	1.99961	3.02548	0.572323	2.06098	5.04743	4.69412
NM_001083318	Etv3	27.8919	19.7225	12.6385	30.7542	24.5163	15.1479
NM_010165	Eya2	24.9195	24.1021	14.6298	24.9326	23.252	11.8749
NM_010170	F2rl2	5.31716	10.2572	12.3352	6.51185	8.51402	13.6247
NM_010173	Faah	9.44939	6.57727	3.21704	10.8794	8.06956	3.52513
NM_026976	Faim3	4.73061	21.7746	23.0228	2.83858	14.8637	18.9152
NM_029658	Fam101b	8.60828	1.96662	0.796993	11.0144	1.46405	0.505965
NM_153560	Fam102a	53.1078	44.3394	29.2041	58.007	38.7898	25.092
NM_001163567	Fam102b	4.0755	4.58585	9.1637	3.47457	3.56597	8.8219
NM_146119	Fam129b	3.44385	9.54914	8.40476	1.20849	5.78256	6.36651
NM_001034851	Fam134b	18.0668	13.898	7.95558	21.3902	12.962	5.67651
NM_001162532	Fam174b	6.68153	2.25897	0.731909	10.1634	3.97788	0.838516
NM_021416	Fam184b	2.68179	0.510209	0.110505	5.86801	0.77063	0.0768889
NM_183224	Fam19a3	2.13703	4.07592	6.23901	1.32466	3.15903	4.28718
NM_001142952	Fam46c	23.3976	11.8048	7.19437	50.5439	21.4188	16.687
NM_144526	Fam64a	1.2958	2.0581	0.486709	1.52361	3.46965	5.12273
NM_026062	Fam69a	7.56159	10.9837	17.6039	4.62038	10.6135	17.0887
NM_001160262	Fam78b	2.0724	3.069	6.13466	2.37007	4.41782	9.24199
NM_007991	Fbl	61.1363	54.863	35.7558	75.5948	63.5747	35.2842
NM_178624	Fbxl2	1.9162	3.87317	8.20092	0.665348	2.99845	7.12892
NM_133765	Fbxo31	5.05243	5.82571	11.1393	4.15503	5.21846	10.6708
NM_025995	Fbxo5	5.01117	6.02635	3.54671	4.11476	9.30303	8.74233
NM_013517	Fcer2a	2.27313	10.2544	11.1267	1.77424	7.84935	8.88669
NM_001077189	Fcgr2b	14.1131	50.9037	85.9014	5.03822	35.3927	67.6912
NM_010188	Fcgr3	41.667	67.8425	61.4453	34.6616	83.118	57.9235
NM_199012	Fchsd2	16.1216	13.2388	7.95755	15.3664	13.0528	7.4808
NM_153090	Fcrl1	1.42046	4.72359	5.03304	0.968347	3.66294	4.63492
NR_027666	Fcrla	1.19862	6.12542	6.83463	0.744356	4.47118	5.70668
NM_007996	Fdx1	8.71146	8.20012	5.22197	9.02265	8.25001	3.87935
NM_008013	Fgl2	26.1624	56.1906	112.263	28.2431	55.6006	137.25
NM_010208	Fgr	16.8688	14.3385	4.81159	22.7045	16.4556	5.52233
NM_010212	Fhl2	8.51852	14.031	16.6683	8.28192	17.7574	23.1127
NM_010213	Fhl3	4.48929	3.10571	1.89027	5.64449	3.49745	2.12147
NM_133999	Fig4	12.3561	13.8576	21.2628	11.4982	14.4311	24.4013
NM_010234	Fos	459.576	482.425	283.968	453.946	381.088	221.765
NM_008036	Fosb	288.719	305.296	149.165	394.093	416.826	190.885
NM_008037	Fosl2	57.9943	61.1596	38.0764	78.0717	68.9894	39.1882
NM_008021	Foxm1	3.19664	5.62979	2.22158	3.15341	7.62754	8.99256
NM_001177843	Frmd4a	6.83686	4.28219	4.09239	9.71216	6.13444	4.93916
NM_145148	Frmd4b	19.9971	11.5887	6.16768	22.2013	16.999	7.21446
NM_172887	Fry	2.42178	4.15069	7.15106	1.01057	3.57405	6.61165
NM_010244	Fv1	5.37346	4.53865	7.27613	4.92374	3.47153	5.49862
NM_008059	G0s2	5.10809	7.31453	11.2737	1.49452	4.78979	4.76597
NM_016905	Galk1	4.55623	4.02985	1.97223	6.07717	4.23455	2.28709
NM_001109657	Gas7	30.639	38.7833	23.9097	24.2984	40.5507	19.2378
NM_028022	Gatsl3	4.37758	3.83262	7.09736	6.40889	4.71027	10.4239
NM_001039646	Gbp10	11.6272	6.27121	3.93654	15.7914	6.06063	4.04927
NM_194336	Gbp6	17.7347	10.0398	5.45865	24.9012	9.3714	6.48611
NM_173442	Gcnt1	21.778	12.653	5.46493	26.2874	14.3334	4.60663
NM_008105	Gcnt2	2.58678	1.31021	1.12851	5.12588	2.5329	2.44292
NM_026572	Gcsh	6.21527	7.63596	4.1505	8.58942	9.29506	2.7906
NM_010272	Gdf11	9.70386	4.27423	2.05544	13.2745	4.2044	5.06783
NM_201352	Gdpd5	6.01621	2.43163	1.4048	9.5773	2.4628	2.29237
NM_008125	Gjb2	8.94905	2.3143	0.752749	14.9672	4.16281	0.988291
NM_001085522	Gm13251	8.07308	6.61042	4.2984	9.13739	7.77459	5.07078
NM_001110517	Gm14446	8.45173	6.46994	3.02535	8.11554	4.18294	2.58983
NM_001243039	Gm4070	158.143	203.285	325.411	123.018	167.733	259.338
NM_001025605	Gm527	3.08892	4.16159	7.2159	1.842	2.7967	5.43606
NM_008143	Gnb2l1	874.933	793.911	528.992	898.209	966.867	632.747
NM_013531	Gnb4	1.99881	3.43555	4.65777	1.27766	3.71593	5.09823
NM_001001999	Gp1bb	0.972385	2.92942	11.7634	0.37075	1.65286	10.814
NM_008147	Gp49a	87.3588	59.7624	7.72723	133.859	92.1714	17.2376
NM_025663	Gpatch4	6.28163	4.31466	2.38637	7.4998	5.26783	2.2295
NM_016696	Gpc1	23.7856	53.9868	99.2264	26.6934	43.8566	93.2993
NM_008155	Gpi1	113.79	103.998	67.3823	128.887	128.887	82.5744
NM_019925	Gpr132	85.4051	62.4124	27.3713	104.254	67.023	33.4679
NM_031999	Gpr137b	2.75995	6.04812	3.78778	1.57502	4.21542	2.83494
NM_182806	Gpr18	66.0379	37.4105	18.5586	53.1887	38.9426	20.7329
NM_183031	Gpr183	10.6858	4.03839	1.93734	15.8273	5.64088	2.26033
NM_001101516	Gpr25	8.36857	9.54271	4.2019	3.75434	10.3329	2.82105
NM_011823	Gpr34	6.28566	0.801079	0.14946	10.8704	1.14983	0.331796
NM_001033290	Gpr55	22.8597	0.497158	0.0943884	35.3836	0.982375	0.29806
NM_181444	Gprc5a	0.207727	0.518287	4.84841	0.175288	0.820065	6.05492
NM_027127	Gpx8	0.276702	1.63043	34.273	0.130316	1.22168	77.5723
NM_026240	Gramd3	30.8301	27.2299	9.01097	27.9869	48.3006	9.1756
NM_025768	Grtp1	4.92904	0.908398	0.200139	5.71498	1.62488	0.301677
NM_153419	Grwd1	6.12688	5.24501	2.71418	7.95096	5.50185	3.09891
NM_008180	Gss	3.93586	3.79153	6.46033	4.96989	4.76635	7.73507
NM_010362	Gsto1	14.1278	13.0126	8.1303	17.6605	12.6265	6.15423
NM_010361	Gstt2	7.13815	4.55759	2.98377	7.52213	5.53816	3.35114
NM_029000	Gvin1	158.091	203.218	325.303	122.978	167.678	259.252
NM_010370	Gzma	1356.73	3933.45	7176.58	495.538	3910.49	8095.46
NM_013542	Gzmb	77.4727	360.363	1059.21	10.7161	77.7488	607.933
NM_010371	Gzmc	4.19999	3.45932	1.22415	5.79341	3.40183	1.2044
NM_008196	Gzmk	5.22191	9.03724	2.0135	3.66142	22.3459	6.25747
NM_008504	Gzmm	17.2589	11.2641	3.54634	14.3698	13.5947	3.77268
NM_008197	H1f0	3.3047	2.13335	2.18957	5.27454	3.37341	6.0703
NM_010378	H2-Aa	32.6556	110.959	107.163	45.0926	85.8058	99.3732
NM_207105	H2-Ab1	24.0668	80.7376	77.7388	33.382	61.1994	78.3402
NM_010387	H2-DMb1	7.21819	13.1437	11.3854	10.2212	12.5897	14.4141
NM_010388	H2-DMb2	4.99083	19.7156	19.7201	5.44983	15.1611	19.1369
NM_010382	H2-Eb1	14.7913	50.4554	51.0993	23.9689	39.5885	51.2662
NM_008206	H2-Oa	11.7383	8.67617	5.51538	15.198	15.487	6.04114
NM_010389	H2-Ob	7.0206	13.419	13.895	6.78681	10.7073	10.5628
NM_010436	H2afx	30.7801	36.2761	18.8383	32.4156	47.6297	45.8932
NM_008218	Hba-a1	7.96994	17.3594	27.2283	0.924451	8.08911	5.27585
NM_001083955	Hba-a2	10.0316	19.5493	26.4623	0.644798	9.4645	7.96947
NM_008220	Hbb-b1	5.07575	12.6757	17.2073	0.416171	5.07557	4.50302
NM_016956	Hbb-b2	5.20889	13.0082	17.6587	0.427087	5.2087	4.62114
NM_207225	Hdac4	8.12167	6.29786	3.73859	10.7089	6.13822	3.50106
NM_027168	Hddc2	10.0905	6.53044	5.33407	12.5327	10.3051	6.7209
NM_008234	Hells	6.69574	6.1567	3.25477	8.76077	8.561	5.57795
NM_010430	Hic1	6.49101	1.5072	2.71734	11.2545	1.83688	4.10752
NM_172746	Hirip3	6.10816	5.76114	3.66502	7.57374	6.83399	4.74483
NM_015786	Hist1h1c	20.9443	25.6794	81.6752	17.1076	17.3667	71.4583
NM_015787	Hist1h1e	2.18588	2.6094	5.03298	1.09036	1.6872	4.55045
NM_175661	Hist1h2af	8.7895	11.3869	6.68271	7.50915	14.927	16.7219
NM_178186	Hist1h2ag	14.0115	18.543	11.1413	9.48956	20.5888	22.9297
NM_175659	Hist1h2ah	11.5672	16.7871	7.50828	9.61196	17.3124	20.2809
NM_178182	Hist1h2ai	11.6615	15.9867	8.32333	9.40001	19.1008	17.4514
NM_178183	Hist1h2ak	4.94208	7.82569	4.33117	3.66221	5.89523	7.96852
NM_178184	Hist1h2an	11.4989	13.118	8.04989	7.90036	14.4481	17.7829
NM_001177544	Hist1h2ao	26.1107	31.737	18.2807	20.0991	36.2629	39.1509
NM_178185	Hist1h2ap	33.9332	41.459	23.4717	26.2222	47.4278	51.1387
NM_023422	Hist1h2bc	3.01895	3.12985	5.43793	3.10334	3.95813	3.83631
NM_178196	Hist1h2bg	2.88109	3.00959	7.3457	1.75692	3.15506	5.89722
NM_178208	Hist1h4c	3.01703	3.93871	6.76441	2.31335	2.94404	5.35961
NM_001195421	Hist1h4m	3.95432	4.7141	7.22764	3.04754	3.26393	5.41586
NM_175657	Hist1h4n	4.99649	6.11926	9.31315	3.87381	4.23683	7.0302
NM_178218	Hist3h2a	8.60627	8.55881	13.2106	6.72375	8.17728	11.9589
NM_030082	Hist3h2ba	3.0296	4.01992	8.43039	1.90807	1.655	6.94255
NM_001033245	Hk3	5.16165	4.66913	0.909349	6.44924	8.11263	1.18336
NM_008253	Hmgb3	6.30401	5.84809	2.11804	7.66208	9.69666	5.82545
NM_013552	Hmmr	2.69985	3.71588	1.40131	3.17633	6.77514	6.79939
NM_010442	Hmox1	2.05667	8.75972	8.67589	3.41715	5.44557	9.95758
NM_198937	Hn1l	4.88851	4.69334	2.59949	5.1639	4.96485	3.3518
NM_030014	Hook1	5.42681	2.75692	0.553647	7.91383	3.64218	0.677286
NM_010459	Hoxb4	4.91491	4.7665	7.9167	4.57533	4.30869	6.12596
NM_197944	Hsh2d	7.68753	6.42996	3.79311	7.97323	6.21565	3.02447
NM_001042489	Hvcn1	83.3111	39.241	20.1494	103.835	39.8824	15.702
NM_017480	Icos	9.5434	6.47072	3.44902	10.9787	7.77746	5.61561
NM_015790	Icosl	15.1135	11.0575	6.68849	23.1923	12.2332	9.4663
NM_008321	Id3	11.3342	2.65606	2.10182	7.9903	1.95141	2.49302
NM_133662	Ier3	3.5012	5.53219	3.94742	0.897256	1.97751	1.60585
NM_030244	Ier5l	10.644	4.51627	0.774748	13.4478	6.43636	0.654693
NM_023065	Ifi30	7.34191	16.7279	15.0992	7.05697	14.2032	14.7751
NM_010501	Ifit3	5.17165	4.74978	1.87382	3.97791	4.21465	1.43694
NM_030694	Ifitm2	0.652165	6.11416	2.6462	0.742455	3.99531	1.54473
NM_025378	Ifitm3	0.828217	9.90563	6.80578	0.639306	4.77876	4.75232
NM_025903	Ifrd2	5.76721	5.31327	3.47562	6.08474	4.30729	2.60829
NM_026641	Ift80	5.23399	2.82884	1.85598	7.94526	4.16276	2.8493
NM_010515	Igf2r	28.0703	36.1816	23.0932	22.428	37.97	25.7144
NM_152839	Igj	0.690972	12.8744	11.6785	1.87938	26.0862	43.3837
NM_001177887	Igsf5	1.09525	1.66839	5.19901	1.50719	1.22583	5.72471
NM_011770	Ikzf2	8.96564	2.13181	1.19357	13.4641	3.56829	1.59661
NM_008354	Il12rb2	54.6477	83.6043	140.462	42.051	73.0801	128.795
NM_010553	Il18rap	130.672	188.083	297.07	98.7505	177.264	307.264
NM_021887	Il21r	28.9685	9.08319	11.0898	47.545	13.7716	8.85867
NM_016671	Il27ra	58.2418	37.8905	31.2855	77.145	35.3695	31.6222
NM_008367	Il2ra	4.30543	1.42765	1.35029	7.28091	1.75599	0.730775
NM_008369	Il3ra	11.7206	13.2779	6.23175	10.3337	13.4288	6.93902
NM_001008700	Il4ra	42.0039	18.5002	14.9491	60.7773	23.6128	13.8756
NM_010560	Il6st	4.99674	2.38241	1.41204	7.04611	2.23505	1.33922
NM_008372	Il7r	112.759	15.7335	1.86933	133.321	13.3123	2.07162
NM_053261	Impa2	10.0981	7.50624	3.56959	10.9665	11.217	5.55003
NM_172696	Inadl	4.43767	2.52049	0.842026	5.07988	2.66199	0.649887
NM_016692	Incenp	15.2404	17.24	11.2718	15.5497	24.1581	25.6413
NM_030266	Inpp4a	8.73192	6.70224	16.1236	8.14581	6.33562	17.0588
NM_001024617	Inpp4b	5.60151	1.02434	0.444226	12.4154	2.41475	1.27818
NM_013564	Insl3	16.2244	12.6238	7.62286	17.8178	11.5971	9.9079
NM_013754	Insl6	6.91163	6.80981	12.6086	6.83968	8.03277	17.0648
NM_001170800	Ipcef1	55.7441	34.623	28.005	66.1747	40.7783	24.9045
NM_024267	Ipo4	6.06393	4.63597	2.99495	7.55867	5.28091	2.68598
NM_008320	Irf8	72.7644	164.135	266.352	63.46	170.16	321.107
NM_023627	Isyna1	31.8193	29.6459	16.5014	34.5076	27.9458	15.4292
NM_001033228	Itga1	2.90928	1.28099	1.18274	6.31902	2.34719	11.3628
NM_001029872	Itgad	22.3611	20.7828	8.43198	25.3476	24.5983	16.0823
NM_001082960	Itgam	26.86	202.88	334.739	6.49734	194.371	341.575
NM_021334	Itgax	196.826	210.536	96.547	196.867	230.528	166.618
NM_016780	Itgb3	16.6427	4.97883	2.26932	43.162	8.09243	4.13158
NM_001159564	Itgb6	45.3349	39.5761	61.9343	12.4152	11.4789	17.494
NM_010583	Itk	51.7561	32.5707	28.9086	67.9011	38.4289	32.3457
NM_022417	Itm2c	85.0925	48.4341	48.8264	143.532	50.3015	67.7819
NM_172584	Itpk1	45.7706	47.3784	26.543	42.3232	46.1082	26.0536
NM_029116	Kbtbd11	55.9232	36.6129	3.1418	50.9592	40.7831	3.8171
NM_001111331	Kcnip3	20.9122	31.9668	25.3691	15.6142	36.1947	19.2092
NM_008428	Kcnj8	4.74203	9.90756	74.8312	2.14514	1.68566	53.6133
NM_021542	Kcnk5	8.49699	14.1349	8.82425	4.206	13.2225	9.414
NM_001163510	Kcnn4	5.36537	6.02342	2.32328	3.28536	6.52331	3.77631
NM_183322	Khdc1a	16.0126	38.4198	35.7341	10.7908	46.7082	29.8457
NM_001113187	Khdc1b	2.69355	8.1941	9.81536	1.91775	9.25248	10.6027
NM_001033904	Khdc1c	11.9905	27.2967	22.312	7.86851	38.8746	20.0759
NM_010615	Kif11	5.68844	9.48396	1.9989	7.30166	18.7051	17.7176
NM_010620	Kif15	2.68555	3.95057	0.896574	3.70935	7.48863	6.03123
NM_197959	Kif18b	1.57807	2.62915	0.400715	1.89086	4.68448	5.62601
NM_001166406	Kif20a	2.6372	3.56403	0.901951	2.9295	7.2365	6.59843
NM_145588	Kif22	4.11894	6.51911	1.66812	4.84391	11.7535	12.1615
NM_024245	Kif23	6.05125	7.96377	1.74571	5.58252	15.0754	11.2399
NM_008446	Kif4	1.7771	2.80606	0.520876	2.36106	5.98156	5.67
NM_001195298	Kifc1	3.03761	3.9782	1.81598	3.38975	6.8228	7.2523
NM_001145831	Kifc3	23.7809	17.8048	3.69136	24.3944	20.5253	2.84944
NM_001122733	Kit	56.8813	15.8372	2.31969	109.774	21.6852	2.47566
NM_010636	Klf12	4.12177	9.76219	13.8237	1.4986	7.59247	10.6963
NM_008452	Klf2	244.335	372.237	547.741	151.844	232.3	511.095
NM_010637	Klf4	54.9491	38.2454	10.9451	88.0877	47.8541	13.1176
NM_010638	Klf9	8.0486	8.19235	12.4434	13.8305	13.6483	13.8586
NM_027551	Klhl30	6.19285	12.5203	8.54841	2.22447	13.4732	6.58576
NM_008940	Klk8	8.62162	1.41478	0.751068	16.1688	2.42375	3.63052
NM_008459	Klra10	90.2103	119.515	215.082	58.9135	103.775	141.078
NM_053154	Klra19	40.2088	22.2715	27.9474	46.874	21.8369	17.7472
NM_010648	Klra3	88.3202	122.71	204.926	64.8182	126.94	146.325
NM_008463	Klra5	16.1238	14.0086	23.2308	42.6	44.8672	72.1472
NM_008464	Klra6	40.5736	22.4029	27.9666	47.4183	21.9544	17.6816
NM_010651	Klra9	169.91	248.954	656.861	148.664	221.498	503.156
NM_030599	Klrb1b	175.061	126.156	226.154	305.747	166.934	298.398
NM_016970	Klrg1	8.83483	59.3751	237.538	6.95567	48.4053	344.778
NM_027221	Krtcap3	8.57978	5.59533	3.1905	6.86439	7.91708	3.06059
NM_013571	Ksr1	17.921	10.6417	5.48333	21.6509	10.6556	6.37427
NM_008478	L1cam	2.35677	5.24997	10.9378	1.59507	3.96211	9.07887
NM_008479	Lag3	14.6427	3.51516	1.40776	32.7524	5.73457	3.0077
NM_153168	Lars2	220.772	370.251	174.54	59.972	62.0333	154.717
NM_015771	Lats2	21.4899	24.1795	37.3914	19.0008	20.3277	31.7754
NM_001081071	Lclat1	4.53724	3.25077	1.88403	5.94602	4.17211	2.00477
NM_008491	Lcn2	0.00501545	6.31727	4.71663	0.155218	0.383305	1.77706
NM_010695	Lcn4	3.44485	5.2292	0.671947	2.91891	5.63369	0.476919
NM_008495	Lgals1	288.516	639.397	859.122	139.691	645.737	940.36
NM_001145953	Lgals3	5.89511	15.4319	7.32501	4.66867	16.1065	11.4211
NM_011150	Lgals3bp	86.8471	84.8732	39.1397	92.2407	86.1172	43.8421
NM_011175	Lgmn	1.17278	5.14705	4.87641	0.877399	3.63259	4.66104
NM_001199310	Lig1	14.4715	15.9998	10.6323	17.4286	19.0259	19.1452
NM_013532	Lilrb4	77.003	48.1047	7.39943	122.162	64.3648	13.7137
NM_172397	Limd2	136.644	112.195	62.8383	157.093	134.744	67.6282
NM_001002011	Lmna	12.467	19.9883	10.1951	14.8704	31.1143	19.4894
NM_010721	Lmnb1	25.9629	32.0907	16.8007	30.2842	46.8795	44.0325
NM_001163268	Lpar5	6.97023	6.20232	1.41805	5.57424	4.85348	0.75367
NM_175116	Lpar6	22.7045	14.0526	10.4691	22.7814	11.8233	10.0862
NM_001130412	Lpin1	35.2611	59.7178	86.6527	20.4557	52.8537	79.2962
NM_134152	Lpxn	34.1428	14.0728	8.09579	46.6106	12.5877	14.9103
NM_008513	Lrp5	3.12197	0.474377	0.250155	5.18815	0.572735	0.545029
NM_008518	Ltb	186.575	57.2353	12.5066	274.9	77.4081	14.7124
NM_010738	Ly6a	3.73459	8.64432	10.258	5.1115	7.57206	15.7426
NM_001252055	Ly6c1	18.0969	19.1281	114.928	16.4651	13.1076	130.432
NM_001099217	Ly6c2	74.848	81.7375	484.77	57.0446	52.3756	532.748
NM_010742	Ly6d	5.86189	22.9043	27.5633	3.3066	19.2301	22.7108
NM_001164036	Ly6e	334.459	255.569	92.8482	461.175	283.132	95.2322
NM_020498	Ly6i	0.174661	1.00113	4.70472	0.267538	0.739909	5.49614
NM_010745	Ly86	2.78114	8.69976	8.7132	2.31743	6.39642	5.6766
NM_008535	Lyl1	0.534486	2.78695	2.68739	0.528809	1.74926	5.77608
NM_027309	Lysmd2	6.14399	1.51002	0.702056	14.3106	2.64776	1.13289
NM_010748	Lyst	17.3552	12.2665	5.79662	15.1263	9.44811	4.45943
NM_013590	Lyz1	0.121227	10.4216	6.2726	0.084408	5.19009	2.61981
NM_017372	Lyz2	0.407004	61.4262	36.6035	0.246474	27.9372	16.7454
NM_019499	Mad2l1	8.70617	10.7526	6.79272	10.1186	14.5933	15.5486
NM_010755	Maff	52.8526	35.0233	16.4677	90.2433	55.8441	18.5059
NM_172903	Man2a2	12.3287	6.69158	4.81455	16.0267	8.48945	8.62941
NM_007746	Map3k8	27.1593	28.2633	17.3188	26.8221	30.056	17.3724
NM_008279	Map4k1	35.6085	22.9771	17.0247	46.2643	27.8983	30.5062
NM_010807	Marcksl1	11.6152	10.6991	5.81532	14.9996	12.1124	6.3023
NM_001038602	Marveld2	4.98282	4.58627	2.81692	5.07439	5.88717	2.198
NM_023061	Mcam	11.4744	26.5843	80.5892	4.19248	15.7617	52.2141
NM_008566	Mcm5	24.6146	26.1024	17.0781	30.3732	28.6122	26.032
NM_026656	Mcoln2	12.0876	12.9398	7.86276	12.2237	15.2942	7.10178
NM_008627	Meis3	8.67644	6.56549	17.2081	10.0219	5.62213	18.8163
NM_010792	Mettl1	3.58221	2.80987	0.974024	5.43594	3.85493	1.09193
NM_027334	Mettl7a1	11.0067	11.8943	18.9148	9.82749	8.65622	16.6521
NM_133829	Mfsd6	22.7839	18.8114	5.49781	23.5464	19.2468	4.24609
NM_174995	Mgst2	35.0431	22.4815	9.74983	34.0282	28.5409	8.14864
NM_183151	Mid1	5.69902	5.45137	3.07369	4.89637	5.47656	1.91648
NM_001081117	Mki67	16.1708	24.9275	4.2967	19.2258	46.9507	44.9603
NM_013599	Mmp9	1.24969	0.676339	0.466944	6.10749	0.712378	0.0843869
NM_010821	Mpeg1	0.246562	6.89129	4.4471	0.14282	4.3297	3.55916
NM_007641	Ms4a1	4.43319	20.5269	22.33	2.60564	12.787	16.5612
NM_029499	Ms4a4c	39.5915	46.6742	28.4797	39.4431	45.636	22.1462
NM_029619	Msrb2	5.26503	3.43385	2.9294	4.56863	3.95802	1.93081
NM_138745	Mthfd1	12.091	9.45718	4.59194	14.9875	11.6342	4.97989
NM_008638	Mthfd2	5.09465	4.09627	2.47313	8.86542	4.93841	4.38338
NM_010846	Mx1	4.67297	7.96488	7.2888	3.24363	4.98439	7.86661
NM_016662	Mxd3	2.16735	3.66945	0.615461	2.01538	5.07494	5.11924
NM_001008542	Mxi1	2.31798	3.05829	6.14081	1.90925	2.48331	4.72683
NM_001093764	Myadm	5.66389	12.4534	9.67105	2.90923	13.1467	12.5074
NM_001198914	Myb	19.9836	24.843	2.08945	12.7896	28.8989	1.94693
NM_001177352	Myc	67.326	65.3167	18.627	62.4448	79.0019	24.1728
NM_153789	Mylip	46.4063	52.5357	86.2722	34.6971	38.6193	71.1609
NM_030563	N4bp1	15.4272	24.1353	30.0443	11.7573	25.3611	32.121
NM_001024917	N4bp2	5.34804	2.96174	2.91085	6.83275	3.42124	2.47454
NM_133898	N4bp2l1	14.5945	9.6499	8.97793	16.7402	10.3858	11.4057
NM_013752	Nbn	9.92744	7.4617	4.53135	12.1093	8.56207	5.21187
NM_134094	Ncald	14.3567	12.1447	20.8879	8.3456	9.85411	14.8843
NM_146171	Ncapd2	13.9799	15.8821	7.55696	16.2362	22.9058	20.7968
NM_019438	Ncapg	3.27219	4.14318	0.878739	3.56281	7.84713	6.86531
NM_144818	Ncaph	4.27823	6.39437	2.21142	5.48032	11.9195	10.3139
NM_010879	Nck2	10.8377	12.4629	21.3851	9.91891	10.7673	28.73
NM_023294	Ndc80	5.16878	7.24376	4.53275	5.66005	12.0848	11.2387
NM_008681	Ndrg1	7.15673	6.92251	3.29593	4.21312	9.58514	2.06654
NM_146208	Neil3	2.09088	3.8412	0.679189	2.53819	6.36338	5.45012
NM_010892	Nek2	1.32694	2.22058	0.377802	1.42804	4.29097	5.14511
NM_010899	Nfatc2	19.6949	17.2819	7.24533	17.0759	15.4604	8.94208
NM_008685	Nfe2	1.02397	3.4287	9.7049	0.371263	1.61468	8.11155
NM_019408	Nfkb2	41.9294	38.6652	23.9477	46.3813	42.715	24.7697
NM_008690	Nfkbie	28.6255	25.7185	15.8478	30.0399	29.191	17.2252
NM_010909	Nfkbil1	8.34757	3.54672	2.60535	12.8326	4.64922	4.29326
NM_008694	Ngp	0.00368491	14.2516	9.90742	0.025756	1.85658	4.7176
NM_001163610	Nhsl2	0.363176	0.933945	3.5213	0.122812	0.742497	6.06006
NM_023175	Nit2	7.6872	4.90064	4.9836	8.49169	6.65266	4.38064
NM_145431	Nle1	6.12495	5.19471	3.40806	7.06474	5.57218	2.80471
NM_008704	Nme1	45.8896	40.1545	26.142	52.6841	46.1847	24.9041
NM_011584	Nr1d2	14.2382	14.9398	23.3365	13.5974	11.9218	20.6758
NM_015743	Nr4a3	29.7085	27.261	10.4745	43.3354	35.8557	15.1217
NM_025980	Nrarp	20.7107	44.4262	33.4207	11.7342	47.8295	32.2265
NM_022029	Nrgn	41.97	19.6068	6.05366	56.0482	18.9075	3.34915
NM_008737	Nrp1	0.828111	0.926659	0.469046	0.624021	0.940967	12.6395
NM_008741	Nsg2	13.1329	1.83046	0.116889	20.6226	3.93412	0.141334
NM_011851	Nt5e	6.63992	5.03989	3.24301	8.43294	12.3271	4.92226
NM_001195025	Nuak2	5.27784	9.7142	11.9963	3.35578	8.50969	10.7936
NM_025399	Nudt14	16.038	11.2564	6.69963	15.6774	13.603	7.56414
NM_023284	Nuf2	2.93278	5.04517	1.54778	3.94401	9.13658	8.6708
NM_133851	Nusap1	4.26789	7.44833	1.36648	4.80604	15.6268	13.305
NM_145211	Oas1a	15.3202	9.94781	5.54603	17.6191	8.39118	3.5636
NM_011852	Oas1g	5.46245	3.8449	2.19125	5.95505	3.30775	1.59747
NM_145226	Oas3	10.1119	6.72884	1.08052	6.45863	5.30141	1.18852
NM_145209	Oasl1	6.10815	5.62112	2.08646	5.18965	3.68611	1.42532
NM_013614	Odc1	108.874	60.346	43.6608	184.464	82.2978	52.912
NM_019498	Olfm1	19.8453	26.475	17.1195	17.8833	23.3714	15.9327
NM_153122	Oplah	2.3721	3.67816	5.48506	1.47917	2.41238	4.19582
NM_027950	Osgin1	2.47824	0.864555	0.922799	10.5473	1.51055	1.35774
NM_001013365	Osm	15.3016	21.7745	40.5632	6.26392	13.6376	26.0908
NM_001130166	Oxr1	30.7643	29.8471	48.1266	25.9319	27.4115	45.2539
NM_011026	P2rx4	2.82313	1.59191	2.50398	5.20933	1.14899	1.85899
NM_011027	P2rx7	6.18978	0.328055	0.140341	27.3558	1.42417	0.444823
NM_011061	Padi4	4.15601	9.02855	6.48993	2.09817	8.96498	6.4577
NM_146169	Paip2b	26.833	25.7959	13.9996	25.6258	27.3606	11.7618
NM_023128	Palm	3.51216	3.36717	1.96354	4.13865	7.54829	5.0841
NM_001162500	Parvg	47.7447	43.1901	27.6467	55.5972	49.4594	31.3137
NM_008782	Pax5	1.81937	6.794	6.47962	1.14901	4.83396	6.77774
NM_021396	Pdcd1lg2	3.97988	2.54556	0.278163	6.23667	2.07214	0.329403
NM_008803	Pde8a	3.8354	5.17446	9.50199	3.79322	3.05843	5.18859
NM_172665	Pdk1	9.80118	4.34479	1.53628	13.1348	6.55977	1.56846
NM_016861	Pdlim1	47.5763	49.8057	31.2056	30.616	54.5513	35.1552
NM_023418	Pgam1	88.0935	79.4205	48.6644	102.556	90.3894	46.3777
NM_009402	Pglyrp1	116.714	115.293	64.1668	119.249	128.494	63.6095
NM_021319	Pglyrp2	65.2399	51.8683	29.6731	64.1252	47.3328	23.4925
NM_028806	Phactr3	6.09324	6.93757	10.6373	6.69838	7.81478	8.94342
NM_016966	Phgdh	19.6481	21.3104	11.9831	20.847	23.0407	13.2349
NM_011079	Phkg1	7.20284	5.49554	2.9342	9.31783	6.10905	3.89996
NM_029293	Phpt1	12.3175	7.74256	5.2421	19.6542	11.5844	5.9527
NM_146135	Pias3	12.2853	15.4996	23.9136	11.5002	13.9301	21.5425
NM_029094	Pik3cb	9.99091	13.4281	20.4613	9.55068	16.8363	21.6649
NM_138606	Pim2	78.4675	48.4687	23.9266	168.35	82.9648	39.4196
NM_011256	Pitpnm2	8.5288	4.61352	2.25374	9.22082	4.52972	2.39419
NM_013630	Pkd1	6.11415	2.87418	4.60357	7.0276	2.00425	5.72017
NM_001164053	Pkig	6.10692	10.417	7.09909	6.32056	7.96769	6.29202
NM_026361	Pkp4	22.5572	13.7222	4.4959	27.3137	16.1851	4.22021
NM_139198	Plac8	11.5722	34.0787	18.9352	21.6544	63.7928	26.0674
NM_013829	Plcb4	4.37924	3.87614	6.52677	6.53915	3.46803	4.58235
NM_021280	Plcg1	1.48954	0.759203	2.12836	3.44453	0.570901	5.58342
NM_178911	Pld4	1.18648	6.63548	5.11983	1.0515	4.25727	4.41597
NM_019549	Plek	192.004	292.748	330.614	156.966	320.808	348.742
NM_024413	Plekhf1	6.31376	7.0598	11.9826	7.28411	7.16079	16.8531
NM_023320	Plekho1	4.73914	7.99023	7.6314	4.17326	8.08206	7.02702
NM_011121	Plk1	2.73769	4.18426	1.358	3.11922	7.8993	7.78601
NM_001142916	Plod2	6.99661	9.86424	6.17483	5.9947	11.2398	4.60102
NM_019755	Plp2	60.7605	97.0389	59.7379	46.777	97.0565	61.114
NM_011636	Plscr1	29.9421	38.3697	22.799	39.8331	48.4192	28.9846
NM_178711	Plscr4	10.2214	15.9741	16.5144	7.04628	13.1864	12.804
NM_011125	Pltp	3.69325	2.18727	1.46611	7.5081	4.26071	5.68793
NM_018797	Plxnc1	10.9783	10.8897	2.4537	8.40387	17.1524	2.50166
NM_021451	Pmaip1	6.50925	14.1737	21.1616	5.54361	16.5268	34.2328
NM_001013384	Podnl1	12.6979	2.08604	0.250042	27.5607	3.22111	0.428058
NM_175170	Pogk	22.0394	33.0514	50.2857	12.2305	27.0293	42.5061
NM_008892	Pola1	6.22598	6.13359	3.45351	6.97361	8.59034	7.31666
NM_011132	Pole	3.77353	4.19142	2.53599	4.84585	5.04367	4.89919
NM_011136	Pou2af1	1.83584	7.44056	7.95858	1.17005	5.09465	7.42597
NM_001163554	Pou2f2	3.27073	6.10421	5.3193	2.83217	4.78517	4.51219
NM_010127	Pou6f1	23.5641	18.8654	8.82324	18.6074	18.4566	5.16761
NM_026438	Ppa1	12.4811	12.3101	5.92526	17.0599	15.3631	6.57914
NM_015817	Ppap2c	2.87488	5.93086	7.58879	1.99527	6.04715	7.14332
NM_172574	Pqlc3	18.5923	31.9017	34.8153	15.4726	35.0793	39.0671
NM_145150	Prc1	5.99917	8.92964	3.37762	6.24798	17.9341	19.7789
NM_007548	Prdm1	11.3011	26.5255	48.079	4.23587	20.7161	43.9801
NM_011073	Prf1	167.936	416.511	726.106	89.3759	336.351	756.958
NM_175563	Prr11	2.19919	3.51592	1.23661	2.32453	6.52866	6.43641
NM_030890	Prrt1	7.28838	3.23377	1.82482	9.35299	2.136	1.19311
NM_009430	Prss2	6.03826	1.27595	0.42149	5.9925	1.17714	0.5731
NM_173347	Prune	10.7105	13.3604	21.6029	8.50478	12.9754	24.3114
NM_001205339	Psat1	16.0553	14.7308	8.23345	19.3626	19.7564	13.1744
NM_028707	Psd2	3.39538	0.731176	0.630989	6.57816	0.906024	0.634775
NM_011183	Psen2	28.0928	15.9034	16.0301	36.3567	14.4391	19.7235
NM_008969	Ptgs1	0.930975	1.76612	7.30308	0.744103	0.874671	8.91
NM_001025561	Pus1	14.6406	13.7796	7.7339	15.5032	15.4914	8.16387
NM_178403	Pus7	4.11381	3.47301	2.22909	5.0503	3.81255	1.4347
NM_133198	Pygl	0.824378	3.22627	5.70784	0.519275	1.57432	3.05939
NM_027455	Qpct	6.75416	3.86155	2.52676	8.8456	3.45433	1.89857
NM_133686	Qprt	5.9281	6.95387	15.4448	4.15658	6.11394	16.6375
NM_029128	Qtrtd1	6.36852	3.91943	2.66613	6.30098	4.01169	2.14328
NM_001080813	Rab11fip1	7.92547	3.75881	2.22394	11.4117	4.18682	2.66065
NM_175543	Rab11fip4	4.51793	4.90878	8.44783	4.9633	4.17381	10.3927
NM_133685	Rab31	3.71399	5.817	7.30951	3.34067	6.07393	6.52404
NM_026405	Rab32	4.68851	3.76857	2.36683	5.35403	4.6365	2.18443
NM_009003	Rab4a	2.80835	0.732646	0.109577	5.99176	0.898097	0.335255
NM_173781	Rab6b	6.51934	5.97522	9.77537	6.62083	3.78392	6.93736
NM_133223	Rac3	2.43388	6.72976	28.2148	1.33511	5.44185	28.7487
NM_011234	Rad51	3.88673	4.97517	1.44955	5.3714	7.09555	5.23132
NM_009058	Ralgds	5.83348	2.935	1.17604	10.3808	5.47955	1.66906
NM_024457	Rap1b	257.789	336.109	573.253	215.092	324.405	673.652
NM_001015046	Rap1gap2	20.6757	43.0616	67.6385	8.61545	45.0426	86.0841
NM_029519	Rap2a	12.9768	19.3972	30.8327	8.54457	14.0519	25.244
NM_028712	Rap2b	17.5779	27.5904	41.6025	10.1177	19.286	38.4688
NM_011244	Rarg	8.97408	12.5759	22.0461	6.05401	9.77298	21.0149
NM_009026	Rasd1	10.3924	8.61493	4.05499	8.43785	7.48236	3.24613
NM_027526	Rasgef1a	2.67981	4.21211	5.4341	1.90178	3.3335	3.60931
NM_145839	Rasgef1b	5.48188	6.80735	4.30557	8.87934	11.7412	6.1166
NM_011246	Rasgrp1	81.9529	56.4113	22.9074	88.7906	66.3859	29.7632
NM_026878	Rasl11b	4.15808	4.45515	1.91093	2.81416	7.69834	4.45406
NM_183024	Raver2	4.00947	4.5074	1.47697	5.47919	6.3563	2.18917
NR_033185	Rcbtb2	9.56526	7.20539	4.51378	12.8202	8.17082	6.53717
NM_001197082	Rcc1	6.47217	6.99353	4.27808	6.03631	8.84194	7.20312
NM_021525	Rcl1	8.37678	6.30924	3.88834	8.97023	7.17605	3.52924
NM_144814	Rcor3	4.95934	7.81938	8.73972	3.84475	5.55277	6.70602
NM_178593	Rcsd1	119.971	119.964	67.4157	118.92	146.759	68.4246
NM_016678	Reck	5.6409	6.35463	2.87109	3.63683	5.69077	2.41132
NM_009044	Rel	26.622	27.6994	18.0669	37.2385	43.261	24.3786
NM_181397	Rftn1	30.1826	16.6647	4.32755	34.8534	20.0683	5.36817
NM_016846	Rgl1	8.15362	14.2184	16.4892	12.6518	17.7526	18.9285
NM_015811	Rgs1	481.267	242.322	305.691	876.438	343.65	469.302
NM_026418	Rgs10	5.99218	2.93726	1.11019	5.92049	4.64535	1.4941
NM_011267	Rgs16	5.7386	12.8718	10.2738	4.34757	12.278	8.67403
NM_019492	Rgs3	48.0533	31.6787	31.7318	54.9704	31.0583	33.0982
NM_007484	Rhoc	18.2954	23.3261	41.9501	19.6107	22.718	43.4395
NM_001163465	Rhpn1	0.877571	2.62933	18.0811	0.237267	1.96628	20.0209
NM_001033320	Rltpr	26.3839	13.5478	3.58085	29.1874	15.8093	3.15529
NM_207623	Rnf138	29.0629	24.1084	16.0133	30.1658	28.5516	18.7973
NM_001081977	Rnf144a	5.31871	3.03591	1.02505	7.11433	4.30887	1.4397
NM_001033135	Rnf149	14.0095	10.8682	7.19819	15.9182	10.8087	7.59179
NM_027258	Rnf157	14.1557	12.8037	7.15723	15.4582	18.5034	6.93752
NM_029219	Rnf19b	32.3414	16.7605	10.875	61.4721	26.6475	21.2562
NM_172448	Rnf43	23.1102	15.9356	7.88789	29.0254	20.3791	12.944
NM_009073	Rom1	7.09225	9.86196	5.45327	5.09076	14.8399	6.88529
NM_013646	Rora	8.16358	2.91122	3.4931	16.8206	4.4025	6.1216
NM_011287	Rpl10a	613.415	529.798	322.774	630.213	677.085	361.534
NM_009076	Rpl12	1553.57	1142.28	685.731	1781.79	1502.94	777.473
NM_009082	Rpl29	587.963	520.974	337.764	614.994	677.826	409.057
NM_013762	Rpl3	956.786	834.084	532.061	1162.58	1169.22	665.991
NM_019865	Rpl36a	506.982	418.941	273.867	578.63	567.56	296.915
NM_007475	Rplp0	1067.62	969.606	586.214	1201.26	1327.25	754.534
NM_018853	Rplp1	2306.69	1884.17	1212.15	2286.34	2027.97	1269.77
NM_170669	Rps15a	148.328	116.33	76.0141	162.108	160.901	86.0679
NM_023133	Rps19	583.369	471.558	303.116	585.867	559.782	317.299
NM_008503	Rps2	932.35	828.857	527.495	1114.07	1090.41	601.004
NM_026147	Rps20	1079.8	821.984	538.08	1121.05	996.763	555.601
NM_011029	Rpsa	899.355	806.907	498.292	990.518	1035.47	583.544
NM_009104	Rrm2	10.7576	15.1244	4.08348	13.3314	24.0797	21.1737
NM_199447	Rrp12	4.82716	3.71762	2.16014	6.01563	3.61746	2.26325
NM_026041	Rrp15	9.88794	6.89419	4.37989	11.1786	8.78215	4.79467
NM_028244	Rrp1b	7.38749	5.62738	3.4153	8.44647	7.0631	4.40133
NM_023386	Rtp4	13.5955	10.2099	6.49268	11.6828	8.37916	4.19439
NM_011309	S100a1	7.41736	12.0491	16.257	8.88178	12.9492	15.6437
NM_011313	S100a6	67.0344	171.137	204.793	48.3682	136.775	261.162
NM_013650	S100a8	0.173895	34.821	24.9022	0.533862	5.36149	8.65367
NM_009114	S100a9	0.270606	43.386	38.9411	0.743896	5.13331	11.3839
NM_007901	S1pr1	28.455	36.4647	17.6974	12.2003	29.0576	23.3008
NM_053190	S1pr5	34.9805	72.4563	189.442	13.1477	44.0066	192.207
NM_172676	Samd10	8.45761	7.18246	4.58113	8.51504	7.49999	4.89629
NM_145587	Sbk1	11.6744	19.5009	24.7022	6.90814	15.5029	27.5271
NM_009127	Scd1	2.43122	8.80569	9.66052	1.68552	6.93883	7.90493
NM_011322	Scn1b	4.20585	1.22171	1.54912	14.4811	1.99074	2.06708
NM_001033140	Sdhaf1	15.3985	9.99484	10.4726	22.5285	12.7126	10.0301
NM_001082975	Sdr39u1	8.17834	7.10069	3.59425	12.2205	9.0326	3.55053
NM_009150	Selenbp1	3.81944	2.87499	7.64273	5.53804	3.00274	6.35932
NM_011346	Sell	417.733	566.026	372.654	329.709	747.815	335.34
NM_199241	Sema6d	2.95502	0.329509	0.27501	10.6532	1.04285	0.421518
NM_029100	Sepn1	19.9808	31.2376	42.2242	23.6769	38.2562	57.3889
NM_001168294	Serpina3f	39.4198	16.482	4.96967	61.4938	15.5705	4.36085
NM_009251	Serpina3g	262.837	160.531	52.9064	304.389	158.686	44.8811
NM_001199940	Serpina3i	5.83827	3.13084	1.11918	6.93096	3.15323	0.964541
NM_001164118	Serpinb6a	7.08417	11.6255	13.4384	7.02066	11.7243	13.821
NM_009256	Serpinb9	85.1863	148.256	184.705	47.5012	127.81	169.311
NM_011452	Serpinb9b	8.13874	46.0228	81.5583	1.87524	33.7089	65.6214
NM_030207	Sfi1	9.97459	13.2045	20.1261	7.97808	8.69942	14.3752
NM_145512	Sft2d2	59.7197	35.6549	24.7053	76.8093	41.5719	21.0488
NM_001161845	Sgk1	47.2441	68.5261	141.323	31.5265	77.6059	155.84
NM_197943	Sgsm2	4.04093	3.27597	5.17073	4.11912	3.69546	4.19479
NM_008507	Sh2b3	24.4813	21.014	13.6659	23.7885	21.399	14.6914
NM_011364	Sh2d1a	75.8293	88.8176	57.8946	57.3866	98.1426	43.2815
NM_011369	Shcbp1	2.17958	3.44835	0.556445	2.69426	7.05246	5.85723
NM_025858	Shisa5	805.149	796.302	417.358	900.849	823.736	375.767
NM_001159419	Sidt1	46.0039	36.0105	12.0144	31.5194	37.5841	12.1242
NM_172900	Siglecg	1.27916	5.80811	6.53412	0.888883	3.74728	4.0515
NM_010831	Sik1	74.8142	62.5313	31.3453	98.6459	69.5729	30.9172
NM_025679	Sike1	19.7603	25.9352	39.5675	11.3393	22.1152	34.0823
NM_030710	Slamf6	22.5097	9.10415	1.69085	23.9795	15.7528	1.60191
NM_001146161	Slc11a2	10.9778	6.66851	2.88591	11.3336	7.70582	2.73047
NM_001171010	Slc14a1	11.4857	10.2023	6.38207	15.8724	18.8381	8.56697
NM_009196	Slc16a1	4.05717	4.22587	2.06471	5.65734	5.47498	3.44557
NM_183161	Slc17a9	7.47551	5.60245	2.95625	5.98527	4.33472	2.54046
NM_025877	Slc25a23	4.80275	2.96729	3.75375	5.90055	2.96862	3.21823
NM_007450	Slc25a4	41.3414	32.7649	12.3769	47.7913	46.3241	20.7962
NM_178743	Slc26a11	21.8121	16.1543	5.7658	21.1237	19.2901	4.40644
NM_001081072	Slc27a6	6.14133	3.00191	1.41625	11.0385	3.05499	1.01481
NM_001199113	Slc29a1	12.4096	12.0325	7.61765	14.038	12.7665	11.3525
NM_172659	Slc2a6	6.79168	5.45304	1.84331	9.65917	6.42239	2.05176
NM_019488	Slc2a8	4.20405	3.32417	2.06562	5.83307	3.59084	3.29255
NM_153142	Slc35e4	1.93679	4.7799	7.50499	1.77727	4.07139	9.08322
NM_153139	Slc36a1	13.3746	10.3833	16.1789	10.3837	8.5104	15.2353
NM_026721	Slc39a13	3.08436	5.02175	11.7833	2.30166	2.8293	11.2381
NM_177388	Slc41a2	2.34619	5.83772	7.5864	1.22202	4.71563	5.86565
NM_027868	Slc41a3	2.5967	3.99803	5.38205	2.42016	2.99233	5.79841
NM_007513	Slc7a1	10.4989	8.94661	5.52404	13.4892	10.5371	5.71091
NM_011404	Slc7a5	4.55994	4.84829	2.92555	7.78412	7.26529	2.70156
NM_023908	Slco3a1	7.26894	3.57235	0.261725	5.73464	2.81759	0.827635
NM_183201	Slfn5	5.09631	5.26513	2.93259	3.8001	3.25141	2.12426
NM_011414	Slpi	0.0778162	3.13362	2.21297	0.238897	5.46885	9.73322
NM_025891	Smarcd3	1.2247	3.13511	22.2296	0.923476	1.65486	12.4363
NM_001177833	Smox	6.41337	6.69609	4.23949	4.89569	6.13597	3.21634
NM_133888	Smpdl3b	0.190293	0.709062	1.90022	0.082091	0.854324	5.20093
NM_026796	Smyd2	4.91208	2.66708	0.712371	6.78797	4.54299	0.89573
NM_013914	Snai3	5.43063	3.10985	1.73396	5.96938	3.23492	1.85601
NM_028035	Snx10	9.93218	12.549	24.7506	7.2488	14.5728	34.6112
NM_007706	Socs2	9.37535	10.2458	1.50114	3.15021	3.53564	0.318601
NM_007707	Socs3	147.809	117.115	30.6301	141.19	99.5956	25.1539
NM_178362	Sorbs1	3.29958	3.98671	6.10482	2.2712	3.07687	5.0686
NM_030889	Sorcs2	1.75403	3.80614	5.24509	1.51466	6.16277	5.79517
NM_146126	Sord	8.52417	14.7074	20.7804	5.16309	15.048	26.9861
NM_017407	Spag5	3.25518	4.79707	1.06391	3.25949	8.04985	8.47682
NM_026282	Spc24	4.50238	6.44411	2.40888	5.56876	9.53131	8.69669
NM_001199123	Spc25	2.69503	4.91752	2.73336	3.53377	8.67144	8.3713
NM_019866	Spib	1.82846	7.4949	8.07069	0.893702	3.9781	5.94155
NM_011464	Spint2	19.5634	14.7279	3.62419	25.5397	13.448	2.85896
NM_009259	Spn	176.725	282.1	499.178	126.773	230.643	530.529
NM_011898	Spry4	3.94932	3.31684	1.70063	7.91159	6.39245	2.55596
NM_009272	Srm	11.0202	8.12682	3.0134	12.2173	9.54029	3.41787
NM_177774	Srsf12	1.95065	0.140346	0.0307065	5.55532	0.568718	0.010323
NM_029688	Srxn1	3.61287	4.46421	7.26551	3.60277	4.07213	9.09232
NM_009176	St3gal3	3.77655	1.51861	1.4092	6.53341	2.32161	3.32321
NM_018784	St3gal6	87.3816	85.899	54.4618	78.1316	98.8136	45.7245
NR_037617	St5	3.79358	6.12685	20.5046	1.18514	4.29271	14.0832
NM_009183	St8sia4	50.6153	33.0703	29.2153	49.8769	27.2187	26.0957
NM_001085409	Steap3	2.47277	5.07839	5.44308	1.12367	4.46299	4.21716
NM_021302	Stk32c	18.6252	20.4017	31.4278	16.1068	10.6447	31.0892
NM_016866	Stk39	22.4716	11.9503	8.73183	39.2312	18.8252	12.3698
NM_013515	Stom	2.61818	4.13625	3.07726	1.55755	5.158	5.29521
NM_172891	Styk1	18.3155	30.4013	32.233	13.9438	34.9313	35.7603
NM_017465	Sult2b1	2.87201	3.13508	1.44161	3.29705	6.15819	1.56377
NM_024451	Sun1	13.0735	16.6455	25.0759	10.3426	18.0817	29.9339
NM_173733	Suox	3.58293	2.49261	5.29935	4.878	2.58895	9.58757
NM_028340	Susd3	1.71991	3.81696	9.22113	3.27695	2.96832	10.2494
NM_018804	Syt11	4.58474	6.55549	10.2458	4.28197	3.87518	9.50213
NM_031393	Sytl1	5.67754	2.92046	1.28616	6.25859	3.08934	3.30557
NM_031395	Sytl3	108.199	135.091	224.029	93.0072	138.472	273.34
NM_001040435	Tacc3	6.83266	8.97647	4.48016	7.97695	14.3123	15.1817
NM_145391	Tapbpl	58.8673	50.9649	23.7231	56.1584	52.1997	23.989
NM_029057	Tbc1d30	1.66107	4.40376	5.33319	0.941141	5.20407	6.67737
NM_198100	Tbkbp1	4.77139	5.00797	9.84831	4.89568	4.76651	13.5985
NM_001163763	Tcf19	8.95093	11.1412	3.34804	10.3794	14.8352	9.9977
NM_009331	Tcf7	301.405	144.678	17.4545	335.356	150.05	17.4503
NM_017376	Tef	11.7531	12.0559	25.3873	11.7325	8.83343	19.4241
NM_021344	Tesc	9.65794	3.42994	0.894339	15.9722	2.94475	3.51811
NM_009361	Tfdp1	32.1849	25.5808	13.9091	35.1533	35.6082	20.5756
NM_011638	Tfrc	10.87	11.2587	7.30046	12.9383	14.2777	8.26898
NM_173396	Tgif2	7.72343	6.97306	2.94312	14.9392	15.359	6.74328
NM_011579	Tgtp1	21.4418	10.1115	6.52794	27.1768	10.771	6.4774
NM_001145164	Tgtp2	21.3809	10.0828	6.5094	27.0996	10.7404	6.45901
NM_178060	Thra	3.88947	1.74147	1.68605	10.2814	6.87408	3.80782
NM_009382	Thy1	182.009	228.677	26.1769	186.522	211.063	55.5197
NM_001146325	Tigit	47.7054	64.5558	25.96	93.0562	106.978	35.267
NM_011594	Timp2	4.92249	6.53242	20.8227	5.20107	7.68512	28.1203
NM_001198985	Tjp2	15.5792	18.2068	9.34731	14.6427	19.1591	10.1446
NM_009387	Tk1	5.41664	6.16538	1.24335	6.81636	8.72423	6.58982
NM_205823	Tlr12	6.18089	2.41427	2.43901	7.2269	1.93296	3.61412
NM_177260	Tmem154	10.1651	5.2883	1.88553	10.5976	4.66802	2.43429
NM_028135	Tmem163	4.07143	7.207	8.90762	1.82402	7.11684	12.6958
NM_001025606	Tmem171	2.456	5.69208	3.14843	1.44577	7.38393	3.32059
NM_025326	Tmem176a	12.4135	2.78089	1.05438	29.8431	5.43764	1.91453
NM_023056	Tmem176b	13.745	2.96079	1.5607	31.6762	5.39991	2.40726
NM_172049	Tmem18	6.25065	4.75254	2.62438	6.36859	5.4831	3.96614
NM_028053	Tmem38b	3.90941	6.33365	3.50212	4.37226	3.76103	4.51052
NM_030106	Tmsb15a	7.27925	13.6665	10.5087	4.64214	20.5191	7.68451
NM_198967	Tmtc1	0.949735	2.05938	5.42116	0.691324	3.65094	6.12706
NM_028651	Tmtc4	7.55861	4.29026	4.25529	6.63037	3.8801	3.96042
NM_013693	Tnf	19.8511	10.8149	2.52643	18.2154	9.92439	5.04416
NM_134131	Tnfaip8	15.24	8.46792	5.61677	16.9372	8.93536	8.23439
NM_028075	Tnfrsf13c	3.27601	7.61023	6.35063	2.36841	5.92766	5.48522
NM_033042	Tnfrsf25	6.99071	1.20315	0.887556	10.4731	1.27756	2.18121
NM_175649	Tnfrsf26	20.5466	11.6956	3.18517	16.0974	13.3878	2.52265
NM_011612	Tnfrsf9	38.1636	46.5022	22.0782	52.3797	43.6889	13.802
NM_009425	Tnfsf10	19.3544	4.05833	3.22641	34.058	6.11967	3.51154
NM_011614	Tnfsf12	31.6578	43.0784	65.76	27.6994	36.9883	64.2018
NM_023517	Tnfsf13	6.90259	9.70423	20.829	5.23733	8.09039	17.0456
NM_019418	Tnfsf14	45.3257	40.0619	14.0949	45.9773	28.0804	10.1825
NM_009403	Tnfsf8	8.79571	1.61594	0.252725	14.0563	2.60886	0.469806
NM_021467	Tnni1	9.92651	3.44051	0.14247	11.3533	7.20929	0.291909
NM_028404	Top1mt	2.74436	3.60266	21.1654	3.59915	2.89702	23.0517
NM_011623	Top2a	20.7174	30.829	6.70755	26.3572	62.832	56.904
NM_145711	Tox	25.8154	13.3669	8.28332	37.7105	17.8402	6.91888
NM_001141977	Tpx2	3.76747	5.47838	1.1679	4.57406	10.757	11.2673
NM_009421	Traf1	77.9599	57.3379	37.2362	87.1251	62.7569	32.2281
NM_134000	Traf3ip2	19.5224	13.4258	6.32091	22.6944	16.2556	8.66433
NM_198297	Trat1	10.2496	0.460947	0.414729	19.824	1.42152	1.3398
NM_001033405	Treml2	7.79872	6.31649	2.43185	6.48521	6.63849	2.00077
NM_001097623	Trerf1	8.05088	3.95699	2.27546	11.3389	4.56841	7.73044
NM_011637	Trex1	12.4962	18.2656	34.4233	8.23531	13.9247	34.8494
NM_207228	Tsga10	5.02467	2.37957	3.75604	8.26139	2.94335	4.34735
NM_019793	Tspan3	8.43969	4.93788	2.89874	12.2738	5.89683	5.36847
NM_025982	Tspan31	3.61886	2.19475	1.82744	8.23981	3.47077	2.73895
NM_177325	Tsr1	16.2896	12.6231	6.93459	21.4698	19.2017	8.97834
NM_009441	Ttc3	18.5118	12.1297	10.8188	20.7917	14.2953	9.66415
NM_028341	Ttc39c	8.0024	12.6182	11.5003	6.31928	15.279	12.1856
NM_023716	Tubb2b	3.37063	5.3927	9.07092	3.10863	4.33934	8.85654
NM_011655	Tubb5	157.385	184.064	101.823	164.919	221.324	180.539
NM_026473	Tubb6	7.52453	2.23159	1.27176	14.2399	2.79322	1.66117
NM_054040	Tulp4	27.0051	31.872	57.2704	23.4948	30.6123	65.9088
NM_177823	Ubash3a	19.9347	13.8049	7.60699	25.652	14.0338	7.0176
NM_026785	Ube2c	7.59897	12.0099	2.10532	8.56444	26.6059	29.229
NM_019949	Ube2l6	1.3389	2.20336	5.79834	1.20394	1.67039	6.57946
NM_026257	Ubxn11	7.32204	8.72951	13.7129	6.35603	8.8865	14.2149
NM_201645	Ugt1a1	14.1483	11.0477	6.33112	18.2773	10.0695	4.14982
NM_201641	Ugt1a10	14.1769	11.1054	6.29911	18.2831	10.0374	4.10102
NM_013701	Ugt1a2	14.1833	11.1027	6.34973	18.3525	10.0914	4.13081
NM_201643	Ugt1a5	14.1546	11.0776	6.35247	18.3251	10.0684	4.13636
NM_145079	Ugt1a6a	13.8548	10.9154	6.26275	18.0129	9.92017	4.05807
NM_201410	Ugt1a6b	19.7564	15.4472	8.87799	25.5705	14.0626	5.76421
NM_201642	Ugt1a7c	21.3364	16.8075	9.65118	27.7651	15.7239	6.14871
NM_201644	Ugt1a9	14.2584	11.1528	6.38345	18.4548	10.152	4.15038
NM_010931	Uhrf1	7.57122	7.87988	1.9397	9.13127	10.7271	8.30138
NM_175352	Unc119b	49.7899	37.2926	24.6318	55.4072	39.934	26.4559
NM_153131	Unc5a	5.59577	4.70163	1.94801	6.62321	3.47229	1.5094
NM_019449	Unc93b1	20.8658	31.9212	30.1249	22.2565	26.9038	28.5818
NM_001040691	Ung	5.03447	4.18331	2.64704	6.70645	4.18728	2.71075
NM_011909	Usp18	7.39779	6.37934	2.63583	5.67424	5.33185	1.783
NM_177561	Usp46	4.28039	4.78099	7.35193	5.51556	3.97856	7.13685
NM_177387	Ust	6.72195	10.995	11.2136	5.46803	13.2138	10.872
NM_011690	Vars	76.963	60.3401	21.9561	84.1481	59.0013	19.9973
NM_012037	Vat1	7.60181	8.73874	15.5935	10.1032	6.87173	14.7779
NM_011693	Vcam1	0.195545	4.89224	4.67536	0.0238822	2.88177	5.10153
NM_009502	Vcl	8.28881	14.9669	12.7464	5.70495	14.3535	13.9859
NM_001025250	Vegfa	11.7775	19.0649	15.1491	9.14037	18.0244	9.70958
NM_011697	Vegfb	4.42	4.05	2.52	4.86	5	2.89
NM_009506	Vegfc	7.02178	13.8911	5.13248	6.43224	13.869	3.39675
NM_011701	Vim	292.507	519.658	426.585	159.003	611.51	497.567
NM_146168	Vopp1	37.0375	48.2936	76.0204	33.4039	41.697	81.1742
NM_011705	Vrk1	12.2201	7.8204	6.48384	13.0226	9.14631	8.11609
NM_172767	Vwa5a	12.6241	9.51199	4.6541	13.8026	10.3508	4.73431
NM_029440	Wdr95	4.41199	10.1437	8.1067	2.87183	12.7317	7.9608
NM_008510	Xcl1	940.523	711.667	222.849	1540.39	1117.82	267.11
NM_001081642	Xlr4a	20.6561	13.5499	13.0143	23.3044	13.3245	13.9204
NM_009533	Xrcc5	11.6496	10.2835	6.41733	14.2576	11.9633	5.90522
NM_145828	Xylt2	16.726	9.41941	7.67159	17.8426	9.40179	6.8134
NM_001033324	Zbtb16	4.08602	2.98079	5.25827	5.39731	4.24415	6.5085
NM_172785	Zc3h12d	5.16251	3.44415	1.10899	6.04249	4.43564	1.14715
NM_175358	Zdhhc15	6.94487	8.78109	13.8411	5.66719	7.03087	13.1355
NM_015753	Zeb2	14.6038	29.9671	72.6838	7.67123	25.2027	81.4329
NM_026450	Zfp169	4.79853	4.835	7.93346	3.72288	3.86816	7.06109
NM_207671	Zfp318	7.35263	10.2392	16.7202	8.02418	8.93639	17.7881
NM_007564	Zfp36l1	152.244	114.611	75.9078	169.935	127.044	80.7791
NM_172993	Zfp512	40.7142	31.9029	11.2069	41.8927	38.7827	11.2969
NM_011760	Zfp54	3.63784	4.33233	6.56116	2.22463	3.35234	4.93441
NM_172486	Zfp677	4.99644	5.54853	10.1497	4.64767	4.99719	9.95343
NM_001076791	Zfp874b	3.86856	3.1137	5.36275	3.06493	2.97387	4.19498
NM_001002008	Zfp948	3.7082	4.06591	6.6967	2.23158	3.00439	3.57416
NM_133206	Znrf1	14.5812	9.31092	6.85179	16.6323	10.2018	6.50437

## Sheet: Supplementary Data 1b
Supplementary Data 1b. Differential expressed genes WT NK cells during the CD11b-CD27+ to CD11b+CD27+ transition
		WT			Stat5 DKI
gene_name	symbol	CD11b-CD27+	CD11b+CD27+	CD11b+CD27low	CD11b-CD27+	CD11b+CD27+	CD11b+CD27low
NM_026738	1110007C09Rik	25.9635	44.6597	54.7245	15.4629	34.9223	47.4277
NM_025563	2010012O05Rik	12.0105	24.0048	49.0702	6.85557	20.0089	41.561
NM_028096	2010300C02Rik	5.49474	1.51645	0.0946175	9.46694	1.85079	0.0726928
NM_172884	2900026A02Rik	14.6068	2.97405	1.31131	27.8242	4.54229	5.98705
NM_175687	A230050P20Rik	14.4405	8.35295	5.65968	16.644	8.29485	5.91781
NM_207668	Acpp	10.2552	2.46103	0.709692	22.902	4.24297	1.04038
NM_019811	Acss2	21.0873	34.2875	56.1478	12.8364	28.4672	58.2414
NM_009616	Adam19	1.97792	1.06585	0.90248	5.7378	0.952159	1.26558
NM_007403	Adam8	2.97755	1.26354	0.83729	8.47252	1.57015	1.63346
NM_023341	Adck3	4.89402	3.11521	3.24675	5.92665	3.1536	2.86871
NM_007419	Adrb1	0.258196	0.92251	8.79352	0.0428648	0.29318	9.54321
NM_021414	Ahcyl2	14.9258	8.00628	8.02573	29.4239	9.47259	8.72966
NM_013464	Ahr	7.53626	2.49157	1.13914	14.5201	4.64071	1.66103
NM_172393	Aim1	19.6112	33.168	37.1479	10.9884	29.2149	39.1838
NM_001013779	Aim2	33.6291	15.4326	11.2433	50.4628	19.006	12.267
NM_009663	Alox5ap	0.404003	5.4677	3.12563	0.365073	2.7444	2.84306
NM_001005421	Amica1	9.9914	2.14483	0.412695	28.0448	4.92466	0.584885
NM_001252193	Amz2	5.72875	3.32867	2.99898	9.22693	3.92234	3.51452
NM_009640	Angpt1	8.12561	12.5004	10.8842	4.37658	9.66591	5.31432
NM_010730	Anxa1	69.9373	144.82	105.661	28.8421	110.86	104.099
NM_007585	Anxa2	383.553	628.954	532.079	252.984	675.641	541.77
NM_009673	Anxa5	18.5054	30.8011	25.5859	14.5176	28.422	23.1143
NM_013473	Anxa8	0.424111	1.59438	6.50282	0.304078	3.96095	13.0748
NM_009696	Apoe	2.08027	17.5303	14.0737	1.45773	10.4284	11.1904
NM_001024848	Apol7b	41.7242	22.5735	15.4526	60.0762	24.8152	16.9587
NM_001134802	Apol7e	63.2309	41.9767	29.5716	81.0407	43.0719	32.7803
NM_009706	Arhgap5	4.23876	1.8975	0.836349	5.05569	1.6517	0.637809
NM_007880	Arid3a	4.09532	2.50447	4.18138	5.56256	2.3788	4.93316
NM_177778	Armc7	17.7472	9.20669	11.2878	25.7175	8.15621	15.7962
NM_019915	Art2b	2.33037	1.30079	0.350766	6.04287	3.25027	0.84367
NM_020577	As3mt	34.4219	63.945	87.8117	17.2415	58.6047	85.4196
NM_023049	Asb2	18.1311	2.92814	0.704675	50.2123	3.98012	0.660388
NM_144921	Atp1a3	2.06891	3.72095	9.45803	1.98234	2.13545	5.77835
NM_011497	Aurka	2.3834	3.67558	2.30375	2.92115	5.40849	7.2392
NM_011496	Aurkb	2.88594	4.93869	1.05647	3.9696	7.75181	7.77928
NM_001033350	Bank1	1.93615	7.02345	7.34846	1.44551	5.60791	6.2618
NM_030060	Batf3	23.1567	0.961533	0.338048	11.2347	0.685814	0.298832
NM_199195	Bckdhb	19.8522	12.9618	17.6517	27.6804	16.5834	16.8739
NM_001079883	Bcl11b	3.8093	0.920555	0.890277	5.1429	0.608053	1.49718
NM_009742	Bcl2a1a	6.66715	3.47297	4.59538	14.3628	3.14706	6.84809
NM_007534	Bcl2a1b	19.267	10.2081	14.2961	38.5765	8.52314	18.1188
NM_007536	Bcl2a1d	10.8675	5.45097	7.91639	21.1552	4.86991	9.13991
NM_198161	Bhlhb9	6.57509	3.68959	2.6186	6.65028	4.9036	3.82076
NM_007549	Blk	1.29241	5.67215	6.24527	0.757522	4.10858	4.51901
NM_008528	Blnk	1.02775	5.27637	5.07527	0.771875	4.22085	4.99804
NM_007557	Bmp7	6.85901	0.941453	0.0131079	10.4814	0.795475	0.108224
NM_001037719	Btla	2.27249	7.9448	8.59814	1.74395	5.71183	7.23563
NM_001113179	Bub1	1.9013	3.06214	0.42716	2.10436	5.86014	5.11469
NM_009773	Bub1b	3.29805	5.76531	1.33673	4.97381	10.5769	9.37725
NM_028331	C1qtnf6	14.1408	9.3045	8.77384	27.7264	16.6918	20.6103
NM_001146287	Cables1	7.96429	2.33873	0.239151	13.8215	2.55918	0.133808
NM_025451	Camk2n1	12.4736	20.8704	34.1398	14.3205	14.8715	25.3916
NM_009921	Camp	0.0071422	6.65958	5.425	0.0071422	0.680517	2.26955
NM_001042534	Capg	8.56736	17.181	19.4361	4.74645	10.3543	27.0466
NM_181315	Car5b	7.29347	13.8147	18.9446	3.50055	12.3821	20.3802
NM_007621	Cbr2	0.171056	0.575339	3.79319	0.0543851	0.53093	11.1332
NM_028763	Cbx6	7.72356	4.54193	3.13249	8.68649	4.74813	4.00874
NM_001033533	Ccdc102a	15.1699	6.95367	3.48125	21.7893	8.84851	5.05801
NM_145574	Ccdc136	3.75903	0.285196	0.0073819	5.99079	0.440279	0.187857
NM_001080808	Ccdc64	8.23119	4.53402	1.15056	9.97277	5.02334	1.25404
NM_144819	Ccdc92	6.53426	4.10319	0.783078	6.86235	3.27972	0.510183
NM_011337	Ccl3	634.041	1005.79	1907.57	488.201	1062.61	1661.89
NM_011338	Ccl9	0.70941	2.39241	7.50363	0.938488	1.5569	11.8537
NM_009828	Ccna2	5.88053	10.7129	1.4542	7.55851	20.7024	19.5915
NM_007719	Ccr7	3.23704	6.49793	6.57492	4.84163	6.80978	6.92984
NM_001163496	Cd160	119.129	42.9606	8.05909	166.531	55.9725	20.4582
NM_009844	Cd19	3.60359	17.0779	17.4618	2.33699	11.3163	13.2356
NM_021325	Cd200r1	10.915	1.63667	1.09334	19.8677	2.16371	1.69741
NM_206535	Cd200r2	5.649	1.713	1.13231	16.9585	2.5378	1.08957
NM_001043317	Cd22	19.3117	12.3746	11.4159	20.5907	10.4696	10.4968
NM_178687	Cd226	66.9218	29.8271	19.221	94.2055	39.6827	36.8773
NM_009846	Cd24a	2.72302	13.5105	13.3875	2.45757	9.90845	10.6507
NM_013487	Cd3d	45.8142	4.66543	0.908144	53.9495	5.23971	1.10053
NM_007648	Cd3e	22.9602	0.76101	0.0927788	23.1828	0.602201	1.60005
NM_009850	Cd3g	59.8336	10.0367	1.57984	62.3496	4.76186	2.85742
NM_010016	Cd55	19.0807	35.2457	20.209	16.0905	35.7061	14.8585
NM_001042580	Cd63	7.11841	0.976456	0.324645	16.2788	0.948565	0.503596
NM_009853	Cd68	5.60296	10.1861	6.03822	4.35126	10.008	5.12342
NM_009854	Cd7	962.452	360.936	146.894	1499.48	485.267	198.621
NM_001042605	Cd74	85.9105	267.795	255.249	160.251	191.958	243.634
NM_007655	Cd79a	9.50389	43.4057	48.7369	5.91211	29.4668	36.434
NM_008339	Cd79b	9.79843	34.5638	36.4396	6.44178	22.0229	25.3687
NM_027219	Cdc42ep1	0.956748	0.139325	3.20604	2.96533	0.308454	8.01895
NM_001110162	Cdca2	1.75825	2.74329	0.907337	2.3488	5.45332	6.57408
NM_013538	Cdca3	4.53978	7.89307	1.75055	5.9957	16.0683	14.7499
NM_174988	Cdh22	1.60465	4.57072	13.0307	0.401352	1.83086	5.79339
NM_011074	Cdk14	2.56371	6.30212	12.876	0.720924	2.70028	5.66313
NM_183417	Cdk2	10.6849	6.28397	10.4561	11.8341	7.46509	12.8502
NM_001111099	Cdkn1a	13.8954	22.1813	24.9467	13.9924	13.3222	23.6269
NM_029441	Cdyl2	7.64791	5.00247	4.74701	7.98224	3.88757	4.04813
NM_001164362	Cep55	1.90672	3.18374	0.881158	2.15471	5.95224	6.01423
NM_008823	Cfp	2.67183	6.09953	5.98222	2.27269	3.47876	4.41475
NM_007697	Chl1	3.11078	0.592397	0.183557	5.26694	0.562569	0.11487
NM_009603	Chrne	8.58277	12.9533	10.5393	5.62365	10.2111	9.83094
NM_009895	Cish	18.6276	8.35829	6.17808	6.8913	1.28365	1.4371
NM_001004140	Ckap2	1.99126	3.46926	1.07583	2.55326	5.87384	6.56455
NM_181589	Ckap2l	2.70328	4.19632	0.748138	3.01553	7.99896	6.99644
NM_021273	Ckb	13.8066	1.47588	0.991703	33.0304	3.31412	1.13139
NM_020257	Clec2i	49.185	31.2092	17.5426	47.7771	30.4596	14.6823
NM_001033175	Cln6	6.01401	3.8423	2.34641	8.80742	4.37038	3.86971
NM_010780	Cma1	17.2429	94.1775	345.315	3.36183	62.9308	353.139
NM_008153	Cmklr1	8.39276	32.9608	89.1727	1.974	19.6988	77.2509
NM_172546	Cnksr3	5.98618	3.63179	2.51945	5.93173	3.89282	1.84548
NM_199473	Col8a2	4.56412	6.90822	2.71541	2.27885	6.56363	1.8423
NM_009943	Cox6a2	6.76054	1.68778	0.30001	5.72242	4.33176	0.283318
NM_170684	Cpne7	39.5925	23.578	36.6767	40.5002	14.0115	29.3898
NM_019465	Crtam	56.8756	21.4712	2.96946	76.944	28.9994	3.82256
NM_001037859	Csf1r	0.165978	6.17614	4.7654	0.0341679	3.27649	3.63286
NM_009969	Csf2	9.24008	3.61703	0.482667	11.7621	4.37736	1.29081
NM_009843	Ctla4	4.60115	0.817588	0.135776	12.2638	3.63676	0.474584
NM_007801	Ctsh	1.11797	6.8413	6.42509	0.760477	5.50326	6.12053
NM_009987	Cx3cr1	0.852084	3.94715	62.8865	0.427191	3.54178	132.523
NM_021274	Cxcl10	24.0493	12.78	2.9737	13.5849	9.92878	4.52907
NM_009910	Cxcr3	84.8831	49.9639	3.35745	93.2898	39.7692	2.83893
NM_030712	Cxcr6	11.3423	1.12152	0.138501	42.439	5.24391	1.65432
NM_007807	Cybb	0.579019	6.86477	5.48698	0.48082	5.40495	4.64608
NM_001111143	Cym	14.7072	6.82412	22.7321	15.0376	5.66913	11.4924
NM_007809	Cyp17a1	0.731093	1.62832	6.09621	0.127593	1.06858	5.04187
NM_001163548	Cyth3	9.4952	2.83538	2.58963	19.0427	4.28625	2.69063
NM_007827	Daf2	3.22019	5.46469	3.65558	2.77083	6.48204	2.01097
NM_026428	Dcxr	13.3438	20.3532	30.4868	12.2028	21.1535	36.939
NM_001190448	Ddc	3.68517	0.214032	0.0340705	11.7223	0.814952	0.170007
NM_021494	Dennd5a	5.83316	14.3391	24.1908	4.5569	10.9685	27.8924
NM_178683	Depdc1b	2.06398	3.79711	1.55625	1.6526	5.51788	6.90329
NM_011303	Dhrs3	16.9226	30.4249	36.5001	10.0848	38.4461	37.8544
NM_007865	Dll1	15.2528	1.27709	0.239491	30.3425	2.20548	0.19131
NM_177780	Dock5	10.7402	16.2581	29.4987	9.0601	16.7225	33.9973
NM_013739	Dok3	1.87618	6.49051	6.56437	1.163	3.72494	5.16107
NM_031174	Dscam	6.1987	0.678826	0.0724036	17.3348	1.51763	0.10858
NM_019771	Dstn	8.16208	12.3608	13.644	6.82646	11.381	15.5156
NM_008052	Dtx1	66.2403	18.2096	2.96318	44.4422	14.1157	4.44875
NM_030714	Dtx3	42.2442	23.5899	12.097	50.7635	27.4318	15.6068
NM_010090	Dusp2	203.831	333.49	498.357	130.501	238.307	393.16
NM_177733	E2f2	4.34735	6.7948	3.64339	3.59742	9.81369	11.4419
NM_020578	Ehd3	15.4931	9.62456	5.77076	20.9743	11.4688	8.32965
NM_007918	Eif4ebp1	4.56319	7.73204	9.27157	4.28817	6.33628	8.18669
NM_207706	Elmo2	42.1009	63.4835	70.0428	37.1636	65.7323	83.4408
NM_029001	Elovl7	4.6345	7.04383	10.5274	1.57021	5.7626	7.96248
NM_010330	Emb	126.537	55.4469	2.59182	149.39	82.4051	2.93377
NM_145158	Emilin2	1.29739	4.06271	7.70744	1.58051	4.16871	11.9319
NM_010128	Emp1	2.21651	4.38068	6.5416	2.02629	8.04587	10.8916
NM_001146346	Emp3	94.5262	156.251	229.618	50.7009	135.857	232.338
NM_009848	Entpd1	1.24926	9.66217	41.4079	1.4419	6.44003	33.0666
NM_010170	F2rl2	5.31716	10.2572	12.3352	6.51185	8.51402	13.6247
NM_026976	Faim3	4.73061	21.7746	23.0228	2.83858	14.8637	18.9152
NM_029658	Fam101b	8.60828	1.96662	0.796993	11.0144	1.46405	0.505965
NM_146119	Fam129b	3.44385	9.54914	8.40476	1.20849	5.78256	6.36651
NM_001162532	Fam174b	6.68153	2.25897	0.731909	10.1634	3.97788	0.838516
NM_021416	Fam184b	2.68179	0.510209	0.110505	5.86801	0.77063	0.0768889
NM_183224	Fam19a3	2.13703	4.07592	6.23901	1.32466	3.15903	4.28718
NM_001142952	Fam46c	23.3976	11.8048	7.19437	50.5439	21.4188	16.687
NM_144526	Fam64a	1.2958	2.0581	0.486709	1.52361	3.46965	5.12273
NM_178624	Fbxl2	1.9162	3.87317	8.20092	0.665348	2.99845	7.12892
NM_013517	Fcer2a	2.27313	10.2544	11.1267	1.77424	7.84935	8.88669
NM_001077189	Fcgr2b	14.1131	50.9037	85.9014	5.03822	35.3927	67.6912
NM_010188	Fcgr3	41.667	67.8425	61.4453	34.6616	83.118	57.9235
NM_153090	Fcrl1	1.42046	4.72359	5.03304	0.968347	3.66294	4.63492
NR_027666	Fcrla	1.19862	6.12542	6.83463	0.744356	4.47118	5.70668
NM_008013	Fgl2	26.1624	56.1906	112.263	28.2431	55.6006	137.25
NM_010212	Fhl2	8.51852	14.031	16.6683	8.28192	17.7574	23.1127
NM_008021	Foxm1	3.19664	5.62979	2.22158	3.15341	7.62754	8.99256
NM_001177843	Frmd4a	6.83686	4.28219	4.09239	9.71216	6.13444	4.93916
NM_145148	Frmd4b	19.9971	11.5887	6.16768	22.2013	16.999	7.21446
NM_172887	Fry	2.42178	4.15069	7.15106	1.01057	3.57405	6.61165
NM_001039646	Gbp10	11.6272	6.27121	3.93654	15.7914	6.06063	4.04927
NM_194336	Gbp6	17.7347	10.0398	5.45865	24.9012	9.3714	6.48611
NM_173442	Gcnt1	21.778	12.653	5.46493	26.2874	14.3334	4.60663
NM_008105	Gcnt2	2.58678	1.31021	1.12851	5.12588	2.5329	2.44292
NM_010272	Gdf11	9.70386	4.27423	2.05544	13.2745	4.2044	5.06783
NM_201352	Gdpd5	6.01621	2.43163	1.4048	9.5773	2.4628	2.29237
NM_008125	Gjb2	8.94905	2.3143	0.752749	14.9672	4.16281	0.988291
NM_013531	Gnb4	1.99881	3.43555	4.65777	1.27766	3.71593	5.09823
NM_001001999	Gp1bb	0.972385	2.92942	11.7634	0.37075	1.65286	10.814
NM_016696	Gpc1	23.7856	53.9868	99.2264	26.6934	43.8566	93.2993
NM_031999	Gpr137b	2.75995	6.04812	3.78778	1.57502	4.21542	2.83494
NM_182806	Gpr18	66.0379	37.4105	18.5586	53.1887	38.9426	20.7329
NM_183031	Gpr183	10.6858	4.03839	1.93734	15.8273	5.64088	2.26033
NM_011823	Gpr34	6.28566	0.801079	0.14946	10.8704	1.14983	0.331796
NM_001033290	Gpr55	22.8597	0.497158	0.0943884	35.3836	0.982375	0.29806
NM_181444	Gprc5a	0.207727	0.518287	4.84841	0.175288	0.820065	6.05492
NM_027127	Gpx8	0.276702	1.63043	34.273	0.130316	1.22168	77.5723
NM_025768	Grtp1	4.92904	0.908398	0.200139	5.71498	1.62488	0.301677
NM_010361	Gstt2	7.13815	4.55759	2.98377	7.52213	5.53816	3.35114
NM_010370	Gzma	1356.73	3933.45	7176.58	495.538	3910.49	8095.46
NM_013542	Gzmb	77.4727	360.363	1059.21	10.7161	77.7488	607.933
NM_008196	Gzmk	5.22191	9.03724	2.0135	3.66142	22.3459	6.25747
NM_008504	Gzmm	17.2589	11.2641	3.54634	14.3698	13.5947	3.77268
NM_008197	H1f0	3.3047	2.13335	2.18957	5.27454	3.37341	6.0703
NM_010378	H2-Aa	32.6556	110.959	107.163	45.0926	85.8058	99.3732
NM_207105	H2-Ab1	24.0668	80.7376	77.7388	33.382	61.1994	78.3402
NM_010387	H2-DMb1	7.21819	13.1437	11.3854	10.2212	12.5897	14.4141
NM_010388	H2-DMb2	4.99083	19.7156	19.7201	5.44983	15.1611	19.1369
NM_010382	H2-Eb1	14.7913	50.4554	51.0993	23.9689	39.5885	51.2662
NM_010389	H2-Ob	7.0206	13.419	13.895	6.78681	10.7073	10.5628
NM_008218	Hba-a1	7.96994	17.3594	27.2283	0.924451	8.08911	5.27585
NM_001083955	Hba-a2	10.0316	19.5493	26.4623	0.644798	9.4645	7.96947
NM_008220	Hbb-b1	5.07575	12.6757	17.2073	0.416171	5.07557	4.50302
NM_016956	Hbb-b2	5.20889	13.0082	17.6587	0.427087	5.2087	4.62114
NM_027168	Hddc2	10.0905	6.53044	5.33407	12.5327	10.3051	6.7209
NM_010430	Hic1	6.49101	1.5072	2.71734	11.2545	1.83688	4.10752
NM_178183	Hist1h2ak	4.94208	7.82569	4.33117	3.66221	5.89523	7.96852
NM_010442	Hmox1	2.05667	8.75972	8.67589	3.41715	5.44557	9.95758
NM_030014	Hook1	5.42681	2.75692	0.553647	7.91383	3.64218	0.677286
NM_001042489	Hvcn1	83.3111	39.241	20.1494	103.835	39.8824	15.702
NM_008321	Id3	11.3342	2.65606	2.10182	7.9903	1.95141	2.49302
NM_133662	Ier3	3.5012	5.53219	3.94742	0.897256	1.97751	1.60585
NM_030244	Ier5l	10.644	4.51627	0.774748	13.4478	6.43636	0.654693
NM_023065	Ifi30	7.34191	16.7279	15.0992	7.05697	14.2032	14.7751
NM_030694	Ifitm2	0.652165	6.11416	2.6462	0.742455	3.99531	1.54473
NM_025378	Ifitm3	0.828217	9.90563	6.80578	0.639306	4.77876	4.75232
NM_026641	Ift80	5.23399	2.82884	1.85598	7.94526	4.16276	2.8493
NM_152839	Igj	0.690972	12.8744	11.6785	1.87938	26.0862	43.3837
NM_011770	Ikzf2	8.96564	2.13181	1.19357	13.4641	3.56829	1.59661
NM_008354	Il12rb2	54.6477	83.6043	140.462	42.051	73.0801	128.795
NM_021887	Il21r	28.9685	9.08319	11.0898	47.545	13.7716	8.85867
NM_016671	Il27ra	58.2418	37.8905	31.2855	77.145	35.3695	31.6222
NM_008367	Il2ra	4.30543	1.42765	1.35029	7.28091	1.75599	0.730775
NM_001008700	Il4ra	42.0039	18.5002	14.9491	60.7773	23.6128	13.8756
NM_010560	Il6st	4.99674	2.38241	1.41204	7.04611	2.23505	1.33922
NM_008372	Il7r	112.759	15.7335	1.86933	133.321	13.3123	2.07162
NM_172696	Inadl	4.43767	2.52049	0.842026	5.07988	2.66199	0.649887
NM_001024617	Inpp4b	5.60151	1.02434	0.444226	12.4154	2.41475	1.27818
NM_001170800	Ipcef1	55.7441	34.623	28.005	66.1747	40.7783	24.9045
NM_008320	Irf8	72.7644	164.135	266.352	63.46	170.16	321.107
NM_001033228	Itga1	2.90928	1.28099	1.18274	6.31902	2.34719	11.3628
NM_001082960	Itgam	26.86	202.88	334.739	6.49734	194.371	341.575
NM_016780	Itgb3	16.6427	4.97883	2.26932	43.162	8.09243	4.13158
NM_010583	Itk	51.7561	32.5707	28.9086	67.9011	38.4289	32.3457
NM_022417	Itm2c	85.0925	48.4341	48.8264	143.532	50.3015	67.7819
NM_029116	Kbtbd11	55.9232	36.6129	3.1418	50.9592	40.7831	3.8171
NM_001111331	Kcnip3	20.9122	31.9668	25.3691	15.6142	36.1947	19.2092
NM_008428	Kcnj8	4.74203	9.90756	74.8312	2.14514	1.68566	53.6133
NM_021542	Kcnk5	8.49699	14.1349	8.82425	4.206	13.2225	9.414
NM_183322	Khdc1a	16.0126	38.4198	35.7341	10.7908	46.7082	29.8457
NM_001113187	Khdc1b	2.69355	8.1941	9.81536	1.91775	9.25248	10.6027
NM_001033904	Khdc1c	11.9905	27.2967	22.312	7.86851	38.8746	20.0759
NM_010615	Kif11	5.68844	9.48396	1.9989	7.30166	18.7051	17.7176
NM_197959	Kif18b	1.57807	2.62915	0.400715	1.89086	4.68448	5.62601
NM_145588	Kif22	4.11894	6.51911	1.66812	4.84391	11.7535	12.1615
NM_008446	Kif4	1.7771	2.80606	0.520876	2.36106	5.98156	5.67
NM_001122733	Kit	56.8813	15.8372	2.31969	109.774	21.6852	2.47566
NM_010636	Klf12	4.12177	9.76219	13.8237	1.4986	7.59247	10.6963
NM_008452	Klf2	244.335	372.237	547.741	151.844	232.3	511.095
NM_027551	Klhl30	6.19285	12.5203	8.54841	2.22447	13.4732	6.58576
NM_008940	Klk8	8.62162	1.41478	0.751068	16.1688	2.42375	3.63052
NM_053154	Klra19	40.2088	22.2715	27.9474	46.874	21.8369	17.7472
NM_008464	Klra6	40.5736	22.4029	27.9666	47.4183	21.9544	17.6816
NM_016970	Klrg1	8.83483	59.3751	237.538	6.95567	48.4053	344.778
NM_027221	Krtcap3	8.57978	5.59533	3.1905	6.86439	7.91708	3.06059
NM_013571	Ksr1	17.921	10.6417	5.48333	21.6509	10.6556	6.37427
NM_008478	L1cam	2.35677	5.24997	10.9378	1.59507	3.96211	9.07887
NM_008479	Lag3	14.6427	3.51516	1.40776	32.7524	5.73457	3.0077
NM_153168	Lars2	220.772	370.251	174.54	59.972	62.0333	154.717
NM_008491	Lcn2	0.00501545	6.31727	4.71663	0.155218	0.383305	1.77706
NM_010695	Lcn4	3.44485	5.2292	0.671947	2.91891	5.63369	0.476919
NM_008495	Lgals1	288.516	639.397	859.122	139.691	645.737	940.36
NM_001145953	Lgals3	5.89511	15.4319	7.32501	4.66867	16.1065	11.4211
NM_011175	Lgmn	1.17278	5.14705	4.87641	0.877399	3.63259	4.66104
NM_013532	Lilrb4	77.003	48.1047	7.39943	122.162	64.3648	13.7137
NM_001002011	Lmna	12.467	19.9883	10.1951	14.8704	31.1143	19.4894
NM_175116	Lpar6	22.7045	14.0526	10.4691	22.7814	11.8233	10.0862
NM_001130412	Lpin1	35.2611	59.7178	86.6527	20.4557	52.8537	79.2962
NM_134152	Lpxn	34.1428	14.0728	8.09579	46.6106	12.5877	14.9103
NM_008513	Lrp5	3.12197	0.474377	0.250155	5.18815	0.572735	0.545029
NM_008518	Ltb	186.575	57.2353	12.5066	274.9	77.4081	14.7124
NM_010738	Ly6a	3.73459	8.64432	10.258	5.1115	7.57206	15.7426
NM_010742	Ly6d	5.86189	22.9043	27.5633	3.3066	19.2301	22.7108
NM_020498	Ly6i	0.174661	1.00113	4.70472	0.267538	0.739909	5.49614
NM_010745	Ly86	2.78114	8.69976	8.7132	2.31743	6.39642	5.6766
NM_008535	Lyl1	0.534486	2.78695	2.68739	0.528809	1.74926	5.77608
NM_027309	Lysmd2	6.14399	1.51002	0.702056	14.3106	2.64776	1.13289
NM_013590	Lyz1	0.121227	10.4216	6.2726	0.084408	5.19009	2.61981
NM_017372	Lyz2	0.407004	61.4262	36.6035	0.246474	27.9372	16.7454
NM_010755	Maff	52.8526	35.0233	16.4677	90.2433	55.8441	18.5059
NM_172903	Man2a2	12.3287	6.69158	4.81455	16.0267	8.48945	8.62941
NM_008279	Map4k1	35.6085	22.9771	17.0247	46.2643	27.8983	30.5062
NM_023061	Mcam	11.4744	26.5843	80.5892	4.19248	15.7617	52.2141
NM_174995	Mgst2	35.0431	22.4815	9.74983	34.0282	28.5409	8.14864
NM_001081117	Mki67	16.1708	24.9275	4.2967	19.2258	46.9507	44.9603
NM_013599	Mmp9	1.24969	0.676339	0.466944	6.10749	0.712378	0.0843869
NM_010821	Mpeg1	0.246562	6.89129	4.4471	0.14282	4.3297	3.55916
NM_007641	Ms4a1	4.43319	20.5269	22.33	2.60564	12.787	16.5612
NM_029619	Msrb2	5.26503	3.43385	2.9294	4.56863	3.95802	1.93081
NM_010846	Mx1	4.67297	7.96488	7.2888	3.24363	4.98439	7.86661
NM_016662	Mxd3	2.16735	3.66945	0.615461	2.01538	5.07494	5.11924
NM_001093764	Myadm	5.66389	12.4534	9.67105	2.90923	13.1467	12.5074
NM_030563	N4bp1	15.4272	24.1353	30.0443	11.7573	25.3611	32.121
NM_001024917	N4bp2	5.34804	2.96174	2.91085	6.83275	3.42124	2.47454
NM_133898	N4bp2l1	14.5945	9.6499	8.97793	16.7402	10.3858	11.4057
NM_146208	Neil3	2.09088	3.8412	0.679189	2.53819	6.36338	5.45012
NM_010892	Nek2	1.32694	2.22058	0.377802	1.42804	4.29097	5.14511
NM_008685	Nfe2	1.02397	3.4287	9.7049	0.371263	1.61468	8.11155
NM_010909	Nfkbil1	8.34757	3.54672	2.60535	12.8326	4.64922	4.29326
NM_008694	Ngp	0.00368491	14.2516	9.90742	0.025756	1.85658	4.7176
NM_001163610	Nhsl2	0.363176	0.933945	3.5213	0.122812	0.742497	6.06006
NM_023175	Nit2	7.6872	4.90064	4.9836	8.49169	6.65266	4.38064
NM_025980	Nrarp	20.7107	44.4262	33.4207	11.7342	47.8295	32.2265
NM_022029	Nrgn	41.97	19.6068	6.05366	56.0482	18.9075	3.34915
NM_008741	Nsg2	13.1329	1.83046	0.116889	20.6226	3.93412	0.141334
NM_001195025	Nuak2	5.27784	9.7142	11.9963	3.35578	8.50969	10.7936
NM_023284	Nuf2	2.93278	5.04517	1.54778	3.94401	9.13658	8.6708
NM_133851	Nusap1	4.26789	7.44833	1.36648	4.80604	15.6268	13.305
NM_145211	Oas1a	15.3202	9.94781	5.54603	17.6191	8.39118	3.5636
NM_013614	Odc1	108.874	60.346	43.6608	184.464	82.2978	52.912
NM_153122	Oplah	2.3721	3.67816	5.48506	1.47917	2.41238	4.19582
NM_027950	Osgin1	2.47824	0.864555	0.922799	10.5473	1.51055	1.35774
NM_011026	P2rx4	2.82313	1.59191	2.50398	5.20933	1.14899	1.85899
NM_011027	P2rx7	6.18978	0.328055	0.140341	27.3558	1.42417	0.444823
NM_011061	Padi4	4.15601	9.02855	6.48993	2.09817	8.96498	6.4577
NM_008782	Pax5	1.81937	6.794	6.47962	1.14901	4.83396	6.77774
NM_021396	Pdcd1lg2	3.97988	2.54556	0.278163	6.23667	2.07214	0.329403
NM_172665	Pdk1	9.80118	4.34479	1.53628	13.1348	6.55977	1.56846
NM_029293	Phpt1	12.3175	7.74256	5.2421	19.6542	11.5844	5.9527
NM_138606	Pim2	78.4675	48.4687	23.9266	168.35	82.9648	39.4196
NM_011256	Pitpnm2	8.5288	4.61352	2.25374	9.22082	4.52972	2.39419
NM_013630	Pkd1	6.11415	2.87418	4.60357	7.0276	2.00425	5.72017
NM_001164053	Pkig	6.10692	10.417	7.09909	6.32056	7.96769	6.29202
NM_026361	Pkp4	22.5572	13.7222	4.4959	27.3137	16.1851	4.22021
NM_139198	Plac8	11.5722	34.0787	18.9352	21.6544	63.7928	26.0674
NM_021280	Plcg1	1.48954	0.759203	2.12836	3.44453	0.570901	5.58342
NM_178911	Pld4	1.18648	6.63548	5.11983	1.0515	4.25727	4.41597
NM_019549	Plek	192.004	292.748	330.614	156.966	320.808	348.742
NM_023320	Plekho1	4.73914	7.99023	7.6314	4.17326	8.08206	7.02702
NM_011121	Plk1	2.73769	4.18426	1.358	3.11922	7.8993	7.78601
NM_019755	Plp2	60.7605	97.0389	59.7379	46.777	97.0565	61.114
NM_178711	Plscr4	10.2214	15.9741	16.5144	7.04628	13.1864	12.804
NM_011125	Pltp	3.69325	2.18727	1.46611	7.5081	4.26071	5.68793
NM_021451	Pmaip1	6.50925	14.1737	21.1616	5.54361	16.5268	34.2328
NM_001013384	Podnl1	12.6979	2.08604	0.250042	27.5607	3.22111	0.428058
NM_011136	Pou2af1	1.83584	7.44056	7.95858	1.17005	5.09465	7.42597
NM_001163554	Pou2f2	3.27073	6.10421	5.3193	2.83217	4.78517	4.51219
NM_015817	Ppap2c	2.87488	5.93086	7.58879	1.99527	6.04715	7.14332
NM_172574	Pqlc3	18.5923	31.9017	34.8153	15.4726	35.0793	39.0671
NM_007548	Prdm1	11.3011	26.5255	48.079	4.23587	20.7161	43.9801
NM_011073	Prf1	167.936	416.511	726.106	89.3759	336.351	756.958
NM_175563	Prr11	2.19919	3.51592	1.23661	2.32453	6.52866	6.43641
NM_030890	Prrt1	7.28838	3.23377	1.82482	9.35299	2.136	1.19311
NM_009430	Prss2	6.03826	1.27595	0.42149	5.9925	1.17714	0.5731
NM_028707	Psd2	3.39538	0.731176	0.630989	6.57816	0.906024	0.634775
NM_011183	Psen2	28.0928	15.9034	16.0301	36.3567	14.4391	19.7235
NM_008969	Ptgs1	0.930975	1.76612	7.30308	0.744103	0.874671	8.91
NM_133198	Pygl	0.824378	3.22627	5.70784	0.519275	1.57432	3.05939
NM_027455	Qpct	6.75416	3.86155	2.52676	8.8456	3.45433	1.89857
NM_029128	Qtrtd1	6.36852	3.91943	2.66613	6.30098	4.01169	2.14328
NM_001080813	Rab11fip1	7.92547	3.75881	2.22394	11.4117	4.18682	2.66065
NM_133685	Rab31	3.71399	5.817	7.30951	3.34067	6.07393	6.52404
NM_009003	Rab4a	2.80835	0.732646	0.109577	5.99176	0.898097	0.335255
NM_133223	Rac3	2.43388	6.72976	28.2148	1.33511	5.44185	28.7487
NM_009058	Ralgds	5.83348	2.935	1.17604	10.3808	5.47955	1.66906
NM_001015046	Rap1gap2	20.6757	43.0616	67.6385	8.61545	45.0426	86.0841
NM_028712	Rap2b	17.5779	27.5904	41.6025	10.1177	19.286	38.4688
NM_027526	Rasgef1a	2.67981	4.21211	5.4341	1.90178	3.3335	3.60931
NM_144814	Rcor3	4.95934	7.81938	8.73972	3.84475	5.55277	6.70602
NM_181397	Rftn1	30.1826	16.6647	4.32755	34.8534	20.0683	5.36817
NM_016846	Rgl1	8.15362	14.2184	16.4892	12.6518	17.7526	18.9285
NM_015811	Rgs1	481.267	242.322	305.691	876.438	343.65	469.302
NM_026418	Rgs10	5.99218	2.93726	1.11019	5.92049	4.64535	1.4941
NM_011267	Rgs16	5.7386	12.8718	10.2738	4.34757	12.278	8.67403
NM_019492	Rgs3	48.0533	31.6787	31.7318	54.9704	31.0583	33.0982
NM_001163465	Rhpn1	0.877571	2.62933	18.0811	0.237267	1.96628	20.0209
NM_001033320	Rltpr	26.3839	13.5478	3.58085	29.1874	15.8093	3.15529
NM_001081977	Rnf144a	5.31871	3.03591	1.02505	7.11433	4.30887	1.4397
NM_029219	Rnf19b	32.3414	16.7605	10.875	61.4721	26.6475	21.2562
NM_013646	Rora	8.16358	2.91122	3.4931	16.8206	4.4025	6.1216
NM_011309	S100a1	7.41736	12.0491	16.257	8.88178	12.9492	15.6437
NM_011313	S100a6	67.0344	171.137	204.793	48.3682	136.775	261.162
NM_013650	S100a8	0.173895	34.821	24.9022	0.533862	5.36149	8.65367
NM_009114	S100a9	0.270606	43.386	38.9411	0.743896	5.13331	11.3839
NM_053190	S1pr5	34.9805	72.4563	189.442	13.1477	44.0066	192.207
NM_145587	Sbk1	11.6744	19.5009	24.7022	6.90814	15.5029	27.5271
NM_009127	Scd1	2.43122	8.80569	9.66052	1.68552	6.93883	7.90493
NM_011322	Scn1b	4.20585	1.22171	1.54912	14.4811	1.99074	2.06708
NM_001033140	Sdhaf1	15.3985	9.99484	10.4726	22.5285	12.7126	10.0301
NM_199241	Sema6d	2.95502	0.329509	0.27501	10.6532	1.04285	0.421518
NM_029100	Sepn1	19.9808	31.2376	42.2242	23.6769	38.2562	57.3889
NM_001168294	Serpina3f	39.4198	16.482	4.96967	61.4938	15.5705	4.36085
NM_009251	Serpina3g	262.837	160.531	52.9064	304.389	158.686	44.8811
NM_001199940	Serpina3i	5.83827	3.13084	1.11918	6.93096	3.15323	0.964541
NM_001164118	Serpinb6a	7.08417	11.6255	13.4384	7.02066	11.7243	13.821
NM_009256	Serpinb9	85.1863	148.256	184.705	47.5012	127.81	169.311
NM_011452	Serpinb9b	8.13874	46.0228	81.5583	1.87524	33.7089	65.6214
NM_145512	Sft2d2	59.7197	35.6549	24.7053	76.8093	41.5719	21.0488
NM_011369	Shcbp1	2.17958	3.44835	0.556445	2.69426	7.05246	5.85723
NM_172900	Siglecg	1.27916	5.80811	6.53412	0.888883	3.74728	4.0515
NM_030710	Slamf6	22.5097	9.10415	1.69085	23.9795	15.7528	1.60191
NM_001146161	Slc11a2	10.9778	6.66851	2.88591	11.3336	7.70582	2.73047
NM_025877	Slc25a23	4.80275	2.96729	3.75375	5.90055	2.96862	3.21823
NM_001081072	Slc27a6	6.14133	3.00191	1.41625	11.0385	3.05499	1.01481
NM_153142	Slc35e4	1.93679	4.7799	7.50499	1.77727	4.07139	9.08322
NM_026721	Slc39a13	3.08436	5.02175	11.7833	2.30166	2.8293	11.2381
NM_177388	Slc41a2	2.34619	5.83772	7.5864	1.22202	4.71563	5.86565
NM_027868	Slc41a3	2.5967	3.99803	5.38205	2.42016	2.99233	5.79841
NM_023908	Slco3a1	7.26894	3.57235	0.261725	5.73464	2.81759	0.827635
NM_011414	Slpi	0.0778162	3.13362	2.21297	0.238897	5.46885	9.73322
NM_025891	Smarcd3	1.2247	3.13511	22.2296	0.923476	1.65486	12.4363
NM_133888	Smpdl3b	0.190293	0.709062	1.90022	0.082091	0.854324	5.20093
NM_026796	Smyd2	4.91208	2.66708	0.712371	6.78797	4.54299	0.89573
NM_013914	Snai3	5.43063	3.10985	1.73396	5.96938	3.23492	1.85601
NM_030889	Sorcs2	1.75403	3.80614	5.24509	1.51466	6.16277	5.79517
NM_146126	Sord	8.52417	14.7074	20.7804	5.16309	15.048	26.9861
NM_001199123	Spc25	2.69503	4.91752	2.73336	3.53377	8.67144	8.3713
NM_019866	Spib	1.82846	7.4949	8.07069	0.893702	3.9781	5.94155
NM_009259	Spn	176.725	282.1	499.178	126.773	230.643	530.529
NM_177774	Srsf12	1.95065	0.140346	0.0307065	5.55532	0.568718	0.010323
NM_009176	St3gal3	3.77655	1.51861	1.4092	6.53341	2.32161	3.32321
NR_037617	St5	3.79358	6.12685	20.5046	1.18514	4.29271	14.0832
NM_009183	St8sia4	50.6153	33.0703	29.2153	49.8769	27.2187	26.0957
NM_001085409	Steap3	2.47277	5.07839	5.44308	1.12367	4.46299	4.21716
NM_016866	Stk39	22.4716	11.9503	8.73183	39.2312	18.8252	12.3698
NM_013515	Stom	2.61818	4.13625	3.07726	1.55755	5.158	5.29521
NM_172891	Styk1	18.3155	30.4013	32.233	13.9438	34.9313	35.7603
NM_028340	Susd3	1.71991	3.81696	9.22113	3.27695	2.96832	10.2494
NM_031393	Sytl1	5.67754	2.92046	1.28616	6.25859	3.08934	3.30557
NM_029057	Tbc1d30	1.66107	4.40376	5.33319	0.941141	5.20407	6.67737
NM_009331	Tcf7	301.405	144.678	17.4545	335.356	150.05	17.4503
NM_021344	Tesc	9.65794	3.42994	0.894339	15.9722	2.94475	3.51811
NM_011579	Tgtp1	21.4418	10.1115	6.52794	27.1768	10.771	6.4774
NM_001145164	Tgtp2	21.3809	10.0828	6.5094	27.0996	10.7404	6.45901
NM_178060	Thra	3.88947	1.74147	1.68605	10.2814	6.87408	3.80782
NM_205823	Tlr12	6.18089	2.41427	2.43901	7.2269	1.93296	3.61412
NM_177260	Tmem154	10.1651	5.2883	1.88553	10.5976	4.66802	2.43429
NM_028135	Tmem163	4.07143	7.207	8.90762	1.82402	7.11684	12.6958
NM_001025606	Tmem171	2.456	5.69208	3.14843	1.44577	7.38393	3.32059
NM_025326	Tmem176a	12.4135	2.78089	1.05438	29.8431	5.43764	1.91453
NM_023056	Tmem176b	13.745	2.96079	1.5607	31.6762	5.39991	2.40726
NM_028053	Tmem38b	3.90941	6.33365	3.50212	4.37226	3.76103	4.51052
NM_030106	Tmsb15a	7.27925	13.6665	10.5087	4.64214	20.5191	7.68451
NM_198967	Tmtc1	0.949735	2.05938	5.42116	0.691324	3.65094	6.12706
NM_028651	Tmtc4	7.55861	4.29026	4.25529	6.63037	3.8801	3.96042
NM_013693	Tnf	19.8511	10.8149	2.52643	18.2154	9.92439	5.04416
NM_134131	Tnfaip8	15.24	8.46792	5.61677	16.9372	8.93536	8.23439
NM_028075	Tnfrsf13c	3.27601	7.61023	6.35063	2.36841	5.92766	5.48522
NM_033042	Tnfrsf25	6.99071	1.20315	0.887556	10.4731	1.27756	2.18121
NM_175649	Tnfrsf26	20.5466	11.6956	3.18517	16.0974	13.3878	2.52265
NM_009425	Tnfsf10	19.3544	4.05833	3.22641	34.058	6.11967	3.51154
NM_009403	Tnfsf8	8.79571	1.61594	0.252725	14.0563	2.60886	0.469806
NM_021467	Tnni1	9.92651	3.44051	0.14247	11.3533	7.20929	0.291909
NM_145711	Tox	25.8154	13.3669	8.28332	37.7105	17.8402	6.91888
NM_198297	Trat1	10.2496	0.460947	0.414729	19.824	1.42152	1.3398
NM_001097623	Trerf1	8.05088	3.95699	2.27546	11.3389	4.56841	7.73044
NM_207228	Tsga10	5.02467	2.37957	3.75604	8.26139	2.94335	4.34735
NM_019793	Tspan3	8.43969	4.93788	2.89874	12.2738	5.89683	5.36847
NM_025982	Tspan31	3.61886	2.19475	1.82744	8.23981	3.47077	2.73895
NM_009441	Ttc3	18.5118	12.1297	10.8188	20.7917	14.2953	9.66415
NM_028341	Ttc39c	8.0024	12.6182	11.5003	6.31928	15.279	12.1856
NM_023716	Tubb2b	3.37063	5.3927	9.07092	3.10863	4.33934	8.85654
NM_026473	Tubb6	7.52453	2.23159	1.27176	14.2399	2.79322	1.66117
NM_026785	Ube2c	7.59897	12.0099	2.10532	8.56444	26.6059	29.229
NM_019949	Ube2l6	1.3389	2.20336	5.79834	1.20394	1.67039	6.57946
NM_019449	Unc93b1	20.8658	31.9212	30.1249	22.2565	26.9038	28.5818
NM_177387	Ust	6.72195	10.995	11.2136	5.46803	13.2138	10.872
NM_011693	Vcam1	0.195545	4.89224	4.67536	0.0238822	2.88177	5.10153
NM_009502	Vcl	8.28881	14.9669	12.7464	5.70495	14.3535	13.9859
NM_001025250	Vegfa	11.7775	19.0649	15.1491	9.14037	18.0244	9.70958
NM_009506	Vegfc	7.02178	13.8911	5.13248	6.43224	13.869	3.39675
NM_011701	Vim	292.507	519.658	426.585	159.003	611.51	497.567
NM_011705	Vrk1	12.2201	7.8204	6.48384	13.0226	9.14631	8.11609
NM_029440	Wdr95	4.41199	10.1437	8.1067	2.87183	12.7317	7.9608
NM_001081642	Xlr4a	20.6561	13.5499	13.0143	23.3044	13.3245	13.9204
NM_145828	Xylt2	16.726	9.41941	7.67159	17.8426	9.40179	6.8134
NM_015753	Zeb2	14.6038	29.9671	72.6838	7.67123	25.2027	81.4329
NM_133206	Znrf1	14.5812	9.31092	6.85179	16.6323	10.2018	6.50437

## Sheet: Supplementary Data 1c
Supplementary Data 1c. Differential expressed genes in WT NK cells during CD11b+CD27+ to CD11b+CD27low transition
		WT			Stat5 DKI
gene_name	symbol	CD11b-CD27+	CD11b+CD27+	CD11b+CD27low	CD11b-CD27+	CD11b+CD27+	CD11b+CD27low
NM_028820	1700017B05Rik	3.23804	3.01074	4.61813	4.26988	3.34714	8.01362
NM_026411	1700021F05Rik	4.96124	6.04399	9.24299	4.65598	5.33487	9.37869
NM_025563	2010012O05Rik	12.0105	24.0048	49.0702	6.85557	20.0089	41.561
NM_028096	2010300C02Rik	5.49474	1.51645	0.0946175	9.46694	1.85079	0.0726928
NM_172403	2810021J22Rik	3.51397	3.31075	5.53643	2.93418	3.21647	4.35329
NM_026515	2810417H13Rik	10.2707	12.3552	1.82056	13.0448	22.8927	19.8944
NM_172884	2900026A02Rik	14.6068	2.97405	1.31131	27.8242	4.54229	5.98705
NM_178098	4930486L24Rik	15.3743	15.194	9.73949	11.4623	17.2574	7.06414
NM_029998	6030458C11Rik	12.4712	12.8603	7.32913	11.7107	13.9671	7.85093
NM_145448	9030617O03Rik	6.43835	7.1529	3.08303	4.79451	10.6025	3.61713
NM_001033378	A430078G23Rik	30.0976	37.3642	58.3204	16.9981	31.1965	49.2604
NM_013454	Abca1	8.39231	8.18677	12.4997	7.95749	6.48444	7.02628
NM_011076	Abcb1a	15.8971	11.1357	20.0981	19.8795	9.17493	16.731
NM_019875	Abcb9	5.00916	3.53442	1.97386	7.52569	5.78418	3.4485
NM_001110271	Abhd14a	3.90742	3.43998	1.28016	5.23941	4.69912	1.7594
NM_009338	Acat2	4.82347	4.70241	7.11431	4.44561	3.92677	5.28712
NM_207668	Acpp	10.2552	2.46103	0.709692	22.902	4.24297	1.04038
NM_019811	Acss2	21.0873	34.2875	56.1478	12.8364	28.4672	58.2414
NM_007398	Ada	7.35024	6.32658	3.75647	12.2633	7.17994	5.86882
NM_172723	Adap1	13.3885	12.8849	5.56516	13.6525	15.7615	5.4552
NM_007419	Adrb1	0.258196	0.92251	8.79352	0.0428648	0.29318	9.54321
NM_007421	Adssl1	4.29494	5.3096	8.9784	3.79384	5.76777	10.5957
NM_010678	Aff3	17.0235	12.4042	4.05595	13.9513	16.5419	3.39605
NM_013464	Ahr	7.53626	2.49157	1.13914	14.5201	4.64071	1.66103
NM_199035	Alg8	4.29119	3.93638	2.06434	5.38059	4.89369	2.88047
NM_009663	Alox5ap	0.404003	5.4677	3.12563	0.365073	2.7444	2.84306
NM_001005421	Amica1	9.9914	2.14483	0.412695	28.0448	4.92466	0.584885
NM_013473	Anxa8	0.424111	1.59438	6.50282	0.304078	3.96095	13.0748
NM_009687	Apex1	10.2685	8.04918	4.42665	15.7269	12.5945	6.96224
NM_181416	Arhgap11a	4.34842	5.55016	2.92302	4.55768	7.98318	8.76587
NM_020260	Arhgap31	2.3806	3.0892	7.72121	2.30682	1.73472	6.90229
NM_009706	Arhgap5	4.23876	1.8975	0.836349	5.05569	1.6517	0.637809
NM_133674	Arhgef5	9.75682	8.07872	5.3112	11.0904	5.90895	3.59644
NM_007880	Arid3a	4.09532	2.50447	4.18138	5.56256	2.3788	4.93316
NM_207231	Arl5c	27.5747	35.2179	13.8948	19.8982	52.9905	20.3208
NM_001042591	Arrdc3	14.0215	14.0959	21.819	13.6436	12.5616	21.416
NM_019915	Art2b	2.33037	1.30079	0.350766	6.04287	3.25027	0.84367
NM_023049	Asb2	18.1311	2.92814	0.704675	50.2123	3.98012	0.660388
NM_024184	Asf1b	9.89831	12.2563	5.37904	11.0601	17.963	17.3279
NM_145387	Athl1	3.35873	3.105	4.99337	4.4545	2.91189	5.27501
NM_009728	Atp10a	13.4156	12.5756	6.43778	14.0664	13.758	6.11462
NM_029097	Atp13a2	9.86903	14.246	21.9053	7.09554	10.3233	17.8469
NM_144921	Atp1a3	2.06891	3.72095	9.45803	1.98234	2.13545	5.77835
NM_001080944	Atp8b4	31.7275	40.4168	26.8532	24.3832	47.9642	29.8894
NM_011497	Aurka	2.3834	3.67558	2.30375	2.92115	5.40849	7.2392
NM_011496	Aurkb	2.88594	4.93869	1.05647	3.9696	7.75181	7.77928
NM_145222	B3gnt7	9.92349	14.8855	23.3986	7.41744	11.1929	23.4116
NM_030060	Batf3	23.1567	0.961533	0.338048	11.2347	0.685814	0.298832
NM_001254946	BC035044	19.5776	16.969	9.11847	14.4914	16.6175	6.8063
NM_178782	Bcorl1	3.17167	3.88197	5.91671	1.78709	2.92458	5.04701
NM_001012273	Birc5	2.88772	3.93894	1.0079	3.57188	7.89667	7.21082
NM_007557	Bmp7	6.85901	0.941453	0.0131079	10.4814	0.795475	0.108224
NM_138653	Bspry	7.15008	8.0208	3.97287	6.47106	8.47214	4.189
NM_198095	Bst2	29.7814	24.6965	15.1005	33.5248	24.4735	14.7373
NM_028709	Btbd11	15.2775	13.4711	7.71678	15.1948	11.1229	5.43092
NM_201646	Btbd6	8.0384	6.1711	2.79905	8.0105	6.62377	3.46934
NM_001113179	Bub1	1.9013	3.06214	0.42716	2.10436	5.86014	5.11469
NM_009773	Bub1b	3.29805	5.76531	1.33673	4.97381	10.5769	9.37725
NM_007573	C1qbp	27.6431	24.2304	15.9797	37.1317	27.7939	16.3339
NM_172616	C330027C09Rik	3.22713	4.1538	1.85067	3.81831	7.25477	6.90003
NM_001146287	Cables1	7.96429	2.33873	0.239151	13.8215	2.55918	0.133808
NM_023525	Cad	13.9903	11.3801	7.49529	15.6833	11.3265	7.97374
NM_018782	Calcrl	5.30586	5.10971	7.8364	3.36557	4.02562	4.73231
NM_133746	Calhm2	14.1164	16.4519	25.48	9.54405	10.0678	18.5464
NM_025451	Camk2n1	12.4736	20.8704	34.1398	14.3205	14.8715	25.3916
NM_009801	Car2	164.019	124.395	54.2608	227.688	200.657	56.9877
NM_134148	Carns1	6.683	8.58852	17.4688	4.05657	5.42247	10.2338
NM_001109873	Cbfa2t3	8.32024	10.793	3.00759	4.87553	10.6177	4.65277
NM_007621	Cbr2	0.171056	0.575339	3.79319	0.0543851	0.53093	11.1332
NM_001033533	Ccdc102a	15.1699	6.95367	3.48125	21.7893	8.84851	5.05801
NM_145574	Ccdc136	3.75903	0.285196	0.0073819	5.99079	0.440279	0.187857
NM_001080808	Ccdc64	8.23119	4.53402	1.15056	9.97277	5.02334	1.25404
NM_144819	Ccdc92	6.53426	4.10319	0.783078	6.86235	3.27972	0.510183
NM_011337	Ccl3	634.041	1005.79	1907.57	488.201	1062.61	1661.89
NM_013652	Ccl4	475.042	692.945	1212.22	410.852	595.052	1070.49
NM_013653	Ccl5	3538.76	4432.18	6849.09	3432.53	4701.52	9706.13
NM_011338	Ccl9	0.70941	2.39241	7.50363	0.938488	1.5569	11.8537
NM_009828	Ccna2	5.88053	10.7129	1.4542	7.55851	20.7024	19.5915
NM_172301	Ccnb1	1.82251	2.72956	0.605035	2.26999	6.49216	5.83074
NM_007630	Ccnb2	6.30459	9.36232	1.6485	8.08422	18.3076	17.6757
NM_007633	Ccne1	3.59512	4.71264	2.18875	3.63101	6.53224	4.6655
NM_009915	Ccr2	162.076	206.286	43.4404	76.2249	181.077	20.1444
NM_001163496	Cd160	119.129	42.9606	8.05909	166.531	55.9725	20.4582
NM_178687	Cd226	66.9218	29.8271	19.221	94.2055	39.6827	36.8773
NM_001033126	Cd27	99.0114	78.8898	7.80312	86.648	85.5187	6.03847
NM_007642	Cd28	66.3514	56.4737	11.5311	77.6758	86.4517	15.0027
NM_009847	Cd2ap	6.09107	5.62088	2.98237	6.18978	4.57295	2.3033
NM_001169153	Cd300lf	12.6445	9.98427	6.28456	10.2657	7.13492	5.58781
NM_013487	Cd3d	45.8142	4.66543	0.908144	53.9495	5.23971	1.10053
NM_007648	Cd3e	22.9602	0.76101	0.0927788	23.1828	0.602201	1.60005
NM_009850	Cd3g	59.8336	10.0367	1.57984	62.3496	4.76186	2.85742
NM_010016	Cd55	19.0807	35.2457	20.209	16.0905	35.7061	14.8585
NM_001042580	Cd63	7.11841	0.976456	0.324645	16.2788	0.948565	0.503596
NM_009853	Cd68	5.60296	10.1861	6.03822	4.35126	10.008	5.12342
NM_001033122	Cd69	170.636	186.308	98.0567	189.292	249.914	126.963
NM_009854	Cd7	962.452	360.936	146.894	1499.48	485.267	198.621
NM_007657	Cd9	100.678	125.144	189.501	73.1366	110.722	137
NM_172587	Cdc14b	2.58143	3.76958	6.05694	1.56645	3.87889	5.56971
NM_023223	Cdc20	4.94447	5.91881	2.17088	5.56107	10.0711	11.3531
NM_027219	Cdc42ep1	0.956748	0.139325	3.20604	2.96533	0.308454	8.01895
NM_009862	Cdc45	4.05653	4.50097	1.99776	5.15559	7.01626	5.62043
NM_001110162	Cdca2	1.75825	2.74329	0.907337	2.3488	5.45332	6.57408
NM_013538	Cdca3	4.53978	7.89307	1.75055	5.9957	16.0683	14.7499
NM_026410	Cdca5	3.0749	4.12238	0.904324	4.25059	8.31193	7.39948
NM_026560	Cdca8	5.75236	7.94045	2.38182	6.84213	15.2833	15.0528
NM_174988	Cdh22	1.60465	4.57072	13.0307	0.401352	1.83086	5.79339
NM_007659	Cdk1	2.81618	4.06582	1.29402	3.02088	7.9557	8.52152
NM_011074	Cdk14	2.56371	6.30212	12.876	0.720924	2.70028	5.66313
NM_183417	Cdk2	10.6849	6.28397	10.4561	11.8341	7.46509	12.8502
NM_009873	Cdk6	6.52856	5.43967	2.02912	3.69498	4.21488	2.37573
NM_028222	Cdkn3	1.65854	2.19326	0.478192	1.9945	5.18875	6.17527
NM_009883	Cebpb	58.7516	49.115	24.2385	62.1388	37.7455	20.9177
NM_173762	Cenpe	2.50278	3.39904	0.916565	2.88015	6.23349	5.82121
NM_001164362	Cep55	1.90672	3.18374	0.881158	2.15471	5.95224	6.01423
NM_013733	Chaf1a	4.46269	4.94896	2.02835	6.27573	6.47182	5.81544
NM_007697	Chl1	3.11078	0.592397	0.183557	5.26694	0.562569	0.11487
NM_144807	Chpt1	3.21647	3.98616	6.46419	2.78608	3.03984	5.50484
NM_001004140	Ckap2	1.99126	3.46926	1.07583	2.55326	5.87384	6.56455
NM_181589	Ckap2l	2.70328	4.19632	0.748138	3.01553	7.99896	6.99644
NM_016904	Cks1b	9.03617	11.7404	3.18545	13.0718	21.1412	20.111
NM_028849	Cldnd2	9.65249	14.3331	26.6278	5.41471	12.0988	23.5298
NM_020257	Clec2i	49.185	31.2092	17.5426	47.7771	30.4596	14.6823
NM_001033175	Cln6	6.01401	3.8423	2.34641	8.80742	4.37038	3.86971
NM_175554	Clspn	2.7751	3.29776	0.7256	3.45209	5.64659	5.06978
NM_023051	Clstn1	12.7829	9.34258	5.27231	13.4736	7.83579	4.38278
NM_010780	Cma1	17.2429	94.1775	345.315	3.36183	62.9308	353.139
NM_001111110	Cmah	19.4598	23.3753	14.3822	13.8598	32.0242	15.425
NM_008153	Cmklr1	8.39276	32.9608	89.1727	1.974	19.6988	77.2509
NM_020557	Cmpk2	4.54241	5.35916	2.33318	2.86993	4.51254	1.9545
NM_133978	Cmtm7	54.5462	66.866	17.0726	43.7479	78.6401	22.6956
NM_199473	Col8a2	4.56412	6.90822	2.71541	2.27885	6.56363	1.8423
NM_028071	Cotl1	225.231	205.686	109.417	260.906	229.545	140.994
NM_009943	Cox6a2	6.76054	1.68778	0.30001	5.72242	4.33176	0.283318
NM_170684	Cpne7	39.5925	23.578	36.6767	40.5002	14.0115	29.3898
NM_019465	Crtam	56.8756	21.4712	2.96946	76.944	28.9994	3.82256
NM_009969	Csf2	9.24008	3.61703	0.482667	11.7621	4.37736	1.29081
NM_007796	Ctla2a	216.145	181.303	49.1702	198.056	205.449	32.9356
NM_001145801	Ctla2b	120.113	109.21	51.401	99.1506	120.364	29.9957
NM_009843	Ctla4	4.60115	0.817588	0.135776	12.2638	3.63676	0.474584
NM_016748	Ctps	6.78804	5.45574	2.83011	8.04417	6.99002	3.29657
NM_009982	Ctsc	60.6341	72.525	116	48.6696	62.7561	93.8623
NM_021281	Ctss	37.8178	49.0216	29.4258	48.1885	57.1967	30.1419
NM_009987	Cx3cr1	0.852084	3.94715	62.8865	0.427191	3.54178	132.523
NM_021274	Cxcl10	24.0493	12.78	2.9737	13.5849	9.92878	4.52907
NM_009910	Cxcr3	84.8831	49.9639	3.35745	93.2898	39.7692	2.83893
NM_030712	Cxcr6	11.3423	1.12152	0.138501	42.439	5.24391	1.65432
NM_001111143	Cym	14.7072	6.82412	22.7321	15.0376	5.66913	11.4924
NM_007809	Cyp17a1	0.731093	1.62832	6.09621	0.127593	1.06858	5.04187
NM_133825	D1Ertd622e	29.2392	43.1587	65.1606	19.1217	45.5026	64.2504
NM_010019	Dapk2	26.0539	35.3404	53.9087	22.4257	34.7209	58.2388
NM_007832	Dck	11.6492	10.6456	6.07569	11.9628	11.8675	8.88456
NM_001190448	Ddc	3.68517	0.214032	0.0340705	11.7223	0.814952	0.170007
NM_001093754	Dennd2d	36.6596	27.9783	18.1055	36.6473	31.08	20.1449
NM_021494	Dennd5a	5.83316	14.3391	24.1908	4.5569	10.9685	27.8924
NM_178683	Depdc1b	2.06398	3.79711	1.55625	1.6526	5.51788	6.90329
NM_016811	Dgka	133.23	95.0015	61.3986	139.747	107.916	60.4529
NM_019670	Diap3	2.52697	3.21878	1.19318	2.94556	5.2018	5.47141
NM_001145949	Dlgap5	2.28079	2.70161	1.41146	2.88129	5.38277	4.44057
NM_007865	Dll1	15.2528	1.27709	0.239491	30.3425	2.20548	0.19131
NM_177780	Dock5	10.7402	16.2581	29.4987	9.0601	16.7225	33.9973
NM_001128307	Dock9	5.41654	5.26549	1.42513	5.20209	4.88338	1.27474
NM_001130149	Drosha	14.0618	14.8336	8.86857	14.1053	18.4375	10.5999
NM_031174	Dscam	6.1987	0.678826	0.0724036	17.3348	1.51763	0.10858
NM_008052	Dtx1	66.2403	18.2096	2.96318	44.4422	14.1157	4.44875
NM_030714	Dtx3	42.2442	23.5899	12.097	50.7635	27.4318	15.6068
NM_023595	Dut	11.2009	10.3803	3.41064	12.3685	14.2223	7.36262
NM_177733	E2f2	4.34735	6.7948	3.64339	3.59742	9.81369	11.4419
NR_027677	E2f6	6.6056	6.17736	3.79037	6.63369	5.88392	4.26173
NM_007900	Ect2	2.79948	3.35589	1.49743	3.12323	5.51882	4.9654
NM_018796	Eef1b2	224.555	190.401	122.128	236.376	235.767	135.202
NM_010110	Efnb1	6.27646	7.87081	4.26278	4.79116	6.64543	3.08099
NM_007913	Egr1	102.67	114.997	75.2795	72.5707	96.1037	93.6335
NM_018781	Egr3	6.06403	7.07266	3.72163	7.89305	6.89645	5.35883
NM_020578	Ehd3	15.4931	9.62456	5.77076	20.9743	11.4688	8.32965
NM_053255	Elac1	3.65948	3.30897	5.28416	4.51646	3.19781	4.80313
NM_010330	Emb	126.537	55.4469	2.59182	149.39	82.4051	2.93377
NM_080595	Emid1	28.4641	26.0214	16.692	28.6303	26.442	16.2172
NM_145158	Emilin2	1.29739	4.06271	7.70744	1.58051	4.16871	11.9319
NM_009848	Entpd1	1.24926	9.66217	41.4079	1.4419	6.44003	33.0666
NM_028039	Esco2	1.99961	3.02548	0.572323	2.06098	5.04743	4.69412
NM_001083318	Etv3	27.8919	19.7225	12.6385	30.7542	24.5163	15.1479
NM_010165	Eya2	24.9195	24.1021	14.6298	24.9326	23.252	11.8749
NM_010173	Faah	9.44939	6.57727	3.21704	10.8794	8.06956	3.52513
NM_029658	Fam101b	8.60828	1.96662	0.796993	11.0144	1.46405	0.505965
NM_153560	Fam102a	53.1078	44.3394	29.2041	58.007	38.7898	25.092
NM_001163567	Fam102b	4.0755	4.58585	9.1637	3.47457	3.56597	8.8219
NM_001034851	Fam134b	18.0668	13.898	7.95558	21.3902	12.962	5.67651
NM_001162532	Fam174b	6.68153	2.25897	0.731909	10.1634	3.97788	0.838516
NM_021416	Fam184b	2.68179	0.510209	0.110505	5.86801	0.77063	0.0768889
NM_183224	Fam19a3	2.13703	4.07592	6.23901	1.32466	3.15903	4.28718
NM_001142952	Fam46c	23.3976	11.8048	7.19437	50.5439	21.4188	16.687
NM_144526	Fam64a	1.2958	2.0581	0.486709	1.52361	3.46965	5.12273
NM_026062	Fam69a	7.56159	10.9837	17.6039	4.62038	10.6135	17.0887
NM_001160262	Fam78b	2.0724	3.069	6.13466	2.37007	4.41782	9.24199
NM_007991	Fbl	61.1363	54.863	35.7558	75.5948	63.5747	35.2842
NM_178624	Fbxl2	1.9162	3.87317	8.20092	0.665348	2.99845	7.12892
NM_133765	Fbxo31	5.05243	5.82571	11.1393	4.15503	5.21846	10.6708
NM_025995	Fbxo5	5.01117	6.02635	3.54671	4.11476	9.30303	8.74233
NM_001077189	Fcgr2b	14.1131	50.9037	85.9014	5.03822	35.3927	67.6912
NM_199012	Fchsd2	16.1216	13.2388	7.95755	15.3664	13.0528	7.4808
NM_007996	Fdx1	8.71146	8.20012	5.22197	9.02265	8.25001	3.87935
NM_008013	Fgl2	26.1624	56.1906	112.263	28.2431	55.6006	137.25
NM_010208	Fgr	16.8688	14.3385	4.81159	22.7045	16.4556	5.52233
NM_010213	Fhl3	4.48929	3.10571	1.89027	5.64449	3.49745	2.12147
NM_133999	Fig4	12.3561	13.8576	21.2628	11.4982	14.4311	24.4013
NM_010234	Fos	459.576	482.425	283.968	453.946	381.088	221.765
NM_008036	Fosb	288.719	305.296	149.165	394.093	416.826	190.885
NM_008037	Fosl2	57.9943	61.1596	38.0764	78.0717	68.9894	39.1882
NM_008021	Foxm1	3.19664	5.62979	2.22158	3.15341	7.62754	8.99256
NM_145148	Frmd4b	19.9971	11.5887	6.16768	22.2013	16.999	7.21446
NM_172887	Fry	2.42178	4.15069	7.15106	1.01057	3.57405	6.61165
NM_010244	Fv1	5.37346	4.53865	7.27613	4.92374	3.47153	5.49862
NM_008059	G0s2	5.10809	7.31453	11.2737	1.49452	4.78979	4.76597
NM_016905	Galk1	4.55623	4.02985	1.97223	6.07717	4.23455	2.28709
NM_001109657	Gas7	30.639	38.7833	23.9097	24.2984	40.5507	19.2378
NM_028022	Gatsl3	4.37758	3.83262	7.09736	6.40889	4.71027	10.4239
NM_001039646	Gbp10	11.6272	6.27121	3.93654	15.7914	6.06063	4.04927
NM_194336	Gbp6	17.7347	10.0398	5.45865	24.9012	9.3714	6.48611
NM_173442	Gcnt1	21.778	12.653	5.46493	26.2874	14.3334	4.60663
NM_026572	Gcsh	6.21527	7.63596	4.1505	8.58942	9.29506	2.7906
NM_010272	Gdf11	9.70386	4.27423	2.05544	13.2745	4.2044	5.06783
NM_201352	Gdpd5	6.01621	2.43163	1.4048	9.5773	2.4628	2.29237
NM_008125	Gjb2	8.94905	2.3143	0.752749	14.9672	4.16281	0.988291
NM_001085522	Gm13251	8.07308	6.61042	4.2984	9.13739	7.77459	5.07078
NM_001110517	Gm14446	8.45173	6.46994	3.02535	8.11554	4.18294	2.58983
NM_001243039	Gm4070	158.143	203.285	325.411	123.018	167.733	259.338
NM_001025605	Gm527	3.08892	4.16159	7.2159	1.842	2.7967	5.43606
NM_008143	Gnb2l1	874.933	793.911	528.992	898.209	966.867	632.747
NM_001001999	Gp1bb	0.972385	2.92942	11.7634	0.37075	1.65286	10.814
NM_008147	Gp49a	87.3588	59.7624	7.72723	133.859	92.1714	17.2376
NM_025663	Gpatch4	6.28163	4.31466	2.38637	7.4998	5.26783	2.2295
NM_016696	Gpc1	23.7856	53.9868	99.2264	26.6934	43.8566	93.2993
NM_008155	Gpi1	113.79	103.998	67.3823	128.887	128.887	82.5744
NM_019925	Gpr132	85.4051	62.4124	27.3713	104.254	67.023	33.4679
NM_031999	Gpr137b	2.75995	6.04812	3.78778	1.57502	4.21542	2.83494
NM_182806	Gpr18	66.0379	37.4105	18.5586	53.1887	38.9426	20.7329
NM_183031	Gpr183	10.6858	4.03839	1.93734	15.8273	5.64088	2.26033
NM_001101516	Gpr25	8.36857	9.54271	4.2019	3.75434	10.3329	2.82105
NM_011823	Gpr34	6.28566	0.801079	0.14946	10.8704	1.14983	0.331796
NM_001033290	Gpr55	22.8597	0.497158	0.0943884	35.3836	0.982375	0.29806
NM_181444	Gprc5a	0.207727	0.518287	4.84841	0.175288	0.820065	6.05492
NM_027127	Gpx8	0.276702	1.63043	34.273	0.130316	1.22168	77.5723
NM_026240	Gramd3	30.8301	27.2299	9.01097	27.9869	48.3006	9.1756
NM_025768	Grtp1	4.92904	0.908398	0.200139	5.71498	1.62488	0.301677
NM_153419	Grwd1	6.12688	5.24501	2.71418	7.95096	5.50185	3.09891
NM_008180	Gss	3.93586	3.79153	6.46033	4.96989	4.76635	7.73507
NM_010362	Gsto1	14.1278	13.0126	8.1303	17.6605	12.6265	6.15423
NM_010361	Gstt2	7.13815	4.55759	2.98377	7.52213	5.53816	3.35114
NM_029000	Gvin1	158.091	203.218	325.303	122.978	167.678	259.252
NM_010370	Gzma	1356.73	3933.45	7176.58	495.538	3910.49	8095.46
NM_013542	Gzmb	77.4727	360.363	1059.21	10.7161	77.7488	607.933
NM_010371	Gzmc	4.19999	3.45932	1.22415	5.79341	3.40183	1.2044
NM_008196	Gzmk	5.22191	9.03724	2.0135	3.66142	22.3459	6.25747
NM_008504	Gzmm	17.2589	11.2641	3.54634	14.3698	13.5947	3.77268
NM_008206	H2-Oa	11.7383	8.67617	5.51538	15.198	15.487	6.04114
NM_010436	H2afx	30.7801	36.2761	18.8383	32.4156	47.6297	45.8932
NM_008218	Hba-a1	7.96994	17.3594	27.2283	0.924451	8.08911	5.27585
NM_207225	Hdac4	8.12167	6.29786	3.73859	10.7089	6.13822	3.50106
NM_008234	Hells	6.69574	6.1567	3.25477	8.76077	8.561	5.57795
NM_010430	Hic1	6.49101	1.5072	2.71734	11.2545	1.83688	4.10752
NM_172746	Hirip3	6.10816	5.76114	3.66502	7.57374	6.83399	4.74483
NM_015786	Hist1h1c	20.9443	25.6794	81.6752	17.1076	17.3667	71.4583
NM_015787	Hist1h1e	2.18588	2.6094	5.03298	1.09036	1.6872	4.55045
NM_175661	Hist1h2af	8.7895	11.3869	6.68271	7.50915	14.927	16.7219
NM_178186	Hist1h2ag	14.0115	18.543	11.1413	9.48956	20.5888	22.9297
NM_175659	Hist1h2ah	11.5672	16.7871	7.50828	9.61196	17.3124	20.2809
NM_178182	Hist1h2ai	11.6615	15.9867	8.32333	9.40001	19.1008	17.4514
NM_178183	Hist1h2ak	4.94208	7.82569	4.33117	3.66221	5.89523	7.96852
NM_178184	Hist1h2an	11.4989	13.118	8.04989	7.90036	14.4481	17.7829
NM_001177544	Hist1h2ao	26.1107	31.737	18.2807	20.0991	36.2629	39.1509
NM_178185	Hist1h2ap	33.9332	41.459	23.4717	26.2222	47.4278	51.1387
NM_023422	Hist1h2bc	3.01895	3.12985	5.43793	3.10334	3.95813	3.83631
NM_178196	Hist1h2bg	2.88109	3.00959	7.3457	1.75692	3.15506	5.89722
NM_178208	Hist1h4c	3.01703	3.93871	6.76441	2.31335	2.94404	5.35961
NM_001195421	Hist1h4m	3.95432	4.7141	7.22764	3.04754	3.26393	5.41586
NM_175657	Hist1h4n	4.99649	6.11926	9.31315	3.87381	4.23683	7.0302
NM_178218	Hist3h2a	8.60627	8.55881	13.2106	6.72375	8.17728	11.9589
NM_030082	Hist3h2ba	3.0296	4.01992	8.43039	1.90807	1.655	6.94255
NM_001033245	Hk3	5.16165	4.66913	0.909349	6.44924	8.11263	1.18336
NM_008253	Hmgb3	6.30401	5.84809	2.11804	7.66208	9.69666	5.82545
NM_013552	Hmmr	2.69985	3.71588	1.40131	3.17633	6.77514	6.79939
NM_198937	Hn1l	4.88851	4.69334	2.59949	5.1639	4.96485	3.3518
NM_030014	Hook1	5.42681	2.75692	0.553647	7.91383	3.64218	0.677286
NM_010459	Hoxb4	4.91491	4.7665	7.9167	4.57533	4.30869	6.12596
NM_197944	Hsh2d	7.68753	6.42996	3.79311	7.97323	6.21565	3.02447
NM_001042489	Hvcn1	83.3111	39.241	20.1494	103.835	39.8824	15.702
NM_017480	Icos	9.5434	6.47072	3.44902	10.9787	7.77746	5.61561
NM_015790	Icosl	15.1135	11.0575	6.68849	23.1923	12.2332	9.4663
NM_030244	Ier5l	10.644	4.51627	0.774748	13.4478	6.43636	0.654693
NM_010501	Ifit3	5.17165	4.74978	1.87382	3.97791	4.21465	1.43694
NM_030694	Ifitm2	0.652165	6.11416	2.6462	0.742455	3.99531	1.54473
NM_025903	Ifrd2	5.76721	5.31327	3.47562	6.08474	4.30729	2.60829
NM_010515	Igf2r	28.0703	36.1816	23.0932	22.428	37.97	25.7144
NM_001177887	Igsf5	1.09525	1.66839	5.19901	1.50719	1.22583	5.72471
NM_011770	Ikzf2	8.96564	2.13181	1.19357	13.4641	3.56829	1.59661
NM_008354	Il12rb2	54.6477	83.6043	140.462	42.051	73.0801	128.795
NM_010553	Il18rap	130.672	188.083	297.07	98.7505	177.264	307.264
NM_008369	Il3ra	11.7206	13.2779	6.23175	10.3337	13.4288	6.93902
NM_010560	Il6st	4.99674	2.38241	1.41204	7.04611	2.23505	1.33922
NM_008372	Il7r	112.759	15.7335	1.86933	133.321	13.3123	2.07162
NM_053261	Impa2	10.0981	7.50624	3.56959	10.9665	11.217	5.55003
NM_172696	Inadl	4.43767	2.52049	0.842026	5.07988	2.66199	0.649887
NM_016692	Incenp	15.2404	17.24	11.2718	15.5497	24.1581	25.6413
NM_030266	Inpp4a	8.73192	6.70224	16.1236	8.14581	6.33562	17.0588
NM_001024617	Inpp4b	5.60151	1.02434	0.444226	12.4154	2.41475	1.27818
NM_013564	Insl3	16.2244	12.6238	7.62286	17.8178	11.5971	9.9079
NM_013754	Insl6	6.91163	6.80981	12.6086	6.83968	8.03277	17.0648
NM_024267	Ipo4	6.06393	4.63597	2.99495	7.55867	5.28091	2.68598
NM_008320	Irf8	72.7644	164.135	266.352	63.46	170.16	321.107
NM_023627	Isyna1	31.8193	29.6459	16.5014	34.5076	27.9458	15.4292
NM_001029872	Itgad	22.3611	20.7828	8.43198	25.3476	24.5983	16.0823
NM_001082960	Itgam	26.86	202.88	334.739	6.49734	194.371	341.575
NM_021334	Itgax	196.826	210.536	96.547	196.867	230.528	166.618
NM_016780	Itgb3	16.6427	4.97883	2.26932	43.162	8.09243	4.13158
NM_001159564	Itgb6	45.3349	39.5761	61.9343	12.4152	11.4789	17.494
NM_172584	Itpk1	45.7706	47.3784	26.543	42.3232	46.1082	26.0536
NM_029116	Kbtbd11	55.9232	36.6129	3.1418	50.9592	40.7831	3.8171
NM_008428	Kcnj8	4.74203	9.90756	74.8312	2.14514	1.68566	53.6133
NM_021542	Kcnk5	8.49699	14.1349	8.82425	4.206	13.2225	9.414
NM_001163510	Kcnn4	5.36537	6.02342	2.32328	3.28536	6.52331	3.77631
NM_010615	Kif11	5.68844	9.48396	1.9989	7.30166	18.7051	17.7176
NM_010620	Kif15	2.68555	3.95057	0.896574	3.70935	7.48863	6.03123
NM_197959	Kif18b	1.57807	2.62915	0.400715	1.89086	4.68448	5.62601
NM_001166406	Kif20a	2.6372	3.56403	0.901951	2.9295	7.2365	6.59843
NM_145588	Kif22	4.11894	6.51911	1.66812	4.84391	11.7535	12.1615
NM_024245	Kif23	6.05125	7.96377	1.74571	5.58252	15.0754	11.2399
NM_008446	Kif4	1.7771	2.80606	0.520876	2.36106	5.98156	5.67
NM_001195298	Kifc1	3.03761	3.9782	1.81598	3.38975	6.8228	7.2523
NM_001145831	Kifc3	23.7809	17.8048	3.69136	24.3944	20.5253	2.84944
NM_001122733	Kit	56.8813	15.8372	2.31969	109.774	21.6852	2.47566
NM_010637	Klf4	54.9491	38.2454	10.9451	88.0877	47.8541	13.1176
NM_010638	Klf9	8.0486	8.19235	12.4434	13.8305	13.6483	13.8586
NM_008940	Klk8	8.62162	1.41478	0.751068	16.1688	2.42375	3.63052
NM_008459	Klra10	90.2103	119.515	215.082	58.9135	103.775	141.078
NM_010648	Klra3	88.3202	122.71	204.926	64.8182	126.94	146.325
NM_008463	Klra5	16.1238	14.0086	23.2308	42.6	44.8672	72.1472
NM_010651	Klra9	169.91	248.954	656.861	148.664	221.498	503.156
NM_030599	Klrb1b	175.061	126.156	226.154	305.747	166.934	298.398
NM_016970	Klrg1	8.83483	59.3751	237.538	6.95567	48.4053	344.778
NM_027221	Krtcap3	8.57978	5.59533	3.1905	6.86439	7.91708	3.06059
NM_013571	Ksr1	17.921	10.6417	5.48333	21.6509	10.6556	6.37427
NM_008478	L1cam	2.35677	5.24997	10.9378	1.59507	3.96211	9.07887
NM_008479	Lag3	14.6427	3.51516	1.40776	32.7524	5.73457	3.0077
NM_153168	Lars2	220.772	370.251	174.54	59.972	62.0333	154.717
NM_015771	Lats2	21.4899	24.1795	37.3914	19.0008	20.3277	31.7754
NM_001081071	Lclat1	4.53724	3.25077	1.88403	5.94602	4.17211	2.00477
NM_010695	Lcn4	3.44485	5.2292	0.671947	2.91891	5.63369	0.476919
NM_001145953	Lgals3	5.89511	15.4319	7.32501	4.66867	16.1065	11.4211
NM_011150	Lgals3bp	86.8471	84.8732	39.1397	92.2407	86.1172	43.8421
NM_001199310	Lig1	14.4715	15.9998	10.6323	17.4286	19.0259	19.1452
NM_013532	Lilrb4	77.003	48.1047	7.39943	122.162	64.3648	13.7137
NM_172397	Limd2	136.644	112.195	62.8383	157.093	134.744	67.6282
NM_001002011	Lmna	12.467	19.9883	10.1951	14.8704	31.1143	19.4894
NM_010721	Lmnb1	25.9629	32.0907	16.8007	30.2842	46.8795	44.0325
NM_001163268	Lpar5	6.97023	6.20232	1.41805	5.57424	4.85348	0.75367
NM_134152	Lpxn	34.1428	14.0728	8.09579	46.6106	12.5877	14.9103
NM_008513	Lrp5	3.12197	0.474377	0.250155	5.18815	0.572735	0.545029
NM_008518	Ltb	186.575	57.2353	12.5066	274.9	77.4081	14.7124
NM_001252055	Ly6c1	18.0969	19.1281	114.928	16.4651	13.1076	130.432
NM_001099217	Ly6c2	74.848	81.7375	484.77	57.0446	52.3756	532.748
NM_001164036	Ly6e	334.459	255.569	92.8482	461.175	283.132	95.2322
NM_020498	Ly6i	0.174661	1.00113	4.70472	0.267538	0.739909	5.49614
NM_027309	Lysmd2	6.14399	1.51002	0.702056	14.3106	2.64776	1.13289
NM_010748	Lyst	17.3552	12.2665	5.79662	15.1263	9.44811	4.45943
NM_013590	Lyz1	0.121227	10.4216	6.2726	0.084408	5.19009	2.61981
NM_017372	Lyz2	0.407004	61.4262	36.6035	0.246474	27.9372	16.7454
NM_019499	Mad2l1	8.70617	10.7526	6.79272	10.1186	14.5933	15.5486
NM_010755	Maff	52.8526	35.0233	16.4677	90.2433	55.8441	18.5059
NM_007746	Map3k8	27.1593	28.2633	17.3188	26.8221	30.056	17.3724
NM_010807	Marcksl1	11.6152	10.6991	5.81532	14.9996	12.1124	6.3023
NM_001038602	Marveld2	4.98282	4.58627	2.81692	5.07439	5.88717	2.198
NM_023061	Mcam	11.4744	26.5843	80.5892	4.19248	15.7617	52.2141
NM_008566	Mcm5	24.6146	26.1024	17.0781	30.3732	28.6122	26.032
NM_026656	Mcoln2	12.0876	12.9398	7.86276	12.2237	15.2942	7.10178
NM_008627	Meis3	8.67644	6.56549	17.2081	10.0219	5.62213	18.8163
NM_010792	Mettl1	3.58221	2.80987	0.974024	5.43594	3.85493	1.09193
NM_027334	Mettl7a1	11.0067	11.8943	18.9148	9.82749	8.65622	16.6521
NM_133829	Mfsd6	22.7839	18.8114	5.49781	23.5464	19.2468	4.24609
NM_174995	Mgst2	35.0431	22.4815	9.74983	34.0282	28.5409	8.14864
NM_183151	Mid1	5.69902	5.45137	3.07369	4.89637	5.47656	1.91648
NM_001081117	Mki67	16.1708	24.9275	4.2967	19.2258	46.9507	44.9603
NM_010821	Mpeg1	0.246562	6.89129	4.4471	0.14282	4.3297	3.55916
NM_029499	Ms4a4c	39.5915	46.6742	28.4797	39.4431	45.636	22.1462
NM_138745	Mthfd1	12.091	9.45718	4.59194	14.9875	11.6342	4.97989
NM_008638	Mthfd2	5.09465	4.09627	2.47313	8.86542	4.93841	4.38338
NM_016662	Mxd3	2.16735	3.66945	0.615461	2.01538	5.07494	5.11924
NM_001008542	Mxi1	2.31798	3.05829	6.14081	1.90925	2.48331	4.72683
NM_001198914	Myb	19.9836	24.843	2.08945	12.7896	28.8989	1.94693
NM_001177352	Myc	67.326	65.3167	18.627	62.4448	79.0019	24.1728
NM_153789	Mylip	46.4063	52.5357	86.2722	34.6971	38.6193	71.1609
NM_013752	Nbn	9.92744	7.4617	4.53135	12.1093	8.56207	5.21187
NM_134094	Ncald	14.3567	12.1447	20.8879	8.3456	9.85411	14.8843
NM_146171	Ncapd2	13.9799	15.8821	7.55696	16.2362	22.9058	20.7968
NM_019438	Ncapg	3.27219	4.14318	0.878739	3.56281	7.84713	6.86531
NM_144818	Ncaph	4.27823	6.39437	2.21142	5.48032	11.9195	10.3139
NM_010879	Nck2	10.8377	12.4629	21.3851	9.91891	10.7673	28.73
NM_023294	Ndc80	5.16878	7.24376	4.53275	5.66005	12.0848	11.2387
NM_008681	Ndrg1	7.15673	6.92251	3.29593	4.21312	9.58514	2.06654
NM_146208	Neil3	2.09088	3.8412	0.679189	2.53819	6.36338	5.45012
NM_010892	Nek2	1.32694	2.22058	0.377802	1.42804	4.29097	5.14511
NM_010899	Nfatc2	19.6949	17.2819	7.24533	17.0759	15.4604	8.94208
NM_008685	Nfe2	1.02397	3.4287	9.7049	0.371263	1.61468	8.11155
NM_019408	Nfkb2	41.9294	38.6652	23.9477	46.3813	42.715	24.7697
NM_008690	Nfkbie	28.6255	25.7185	15.8478	30.0399	29.191	17.2252
NM_001163610	Nhsl2	0.363176	0.933945	3.5213	0.122812	0.742497	6.06006
NM_145431	Nle1	6.12495	5.19471	3.40806	7.06474	5.57218	2.80471
NM_008704	Nme1	45.8896	40.1545	26.142	52.6841	46.1847	24.9041
NM_011584	Nr1d2	14.2382	14.9398	23.3365	13.5974	11.9218	20.6758
NM_015743	Nr4a3	29.7085	27.261	10.4745	43.3354	35.8557	15.1217
NM_022029	Nrgn	41.97	19.6068	6.05366	56.0482	18.9075	3.34915
NM_008737	Nrp1	0.828111	0.926659	0.469046	0.624021	0.940967	12.6395
NM_008741	Nsg2	13.1329	1.83046	0.116889	20.6226	3.93412	0.141334
NM_011851	Nt5e	6.63992	5.03989	3.24301	8.43294	12.3271	4.92226
NM_025399	Nudt14	16.038	11.2564	6.69963	15.6774	13.603	7.56414
NM_023284	Nuf2	2.93278	5.04517	1.54778	3.94401	9.13658	8.6708
NM_133851	Nusap1	4.26789	7.44833	1.36648	4.80604	15.6268	13.305
NM_145211	Oas1a	15.3202	9.94781	5.54603	17.6191	8.39118	3.5636
NM_011852	Oas1g	5.46245	3.8449	2.19125	5.95505	3.30775	1.59747
NM_145226	Oas3	10.1119	6.72884	1.08052	6.45863	5.30141	1.18852
NM_145209	Oasl1	6.10815	5.62112	2.08646	5.18965	3.68611	1.42532
NM_019498	Olfm1	19.8453	26.475	17.1195	17.8833	23.3714	15.9327
NM_001013365	Osm	15.3016	21.7745	40.5632	6.26392	13.6376	26.0908
NM_001130166	Oxr1	30.7643	29.8471	48.1266	25.9319	27.4115	45.2539
NM_011026	P2rx4	2.82313	1.59191	2.50398	5.20933	1.14899	1.85899
NM_011027	P2rx7	6.18978	0.328055	0.140341	27.3558	1.42417	0.444823
NM_146169	Paip2b	26.833	25.7959	13.9996	25.6258	27.3606	11.7618
NM_023128	Palm	3.51216	3.36717	1.96354	4.13865	7.54829	5.0841
NM_001162500	Parvg	47.7447	43.1901	27.6467	55.5972	49.4594	31.3137
NM_021396	Pdcd1lg2	3.97988	2.54556	0.278163	6.23667	2.07214	0.329403
NM_008803	Pde8a	3.8354	5.17446	9.50199	3.79322	3.05843	5.18859
NM_172665	Pdk1	9.80118	4.34479	1.53628	13.1348	6.55977	1.56846
NM_016861	Pdlim1	47.5763	49.8057	31.2056	30.616	54.5513	35.1552
NM_023418	Pgam1	88.0935	79.4205	48.6644	102.556	90.3894	46.3777
NM_009402	Pglyrp1	116.714	115.293	64.1668	119.249	128.494	63.6095
NM_021319	Pglyrp2	65.2399	51.8683	29.6731	64.1252	47.3328	23.4925
NM_028806	Phactr3	6.09324	6.93757	10.6373	6.69838	7.81478	8.94342
NM_016966	Phgdh	19.6481	21.3104	11.9831	20.847	23.0407	13.2349
NM_011079	Phkg1	7.20284	5.49554	2.9342	9.31783	6.10905	3.89996
NM_146135	Pias3	12.2853	15.4996	23.9136	11.5002	13.9301	21.5425
NM_029094	Pik3cb	9.99091	13.4281	20.4613	9.55068	16.8363	21.6649
NM_138606	Pim2	78.4675	48.4687	23.9266	168.35	82.9648	39.4196
NM_011256	Pitpnm2	8.5288	4.61352	2.25374	9.22082	4.52972	2.39419
NM_013630	Pkd1	6.11415	2.87418	4.60357	7.0276	2.00425	5.72017
NM_026361	Pkp4	22.5572	13.7222	4.4959	27.3137	16.1851	4.22021
NM_139198	Plac8	11.5722	34.0787	18.9352	21.6544	63.7928	26.0674
NM_013829	Plcb4	4.37924	3.87614	6.52677	6.53915	3.46803	4.58235
NM_021280	Plcg1	1.48954	0.759203	2.12836	3.44453	0.570901	5.58342
NM_024413	Plekhf1	6.31376	7.0598	11.9826	7.28411	7.16079	16.8531
NM_011121	Plk1	2.73769	4.18426	1.358	3.11922	7.8993	7.78601
NM_001142916	Plod2	6.99661	9.86424	6.17483	5.9947	11.2398	4.60102
NM_019755	Plp2	60.7605	97.0389	59.7379	46.777	97.0565	61.114
NM_011636	Plscr1	29.9421	38.3697	22.799	39.8331	48.4192	28.9846
NM_018797	Plxnc1	10.9783	10.8897	2.4537	8.40387	17.1524	2.50166
NM_001013384	Podnl1	12.6979	2.08604	0.250042	27.5607	3.22111	0.428058
NM_175170	Pogk	22.0394	33.0514	50.2857	12.2305	27.0293	42.5061
NM_008892	Pola1	6.22598	6.13359	3.45351	6.97361	8.59034	7.31666
NM_011132	Pole	3.77353	4.19142	2.53599	4.84585	5.04367	4.89919
NM_010127	Pou6f1	23.5641	18.8654	8.82324	18.6074	18.4566	5.16761
NM_026438	Ppa1	12.4811	12.3101	5.92526	17.0599	15.3631	6.57914
NM_145150	Prc1	5.99917	8.92964	3.37762	6.24798	17.9341	19.7789
NM_007548	Prdm1	11.3011	26.5255	48.079	4.23587	20.7161	43.9801
NM_011073	Prf1	167.936	416.511	726.106	89.3759	336.351	756.958
NM_175563	Prr11	2.19919	3.51592	1.23661	2.32453	6.52866	6.43641
NM_030890	Prrt1	7.28838	3.23377	1.82482	9.35299	2.136	1.19311
NM_009430	Prss2	6.03826	1.27595	0.42149	5.9925	1.17714	0.5731
NM_173347	Prune	10.7105	13.3604	21.6029	8.50478	12.9754	24.3114
NM_001205339	Psat1	16.0553	14.7308	8.23345	19.3626	19.7564	13.1744
NM_008969	Ptgs1	0.930975	1.76612	7.30308	0.744103	0.874671	8.91
NM_001025561	Pus1	14.6406	13.7796	7.7339	15.5032	15.4914	8.16387
NM_178403	Pus7	4.11381	3.47301	2.22909	5.0503	3.81255	1.4347
NM_133198	Pygl	0.824378	3.22627	5.70784	0.519275	1.57432	3.05939
NM_027455	Qpct	6.75416	3.86155	2.52676	8.8456	3.45433	1.89857
NM_133686	Qprt	5.9281	6.95387	15.4448	4.15658	6.11394	16.6375
NM_001080813	Rab11fip1	7.92547	3.75881	2.22394	11.4117	4.18682	2.66065
NM_175543	Rab11fip4	4.51793	4.90878	8.44783	4.9633	4.17381	10.3927
NM_026405	Rab32	4.68851	3.76857	2.36683	5.35403	4.6365	2.18443
NM_009003	Rab4a	2.80835	0.732646	0.109577	5.99176	0.898097	0.335255
NM_173781	Rab6b	6.51934	5.97522	9.77537	6.62083	3.78392	6.93736
NM_133223	Rac3	2.43388	6.72976	28.2148	1.33511	5.44185	28.7487
NM_011234	Rad51	3.88673	4.97517	1.44955	5.3714	7.09555	5.23132
NM_009058	Ralgds	5.83348	2.935	1.17604	10.3808	5.47955	1.66906
NM_024457	Rap1b	257.789	336.109	573.253	215.092	324.405	673.652
NM_001015046	Rap1gap2	20.6757	43.0616	67.6385	8.61545	45.0426	86.0841
NM_029519	Rap2a	12.9768	19.3972	30.8327	8.54457	14.0519	25.244
NM_028712	Rap2b	17.5779	27.5904	41.6025	10.1177	19.286	38.4688
NM_011244	Rarg	8.97408	12.5759	22.0461	6.05401	9.77298	21.0149
NM_009026	Rasd1	10.3924	8.61493	4.05499	8.43785	7.48236	3.24613
NM_145839	Rasgef1b	5.48188	6.80735	4.30557	8.87934	11.7412	6.1166
NM_011246	Rasgrp1	81.9529	56.4113	22.9074	88.7906	66.3859	29.7632
NM_026878	Rasl11b	4.15808	4.45515	1.91093	2.81416	7.69834	4.45406
NM_183024	Raver2	4.00947	4.5074	1.47697	5.47919	6.3563	2.18917
NR_033185	Rcbtb2	9.56526	7.20539	4.51378	12.8202	8.17082	6.53717
NM_001197082	Rcc1	6.47217	6.99353	4.27808	6.03631	8.84194	7.20312
NM_021525	Rcl1	8.37678	6.30924	3.88834	8.97023	7.17605	3.52924
NM_178593	Rcsd1	119.971	119.964	67.4157	118.92	146.759	68.4246
NM_016678	Reck	5.6409	6.35463	2.87109	3.63683	5.69077	2.41132
NM_009044	Rel	26.622	27.6994	18.0669	37.2385	43.261	24.3786
NM_181397	Rftn1	30.1826	16.6647	4.32755	34.8534	20.0683	5.36817
NM_026418	Rgs10	5.99218	2.93726	1.11019	5.92049	4.64535	1.4941
NM_007484	Rhoc	18.2954	23.3261	41.9501	19.6107	22.718	43.4395
NM_001163465	Rhpn1	0.877571	2.62933	18.0811	0.237267	1.96628	20.0209
NM_001033320	Rltpr	26.3839	13.5478	3.58085	29.1874	15.8093	3.15529
NM_207623	Rnf138	29.0629	24.1084	16.0133	30.1658	28.5516	18.7973
NM_001081977	Rnf144a	5.31871	3.03591	1.02505	7.11433	4.30887	1.4397
NM_001033135	Rnf149	14.0095	10.8682	7.19819	15.9182	10.8087	7.59179
NM_027258	Rnf157	14.1557	12.8037	7.15723	15.4582	18.5034	6.93752
NM_029219	Rnf19b	32.3414	16.7605	10.875	61.4721	26.6475	21.2562
NM_172448	Rnf43	23.1102	15.9356	7.88789	29.0254	20.3791	12.944
NM_009073	Rom1	7.09225	9.86196	5.45327	5.09076	14.8399	6.88529
NM_011287	Rpl10a	613.415	529.798	322.774	630.213	677.085	361.534
NM_009076	Rpl12	1553.57	1142.28	685.731	1781.79	1502.94	777.473
NM_009082	Rpl29	587.963	520.974	337.764	614.994	677.826	409.057
NM_013762	Rpl3	956.786	834.084	532.061	1162.58	1169.22	665.991
NM_019865	Rpl36a	506.982	418.941	273.867	578.63	567.56	296.915
NM_007475	Rplp0	1067.62	969.606	586.214	1201.26	1327.25	754.534
NM_018853	Rplp1	2306.69	1884.17	1212.15	2286.34	2027.97	1269.77
NM_170669	Rps15a	148.328	116.33	76.0141	162.108	160.901	86.0679
NM_023133	Rps19	583.369	471.558	303.116	585.867	559.782	317.299
NM_008503	Rps2	932.35	828.857	527.495	1114.07	1090.41	601.004
NM_026147	Rps20	1079.8	821.984	538.08	1121.05	996.763	555.601
NM_011029	Rpsa	899.355	806.907	498.292	990.518	1035.47	583.544
NM_009104	Rrm2	10.7576	15.1244	4.08348	13.3314	24.0797	21.1737
NM_199447	Rrp12	4.82716	3.71762	2.16014	6.01563	3.61746	2.26325
NM_026041	Rrp15	9.88794	6.89419	4.37989	11.1786	8.78215	4.79467
NM_028244	Rrp1b	7.38749	5.62738	3.4153	8.44647	7.0631	4.40133
NM_023386	Rtp4	13.5955	10.2099	6.49268	11.6828	8.37916	4.19439
NM_007901	S1pr1	28.455	36.4647	17.6974	12.2003	29.0576	23.3008
NM_053190	S1pr5	34.9805	72.4563	189.442	13.1477	44.0066	192.207
NM_172676	Samd10	8.45761	7.18246	4.58113	8.51504	7.49999	4.89629
NM_001082975	Sdr39u1	8.17834	7.10069	3.59425	12.2205	9.0326	3.55053
NM_009150	Selenbp1	3.81944	2.87499	7.64273	5.53804	3.00274	6.35932
NM_011346	Sell	417.733	566.026	372.654	329.709	747.815	335.34
NM_001168294	Serpina3f	39.4198	16.482	4.96967	61.4938	15.5705	4.36085
NM_009251	Serpina3g	262.837	160.531	52.9064	304.389	158.686	44.8811
NM_001199940	Serpina3i	5.83827	3.13084	1.11918	6.93096	3.15323	0.964541
NM_011452	Serpinb9b	8.13874	46.0228	81.5583	1.87524	33.7089	65.6214
NM_030207	Sfi1	9.97459	13.2045	20.1261	7.97808	8.69942	14.3752
NM_001161845	Sgk1	47.2441	68.5261	141.323	31.5265	77.6059	155.84
NM_197943	Sgsm2	4.04093	3.27597	5.17073	4.11912	3.69546	4.19479
NM_008507	Sh2b3	24.4813	21.014	13.6659	23.7885	21.399	14.6914
NM_011364	Sh2d1a	75.8293	88.8176	57.8946	57.3866	98.1426	43.2815
NM_011369	Shcbp1	2.17958	3.44835	0.556445	2.69426	7.05246	5.85723
NM_025858	Shisa5	805.149	796.302	417.358	900.849	823.736	375.767
NM_001159419	Sidt1	46.0039	36.0105	12.0144	31.5194	37.5841	12.1242
NM_010831	Sik1	74.8142	62.5313	31.3453	98.6459	69.5729	30.9172
NM_025679	Sike1	19.7603	25.9352	39.5675	11.3393	22.1152	34.0823
NM_030710	Slamf6	22.5097	9.10415	1.69085	23.9795	15.7528	1.60191
NM_001146161	Slc11a2	10.9778	6.66851	2.88591	11.3336	7.70582	2.73047
NM_001171010	Slc14a1	11.4857	10.2023	6.38207	15.8724	18.8381	8.56697
NM_009196	Slc16a1	4.05717	4.22587	2.06471	5.65734	5.47498	3.44557
NM_183161	Slc17a9	7.47551	5.60245	2.95625	5.98527	4.33472	2.54046
NM_007450	Slc25a4	41.3414	32.7649	12.3769	47.7913	46.3241	20.7962
NM_178743	Slc26a11	21.8121	16.1543	5.7658	21.1237	19.2901	4.40644
NM_001081072	Slc27a6	6.14133	3.00191	1.41625	11.0385	3.05499	1.01481
NM_001199113	Slc29a1	12.4096	12.0325	7.61765	14.038	12.7665	11.3525
NM_172659	Slc2a6	6.79168	5.45304	1.84331	9.65917	6.42239	2.05176
NM_019488	Slc2a8	4.20405	3.32417	2.06562	5.83307	3.59084	3.29255
NM_153142	Slc35e4	1.93679	4.7799	7.50499	1.77727	4.07139	9.08322
NM_153139	Slc36a1	13.3746	10.3833	16.1789	10.3837	8.5104	15.2353
NM_026721	Slc39a13	3.08436	5.02175	11.7833	2.30166	2.8293	11.2381
NM_007513	Slc7a1	10.4989	8.94661	5.52404	13.4892	10.5371	5.71091
NM_011404	Slc7a5	4.55994	4.84829	2.92555	7.78412	7.26529	2.70156
NM_023908	Slco3a1	7.26894	3.57235	0.261725	5.73464	2.81759	0.827635
NM_183201	Slfn5	5.09631	5.26513	2.93259	3.8001	3.25141	2.12426
NM_025891	Smarcd3	1.2247	3.13511	22.2296	0.923476	1.65486	12.4363
NM_001177833	Smox	6.41337	6.69609	4.23949	4.89569	6.13597	3.21634
NM_133888	Smpdl3b	0.190293	0.709062	1.90022	0.082091	0.854324	5.20093
NM_026796	Smyd2	4.91208	2.66708	0.712371	6.78797	4.54299	0.89573
NM_013914	Snai3	5.43063	3.10985	1.73396	5.96938	3.23492	1.85601
NM_028035	Snx10	9.93218	12.549	24.7506	7.2488	14.5728	34.6112
NM_007706	Socs2	9.37535	10.2458	1.50114	3.15021	3.53564	0.318601
NM_007707	Socs3	147.809	117.115	30.6301	141.19	99.5956	25.1539
NM_178362	Sorbs1	3.29958	3.98671	6.10482	2.2712	3.07687	5.0686
NM_017407	Spag5	3.25518	4.79707	1.06391	3.25949	8.04985	8.47682
NM_026282	Spc24	4.50238	6.44411	2.40888	5.56876	9.53131	8.69669
NM_001199123	Spc25	2.69503	4.91752	2.73336	3.53377	8.67144	8.3713
NM_011464	Spint2	19.5634	14.7279	3.62419	25.5397	13.448	2.85896
NM_009259	Spn	176.725	282.1	499.178	126.773	230.643	530.529
NM_011898	Spry4	3.94932	3.31684	1.70063	7.91159	6.39245	2.55596
NM_009272	Srm	11.0202	8.12682	3.0134	12.2173	9.54029	3.41787
NM_177774	Srsf12	1.95065	0.140346	0.0307065	5.55532	0.568718	0.010323
NM_029688	Srxn1	3.61287	4.46421	7.26551	3.60277	4.07213	9.09232
NM_018784	St3gal6	87.3816	85.899	54.4618	78.1316	98.8136	45.7245
NR_037617	St5	3.79358	6.12685	20.5046	1.18514	4.29271	14.0832
NM_021302	Stk32c	18.6252	20.4017	31.4278	16.1068	10.6447	31.0892
NM_017465	Sult2b1	2.87201	3.13508	1.44161	3.29705	6.15819	1.56377
NM_024451	Sun1	13.0735	16.6455	25.0759	10.3426	18.0817	29.9339
NM_173733	Suox	3.58293	2.49261	5.29935	4.878	2.58895	9.58757
NM_028340	Susd3	1.71991	3.81696	9.22113	3.27695	2.96832	10.2494
NM_018804	Syt11	4.58474	6.55549	10.2458	4.28197	3.87518	9.50213
NM_031393	Sytl1	5.67754	2.92046	1.28616	6.25859	3.08934	3.30557
NM_031395	Sytl3	108.199	135.091	224.029	93.0072	138.472	273.34
NM_001040435	Tacc3	6.83266	8.97647	4.48016	7.97695	14.3123	15.1817
NM_145391	Tapbpl	58.8673	50.9649	23.7231	56.1584	52.1997	23.989
NM_198100	Tbkbp1	4.77139	5.00797	9.84831	4.89568	4.76651	13.5985
NM_001163763	Tcf19	8.95093	11.1412	3.34804	10.3794	14.8352	9.9977
NM_009331	Tcf7	301.405	144.678	17.4545	335.356	150.05	17.4503
NM_017376	Tef	11.7531	12.0559	25.3873	11.7325	8.83343	19.4241
NM_021344	Tesc	9.65794	3.42994	0.894339	15.9722	2.94475	3.51811
NM_009361	Tfdp1	32.1849	25.5808	13.9091	35.1533	35.6082	20.5756
NM_011638	Tfrc	10.87	11.2587	7.30046	12.9383	14.2777	8.26898
NM_173396	Tgif2	7.72343	6.97306	2.94312	14.9392	15.359	6.74328
NM_011579	Tgtp1	21.4418	10.1115	6.52794	27.1768	10.771	6.4774
NM_001145164	Tgtp2	21.3809	10.0828	6.5094	27.0996	10.7404	6.45901
NM_009382	Thy1	182.009	228.677	26.1769	186.522	211.063	55.5197
NM_001146325	Tigit	47.7054	64.5558	25.96	93.0562	106.978	35.267
NM_011594	Timp2	4.92249	6.53242	20.8227	5.20107	7.68512	28.1203
NM_001198985	Tjp2	15.5792	18.2068	9.34731	14.6427	19.1591	10.1446
NM_009387	Tk1	5.41664	6.16538	1.24335	6.81636	8.72423	6.58982
NM_177260	Tmem154	10.1651	5.2883	1.88553	10.5976	4.66802	2.43429
NM_001025606	Tmem171	2.456	5.69208	3.14843	1.44577	7.38393	3.32059
NM_025326	Tmem176a	12.4135	2.78089	1.05438	29.8431	5.43764	1.91453
NM_023056	Tmem176b	13.745	2.96079	1.5607	31.6762	5.39991	2.40726
NM_172049	Tmem18	6.25065	4.75254	2.62438	6.36859	5.4831	3.96614
NM_028053	Tmem38b	3.90941	6.33365	3.50212	4.37226	3.76103	4.51052
NM_198967	Tmtc1	0.949735	2.05938	5.42116	0.691324	3.65094	6.12706
NM_013693	Tnf	19.8511	10.8149	2.52643	18.2154	9.92439	5.04416
NM_175649	Tnfrsf26	20.5466	11.6956	3.18517	16.0974	13.3878	2.52265
NM_011612	Tnfrsf9	38.1636	46.5022	22.0782	52.3797	43.6889	13.802
NM_011614	Tnfsf12	31.6578	43.0784	65.76	27.6994	36.9883	64.2018
NM_023517	Tnfsf13	6.90259	9.70423	20.829	5.23733	8.09039	17.0456
NM_019418	Tnfsf14	45.3257	40.0619	14.0949	45.9773	28.0804	10.1825
NM_009403	Tnfsf8	8.79571	1.61594	0.252725	14.0563	2.60886	0.469806
NM_021467	Tnni1	9.92651	3.44051	0.14247	11.3533	7.20929	0.291909
NM_028404	Top1mt	2.74436	3.60266	21.1654	3.59915	2.89702	23.0517
NM_011623	Top2a	20.7174	30.829	6.70755	26.3572	62.832	56.904
NM_145711	Tox	25.8154	13.3669	8.28332	37.7105	17.8402	6.91888
NM_001141977	Tpx2	3.76747	5.47838	1.1679	4.57406	10.757	11.2673
NM_009421	Traf1	77.9599	57.3379	37.2362	87.1251	62.7569	32.2281
NM_134000	Traf3ip2	19.5224	13.4258	6.32091	22.6944	16.2556	8.66433
NM_001033405	Treml2	7.79872	6.31649	2.43185	6.48521	6.63849	2.00077
NM_001097623	Trerf1	8.05088	3.95699	2.27546	11.3389	4.56841	7.73044
NM_011637	Trex1	12.4962	18.2656	34.4233	8.23531	13.9247	34.8494
NM_207228	Tsga10	5.02467	2.37957	3.75604	8.26139	2.94335	4.34735
NM_019793	Tspan3	8.43969	4.93788	2.89874	12.2738	5.89683	5.36847
NM_177325	Tsr1	16.2896	12.6231	6.93459	21.4698	19.2017	8.97834
NM_023716	Tubb2b	3.37063	5.3927	9.07092	3.10863	4.33934	8.85654
NM_011655	Tubb5	157.385	184.064	101.823	164.919	221.324	180.539
NM_026473	Tubb6	7.52453	2.23159	1.27176	14.2399	2.79322	1.66117
NM_054040	Tulp4	27.0051	31.872	57.2704	23.4948	30.6123	65.9088
NM_177823	Ubash3a	19.9347	13.8049	7.60699	25.652	14.0338	7.0176
NM_026785	Ube2c	7.59897	12.0099	2.10532	8.56444	26.6059	29.229
NM_019949	Ube2l6	1.3389	2.20336	5.79834	1.20394	1.67039	6.57946
NM_026257	Ubxn11	7.32204	8.72951	13.7129	6.35603	8.8865	14.2149
NM_201645	Ugt1a1	14.1483	11.0477	6.33112	18.2773	10.0695	4.14982
NM_201641	Ugt1a10	14.1769	11.1054	6.29911	18.2831	10.0374	4.10102
NM_013701	Ugt1a2	14.1833	11.1027	6.34973	18.3525	10.0914	4.13081
NM_201643	Ugt1a5	14.1546	11.0776	6.35247	18.3251	10.0684	4.13636
NM_145079	Ugt1a6a	13.8548	10.9154	6.26275	18.0129	9.92017	4.05807
NM_201410	Ugt1a6b	19.7564	15.4472	8.87799	25.5705	14.0626	5.76421
NM_201642	Ugt1a7c	21.3364	16.8075	9.65118	27.7651	15.7239	6.14871
NM_201644	Ugt1a9	14.2584	11.1528	6.38345	18.4548	10.152	4.15038
NM_010931	Uhrf1	7.57122	7.87988	1.9397	9.13127	10.7271	8.30138
NM_175352	Unc119b	49.7899	37.2926	24.6318	55.4072	39.934	26.4559
NM_153131	Unc5a	5.59577	4.70163	1.94801	6.62321	3.47229	1.5094
NM_001040691	Ung	5.03447	4.18331	2.64704	6.70645	4.18728	2.71075
NM_011909	Usp18	7.39779	6.37934	2.63583	5.67424	5.33185	1.783
NM_177561	Usp46	4.28039	4.78099	7.35193	5.51556	3.97856	7.13685
NM_011690	Vars	76.963	60.3401	21.9561	84.1481	59.0013	19.9973
NM_012037	Vat1	7.60181	8.73874	15.5935	10.1032	6.87173	14.7779
NM_011697	Vegfb	4.42	4.05	2.52	4.86	5	2.89
NM_009506	Vegfc	7.02178	13.8911	5.13248	6.43224	13.869	3.39675
NM_146168	Vopp1	37.0375	48.2936	76.0204	33.4039	41.697	81.1742
NM_172767	Vwa5a	12.6241	9.51199	4.6541	13.8026	10.3508	4.73431
NM_008510	Xcl1	940.523	711.667	222.849	1540.39	1117.82	267.11
NM_009533	Xrcc5	11.6496	10.2835	6.41733	14.2576	11.9633	5.90522
NM_001033324	Zbtb16	4.08602	2.98079	5.25827	5.39731	4.24415	6.5085
NM_172785	Zc3h12d	5.16251	3.44415	1.10899	6.04249	4.43564	1.14715
NM_175358	Zdhhc15	6.94487	8.78109	13.8411	5.66719	7.03087	13.1355
NM_015753	Zeb2	14.6038	29.9671	72.6838	7.67123	25.2027	81.4329
NM_026450	Zfp169	4.79853	4.835	7.93346	3.72288	3.86816	7.06109
NM_207671	Zfp318	7.35263	10.2392	16.7202	8.02418	8.93639	17.7881
NM_007564	Zfp36l1	152.244	114.611	75.9078	169.935	127.044	80.7791
NM_172993	Zfp512	40.7142	31.9029	11.2069	41.8927	38.7827	11.2969
NM_011760	Zfp54	3.63784	4.33233	6.56116	2.22463	3.35234	4.93441
NM_172486	Zfp677	4.99644	5.54853	10.1497	4.64767	4.99719	9.95343
NM_001076791	Zfp874b	3.86856	3.1137	5.36275	3.06493	2.97387	4.19498
NM_001002008	Zfp948	3.7082	4.06591	6.6967	2.23158	3.00439	3.57416

## Sheet: Supplementary Data 1d
Supplementary Data 1d. Differentially expressed genes between WT and Stat5 DKI CD11b+CD27low NK cells
		WT			Stat5 DKI
gene_name	symbol	CD11b-CD27+	CD11b+CD27+	CD11b+CD27low	CD11b-CD27+	CD11b+CD27+	CD11b+CD27low
NM_001085385	1600014C10Rik	15.2795	10.1718	9.55258	21.0799	12.983	14.9414
NM_028820	1700017B05Rik	3.23804	3.01074	4.61813	4.26988	3.34714	8.01362
NM_026515	2810417H13Rik	10.2707	12.3552	1.82056	13.0448	22.8927	19.8944
NM_172884	2900026A02Rik	14.6068	2.97405	1.31131	27.8242	4.54229	5.98705
NM_013454	Abca1	8.39231	8.18677	12.4997	7.95749	6.48444	7.02628
NM_019875	Abcb9	5.00916	3.53442	1.97386	7.52569	5.78418	3.4485
NM_016845	Acrbp	3.79838	4.02601	5.64207	2.60085	2.13882	3.66689
NM_053178	Acsbg1	4.65986	5.08697	3.50997	4.69244	5.38925	7.60861
NM_007398	Ada	7.35024	6.32658	3.75647	12.2633	7.17994	5.86882
NM_007403	Adam8	2.97755	1.26354	0.83729	8.47252	1.57015	1.63346
NM_178162	Agfg2	8.86559	10.6428	10.9858	8.63252	10.3173	16.5991
NM_016895	Ak2	27.0416	18.498	13.5637	42.4474	27.0675	22.9198
NM_009640	Angpt1	8.12561	12.5004	10.8842	4.37658	9.66591	5.31432
NM_013471	Anxa4	3.87225	5.24256	4.05805	3.22599	7.15761	6.39059
NM_013473	Anxa8	0.424111	1.59438	6.50282	0.304078	3.96095	13.0748
NM_009687	Apex1	10.2685	8.04918	4.42665	15.7269	12.5945	6.96224
NM_181416	Arhgap11a	4.34842	5.55016	2.92302	4.55768	7.98318	8.76587
NM_025404	Arl4d	91.6757	132.596	134.803	29.1505	65.1658	75.4525
NM_019915	Art2b	2.33037	1.30079	0.350766	6.04287	3.25027	0.84367
NM_024184	Asf1b	9.89831	12.2563	5.37904	11.0601	17.963	17.3279
NM_144921	Atp1a3	2.06891	3.72095	9.45803	1.98234	2.13545	5.77835
NM_011497	Aurka	2.3834	3.67558	2.30375	2.92115	5.40849	7.2392
NM_011496	Aurkb	2.88594	4.93869	1.05647	3.9696	7.75181	7.77928
NM_001079883	Bcl11b	3.8093	0.920555	0.890277	5.1429	0.608053	1.49718
NM_009741	Bcl2	46.5651	41.3234	42.5224	29.4087	24.6069	19.2952
NM_207680	Bcl2l11	29.7361	33.428	29.5828	21.4385	23.1967	18.0269
NM_001012273	Birc5	2.88772	3.93894	1.0079	3.57188	7.89667	7.21082
NM_007557	Bmp7	6.85901	0.941453	0.0131079	10.4814	0.795475	0.108224
NM_009760	Bnip3	5.09608	5.26046	5.69366	4.42397	4.15233	3.50497
NM_001113179	Bub1	1.9013	3.06214	0.42716	2.10436	5.86014	5.11469
NM_009773	Bub1b	3.29805	5.76531	1.33673	4.97381	10.5769	9.37725
NM_028331	C1qtnf6	14.1408	9.3045	8.77384	27.7264	16.6918	20.6103
NM_172616	C330027C09Rik	3.22713	4.1538	1.85067	3.81831	7.25477	6.90003
NM_018782	Calcrl	5.30586	5.10971	7.8364	3.36557	4.02562	4.73231
NM_009921	Camp	0.0071422	6.65958	5.425	0.0071422	0.680517	2.26955
NM_134148	Carns1	6.683	8.58852	17.4688	4.05657	5.42247	10.2338
NM_007609	Casp4	22.5039	18.4909	12.8652	35.5051	26.7804	20.2223
NM_001109873	Cbfa2t3	8.32024	10.793	3.00759	4.87553	10.6177	4.65277
NM_001033238	Cblb	41.2559	38.9353	36.8757	48.2259	38.8046	22.9867
NM_007621	Cbr2	0.171056	0.575339	3.79319	0.0543851	0.53093	11.1332
NM_144811	Cbx7	31.0147	31.3994	43.0598	27.1583	19.4928	28.4499
NM_145574	Ccdc136	3.75903	0.285196	0.0073819	5.99079	0.440279	0.187857
NM_011338	Ccl9	0.70941	2.39241	7.50363	0.938488	1.5569	11.8537
NM_009828	Ccna2	5.88053	10.7129	1.4542	7.55851	20.7024	19.5915
NM_172301	Ccnb1	1.82251	2.72956	0.605035	2.26999	6.49216	5.83074
NM_007630	Ccnb2	6.30459	9.36232	1.6485	8.08422	18.3076	17.6757
NM_007633	Ccne1	3.59512	4.71264	2.18875	3.63101	6.53224	4.6655
NM_009915	Ccr2	162.076	206.286	43.4404	76.2249	181.077	20.1444
NM_001163496	Cd160	119.129	42.9606	8.05909	166.531	55.9725	20.4582
NM_021325	Cd200r1	10.915	1.63667	1.09334	19.8677	2.16371	1.69741
NM_178687	Cd226	66.9218	29.8271	19.221	94.2055	39.6827	36.8773
NM_007648	Cd3e	22.9602	0.76101	0.0927788	23.1828	0.602201	1.60005
NM_009850	Cd3g	59.8336	10.0367	1.57984	62.3496	4.76186	2.85742
NM_023223	Cdc20	4.94447	5.91881	2.17088	5.56107	10.0711	11.3531
NM_027219	Cdc42ep1	0.956748	0.139325	3.20604	2.96533	0.308454	8.01895
NM_009862	Cdc45	4.05653	4.50097	1.99776	5.15559	7.01626	5.62043
NM_001110162	Cdca2	1.75825	2.74329	0.907337	2.3488	5.45332	6.57408
NM_013538	Cdca3	4.53978	7.89307	1.75055	5.9957	16.0683	14.7499
NM_026410	Cdca5	3.0749	4.12238	0.904324	4.25059	8.31193	7.39948
NM_026560	Cdca8	5.75236	7.94045	2.38182	6.84213	15.2833	15.0528
NM_174988	Cdh22	1.60465	4.57072	13.0307	0.401352	1.83086	5.79339
NM_007659	Cdk1	2.81618	4.06582	1.29402	3.02088	7.9557	8.52152
NM_011074	Cdk14	2.56371	6.30212	12.876	0.720924	2.70028	5.66313
NM_007671	Cdkn2c	9.76626	11.8847	8.88439	10.2676	18.2386	17.9121
NM_028222	Cdkn3	1.65854	2.19326	0.478192	1.9945	5.18875	6.17527
NM_007681	Cenpa	16.7917	17.1006	14.5027	21.5837	25.7871	25.1483
NM_173762	Cenpe	2.50278	3.39904	0.916565	2.88015	6.23349	5.82121
NM_027429	Cenpl	4.25827	4.646	3.94475	4.79189	7.09793	6.831
NM_001164362	Cep55	1.90672	3.18374	0.881158	2.15471	5.95224	6.01423
NM_013733	Chaf1a	4.46269	4.94896	2.02835	6.27573	6.47182	5.81544
NM_028083	Chaf1b	4.4218	4.96083	3.68723	5.53434	5.96219	6.52776
NM_009895	Cish	18.6276	8.35829	6.17808	6.8913	1.28365	1.4371
NM_001004140	Ckap2	1.99126	3.46926	1.07583	2.55326	5.87384	6.56455
NM_181589	Ckap2l	2.70328	4.19632	0.748138	3.01553	7.99896	6.99644
NM_016904	Cks1b	9.03617	11.7404	3.18545	13.0718	21.1412	20.111
NM_053109	Clec2d	100.696	91.0455	111.075	80.4442	75.69	68.4411
NM_001033175	Cln6	6.01401	3.8423	2.34641	8.80742	4.37038	3.86971
NM_175554	Clspn	2.7751	3.29776	0.7256	3.45209	5.64659	5.06978
NM_001039551	Cnnm3	7.91385	7.46624	10.4193	7.1648	6.07309	6.90213
NM_178893	Coro2a	71.0369	79.961	103.593	55.5312	48.7132	67.252
NM_009969	Csf2	9.24008	3.61703	0.482667	11.7621	4.37736	1.29081
NM_009970	Csf2ra	4.65547	6.19433	5.10507	3.75799	5.25235	3.13135
NM_001145801	Ctla2b	120.113	109.21	51.401	99.1506	120.364	29.9957
NM_009843	Ctla4	4.60115	0.817588	0.135776	12.2638	3.63676	0.474584
NM_009987	Cx3cr1	0.852084	3.94715	62.8865	0.427191	3.54178	132.523
NM_021274	Cxcl10	24.0493	12.78	2.9737	13.5849	9.92878	4.52907
NM_030712	Cxcr6	11.3423	1.12152	0.138501	42.439	5.24391	1.65432
NM_001111143	Cym	14.7072	6.82412	22.7321	15.0376	5.66913	11.4924
NM_007827	Daf2	3.22019	5.46469	3.65558	2.77083	6.48204	2.01097
NM_013726	Dbf4	17.3071	18.3741	14.6082	18.7588	25.7806	24.1649
NM_001190448	Ddc	3.68517	0.214032	0.0340705	11.7223	0.814952	0.170007
NM_001191044	Ddx43	20.2281	14.7851	10.9863	16.9496	13.9278	6.99801
NM_178683	Depdc1b	2.06398	3.79711	1.55625	1.6526	5.51788	6.90329
NM_019670	Diap3	2.52697	3.21878	1.19318	2.94556	5.2018	5.47141
NM_001145949	Dlgap5	2.28079	2.70161	1.41146	2.88129	5.38277	4.44057
NM_001159883	Dnajb2	6.73278	6.09451	6.51307	5.80951	4.38767	3.79151
NM_022019	Dusp10	18.0155	17.7768	12.8477	29.7456	28.2104	20.0568
NM_023595	Dut	11.2009	10.3803	3.41064	12.3685	14.2223	7.36262
NM_177733	E2f2	4.34735	6.7948	3.64339	3.59742	9.81369	11.4419
NM_007900	Ect2	2.79948	3.35589	1.49743	3.12323	5.51882	4.9654
NM_145158	Emilin2	1.29739	4.06271	7.70744	1.58051	4.16871	11.9319
NM_010128	Emp1	2.21651	4.38068	6.5416	2.02629	8.04587	10.8916
NM_007930	Enc1	9.48836	10.2589	13.0919	5.10095	7.50722	7.88027
NM_028039	Esco2	1.99961	3.02548	0.572323	2.06098	5.04743	4.69412
NM_007971	Ezh2	18.5033	22.1443	15.3426	16.7851	28.291	25.7484
NM_001081428	Fam184a	7.46475	8.08347	9.90625	6.74949	8.34253	5.64362
NM_001142952	Fam46c	23.3976	11.8048	7.19437	50.5439	21.4188	16.687
NM_144526	Fam64a	1.2958	2.0581	0.486709	1.52361	3.46965	5.12273
NM_025995	Fbxo5	5.01117	6.02635	3.54671	4.11476	9.30303	8.74233
NM_010200	Fgf13	5.78494	4.67216	3.27768	4.0412	2.81692	1.82067
NM_008021	Foxm1	3.19664	5.62979	2.22158	3.15341	7.62754	8.99256
NM_008059	G0s2	5.10809	7.31453	11.2737	1.49452	4.78979	4.76597
NM_008105	Gcnt2	2.58678	1.31021	1.12851	5.12588	2.5329	2.44292
NM_010272	Gdf11	9.70386	4.27423	2.05544	13.2745	4.2044	5.06783
NM_201352	Gdpd5	6.01621	2.43163	1.4048	9.5773	2.4628	2.29237
NM_020567	Gmnn	11.5789	11.146	8.07764	13.1445	16.4907	15.6358
NM_010304	Gna15	9.98243	10.8958	14.2498	11.5535	12.7547	24.9205
NM_008147	Gp49a	87.3588	59.7624	7.72723	133.859	92.1714	17.2376
NM_011823	Gpr34	6.28566	0.801079	0.14946	10.8704	1.14983	0.331796
NM_001033290	Gpr55	22.8597	0.497158	0.0943884	35.3836	0.982375	0.29806
NM_027127	Gpx8	0.276702	1.63043	34.273	0.130316	1.22168	77.5723
NM_013542	Gzmb	77.4727	360.363	1059.21	10.7161	77.7488	607.933
NM_008196	Gzmk	5.22191	9.03724	2.0135	3.66142	22.3459	6.25747
NM_008197	H1f0	3.3047	2.13335	2.18957	5.27454	3.37341	6.0703
NM_010436	H2afx	30.7801	36.2761	18.8383	32.4156	47.6297	45.8932
NM_008218	Hba-a1	7.96994	17.3594	27.2283	0.924451	8.08911	5.27585
NM_001083955	Hba-a2	10.0316	19.5493	26.4623	0.644798	9.4645	7.96947
NM_008220	Hbb-b1	5.07575	12.6757	17.2073	0.416171	5.07557	4.50302
NM_016956	Hbb-b2	5.20889	13.0082	17.6587	0.427087	5.2087	4.62114
NM_008234	Hells	6.69574	6.1567	3.25477	8.76077	8.561	5.57795
NM_175660	Hist1h2ab	7.5842	7.00002	4.97796	5.27515	8.51125	8.97023
NM_178188	Hist1h2ad	10.09	14.7502	10.2921	9.1392	16.9113	18.9103
NM_178187	Hist1h2ae	5.20914	5.58348	3.85266	3.9735	6.61401	7.44686
NM_175661	Hist1h2af	8.7895	11.3869	6.68271	7.50915	14.927	16.7219
NM_178186	Hist1h2ag	14.0115	18.543	11.1413	9.48956	20.5888	22.9297
NM_175659	Hist1h2ah	11.5672	16.7871	7.50828	9.61196	17.3124	20.2809
NM_178182	Hist1h2ai	11.6615	15.9867	8.32333	9.40001	19.1008	17.4514
NM_178183	Hist1h2ak	4.94208	7.82569	4.33117	3.66221	5.89523	7.96852
NM_178184	Hist1h2an	11.4989	13.118	8.04989	7.90036	14.4481	17.7829
NM_001177544	Hist1h2ao	26.1107	31.737	18.2807	20.0991	36.2629	39.1509
NM_178185	Hist1h2ap	33.9332	41.459	23.4717	26.2222	47.4278	51.1387
NM_008252	Hmgb2	123.816	129.801	106.2	135.473	193.476	206.517
NM_008253	Hmgb3	6.30401	5.84809	2.11804	7.66208	9.69666	5.82545
NM_016957	Hmgn2	138.565	130.753	103.505	175.758	177.534	179.294
NM_013552	Hmmr	2.69985	3.71588	1.40131	3.17633	6.77514	6.79939
NM_017480	Icos	9.5434	6.47072	3.44902	10.9787	7.77746	5.61561
NM_133662	Ier3	3.5012	5.53219	3.94742	0.897256	1.97751	1.60585
NM_029803	Ifi27l2a	5.80477	8.15392	8.50393	6.98264	5.58472	4.56855
NM_030694	Ifitm2	0.652165	6.11416	2.6462	0.742455	3.99531	1.54473
NM_026641	Ift80	5.23399	2.82884	1.85598	7.94526	4.16276	2.8493
NM_152839	Igj	0.690972	12.8744	11.6785	1.87938	26.0862	43.3837
NM_008365	Il18r1	100.895	127.246	141.513	63.0392	111.047	79.1375
NM_008367	Il2ra	4.30543	1.42765	1.35029	7.28091	1.75599	0.730775
NM_053261	Impa2	10.0981	7.50624	3.56959	10.9665	11.217	5.55003
NM_016692	Incenp	15.2404	17.24	11.2718	15.5497	24.1581	25.6413
NM_001024617	Inpp4b	5.60151	1.02434	0.444226	12.4154	2.41475	1.27818
NM_026158	Isoc2b	5.48306	3.81863	3.01088	8.28085	6.69498	5.26521
NM_001033228	Itga1	2.90928	1.28099	1.18274	6.31902	2.34719	11.3628
NM_001029872	Itgad	22.3611	20.7828	8.43198	25.3476	24.5983	16.0823
NM_021334	Itgax	196.826	210.536	96.547	196.867	230.528	166.618
NM_016780	Itgb3	16.6427	4.97883	2.26932	43.162	8.09243	4.13158
NM_001159564	Itgb6	45.3349	39.5761	61.9343	12.4152	11.4789	17.494
NM_172471	Itih5	9.58493	11.2863	9.10646	8.62392	8.8565	4.93469
NM_001163510	Kcnn4	5.36537	6.02342	2.32328	3.28536	6.52331	3.77631
NM_010615	Kif11	5.68844	9.48396	1.9989	7.30166	18.7051	17.7176
NM_010620	Kif15	2.68555	3.95057	0.896574	3.70935	7.48863	6.03123
NM_197959	Kif18b	1.57807	2.62915	0.400715	1.89086	4.68448	5.62601
NM_001166406	Kif20a	2.6372	3.56403	0.901951	2.9295	7.2365	6.59843
NM_145588	Kif22	4.11894	6.51911	1.66812	4.84391	11.7535	12.1615
NM_024245	Kif23	6.05125	7.96377	1.74571	5.58252	15.0754	11.2399
NM_008446	Kif4	1.7771	2.80606	0.520876	2.36106	5.98156	5.67
NM_001195298	Kifc1	3.03761	3.9782	1.81598	3.38975	6.8228	7.2523
NM_008940	Klk8	8.62162	1.41478	0.751068	16.1688	2.42375	3.63052
NM_008459	Klra10	90.2103	119.515	215.082	58.9135	103.775	141.078
NM_010646	Klra12	701.123	775.313	891.15	401.863	659.25	492.411
NM_013793	Klra15	250.668	272.319	269.728	171.48	268.98	162.917
NM_053153	Klra18	597.704	696.788	691.068	378.557	646.382	399.917
NM_053154	Klra19	40.2088	22.2715	27.9474	46.874	21.8369	17.7472
NM_053152	Klra22	154.743	156.643	156.426	106.72	156.241	97.7384
NM_024470	Klra23	749.488	813.969	975.177	439.103	718.358	561.124
NM_010649	Klra4	602.587	712.081	707.119	394.68	680.111	425.924
NM_008463	Klra5	16.1238	14.0086	23.2308	42.6	44.8672	72.1472
NM_008464	Klra6	40.5736	22.4029	27.9666	47.4183	21.9544	17.6816
NM_177155	Klri2	206.661	226.949	246.3	152.039	214.984	161.91
NM_010655	Kpna2	13.8374	17.4754	12.3932	11.9719	24.0422	22.6363
NM_008479	Lag3	14.6427	3.51516	1.40776	32.7524	5.73457	3.0077
NM_008491	Lcn2	0.00501545	6.31727	4.71663	0.155218	0.383305	1.77706
NM_001145953	Lgals3	5.89511	15.4319	7.32501	4.66867	16.1065	11.4211
NM_001199310	Lig1	14.4715	15.9998	10.6323	17.4286	19.0259	19.1452
NM_013532	Lilrb4	77.003	48.1047	7.39943	122.162	64.3648	13.7137
NM_001002011	Lmna	12.467	19.9883	10.1951	14.8704	31.1143	19.4894
NM_010721	Lmnb1	25.9629	32.0907	16.8007	30.2842	46.8795	44.0325
NM_001163268	Lpar5	6.97023	6.20232	1.41805	5.57424	4.85348	0.75367
NM_134152	Lpxn	34.1428	14.0728	8.09579	46.6106	12.5877	14.9103
NM_008513	Lrp5	3.12197	0.474377	0.250155	5.18815	0.572735	0.545029
NM_008520	Ltbp3	2.22893	1.92591	2.52686	4.69618	2.43078	5.29844
NM_010738	Ly6a	3.73459	8.64432	10.258	5.1115	7.57206	15.7426
NM_010745	Ly86	2.78114	8.69976	8.7132	2.31743	6.39642	5.6766
NM_008535	Lyl1	0.534486	2.78695	2.68739	0.528809	1.74926	5.77608
NM_027309	Lysmd2	6.14399	1.51002	0.702056	14.3106	2.64776	1.13289
NM_013590	Lyz1	0.121227	10.4216	6.2726	0.084408	5.19009	2.61981
NM_017372	Lyz2	0.407004	61.4262	36.6035	0.246474	27.9372	16.7454
NM_019499	Mad2l1	8.70617	10.7526	6.79272	10.1186	14.5933	15.5486
NM_010756	Mafg	5.99789	6.08148	6.61859	8.09456	7.67139	10.2421
NM_172903	Man2a2	12.3287	6.69158	4.81455	16.0267	8.48945	8.62941
NM_008279	Map4k1	35.6085	22.9771	17.0247	46.2643	27.8983	30.5062
NM_183195	Marveld1	14.5911	14.5499	19.5936	13.0177	12.909	29.4929
NM_023061	Mcam	11.4744	26.5843	80.5892	4.19248	15.7617	52.2141
NM_008563	Mcm3	23.0761	24.4439	16.6157	29.0976	31.3453	25.9815
NM_008566	Mcm5	24.6146	26.1024	17.0781	30.3732	28.6122	26.032
NM_183151	Mid1	5.69902	5.45137	3.07369	4.89637	5.47656	1.91648
NM_001081117	Mki67	16.1708	24.9275	4.2967	19.2258	46.9507	44.9603
NM_013599	Mmp9	1.24969	0.676339	0.466944	6.10749	0.712378	0.0843869
NM_199467	Mms22l	4.83256	4.41099	3.26447	6.28513	6.0836	5.24823
NM_013602	Mt1	1.4617	1.98039	2.22847	1.99355	2.68698	9.67267
NM_008638	Mthfd2	5.09465	4.09627	2.47313	8.86542	4.93841	4.38338
NM_016662	Mxd3	2.16735	3.66945	0.615461	2.01538	5.07494	5.11924
NM_181072	Myo1e	13.8753	11.6464	10.5947	16.1665	11.0909	17.7493
NM_146171	Ncapd2	13.9799	15.8821	7.55696	16.2362	22.9058	20.7968
NM_019438	Ncapg	3.27219	4.14318	0.878739	3.56281	7.84713	6.86531
NM_144818	Ncaph	4.27823	6.39437	2.21142	5.48032	11.9195	10.3139
NM_023294	Ndc80	5.16878	7.24376	4.53275	5.66005	12.0848	11.2387
NM_008681	Ndrg1	7.15673	6.92251	3.29593	4.21312	9.58514	2.06654
NM_146208	Neil3	2.09088	3.8412	0.679189	2.53819	6.36338	5.45012
NM_010892	Nek2	1.32694	2.22058	0.377802	1.42804	4.29097	5.14511
NM_010909	Nfkbil1	8.34757	3.54672	2.60535	12.8326	4.64922	4.29326
NM_008694	Ngp	0.00368491	14.2516	9.90742	0.025756	1.85658	4.7176
NM_001163610	Nhsl2	0.363176	0.933945	3.5213	0.122812	0.742497	6.06006
NM_001033207	Nlrc5	52.1972	35.4062	32.2124	58.1861	32.4004	48.4194
NM_022029	Nrgn	41.97	19.6068	6.05366	56.0482	18.9075	3.34915
NM_134122	Nrm	9.37095	13.028	9.44239	8.85947	13.2092	15.5257
NM_008737	Nrp1	0.828111	0.926659	0.469046	0.624021	0.940967	12.6395
NM_145414	Nsun5	6.70805	7.05927	6.82721	5.27082	4.55955	4.3842
NM_011851	Nt5e	6.63992	5.03989	3.24301	8.43294	12.3271	4.92226
NM_023284	Nuf2	2.93278	5.04517	1.54778	3.94401	9.13658	8.6708
NM_133851	Nusap1	4.26789	7.44833	1.36648	4.80604	15.6268	13.305
NM_145211	Oas1a	15.3202	9.94781	5.54603	17.6191	8.39118	3.5636
NM_001013365	Osm	15.3016	21.7745	40.5632	6.26392	13.6376	26.0908
NM_011027	P2rx7	6.18978	0.328055	0.140341	27.3558	1.42417	0.444823
NM_011030	P4ha1	9.91965	9.90039	10.2926	7.29608	6.4459	5.99585
NM_023128	Palm	3.51216	3.36717	1.96354	4.13865	7.54829	5.0841
NM_013626	Pam	4.6828	5.66713	5.91489	3.80443	3.26482	3.17057
NM_011055	Pde3b	36.1432	34.1958	45.0788	36.2852	24.4084	21.684
NM_008803	Pde8a	3.8354	5.17446	9.50199	3.79322	3.05843	5.18859
NM_008816	Pecam1	35.2545	39.248	27.4825	61.407	60.3555	42.1882
NM_008840	Pik3cd	139.634	131.211	139.287	100.177	87.7914	79.035
NM_178149	Pik3ip1	15.1362	14.4136	13.5219	10.3408	10.1561	8.40239
NM_138606	Pim2	78.4675	48.4687	23.9266	168.35	82.9648	39.4196
NM_021280	Plcg1	1.48954	0.759203	2.12836	3.44453	0.570901	5.58342
NM_011121	Plk1	2.73769	4.18426	1.358	3.11922	7.8993	7.78601
NM_011495	Plk4	5.15266	5.36079	3.84881	5.8023	8.64364	8.0907
NM_011125	Pltp	3.69325	2.18727	1.46611	7.5081	4.26071	5.68793
NM_021451	Pmaip1	6.50925	14.1737	21.1616	5.54361	16.5268	34.2328
NM_025928	Pmf1	24.6925	25.3404	18.3765	25.9388	31.0418	31.4249
NM_001013384	Podnl1	12.6979	2.08604	0.250042	27.5607	3.22111	0.428058
NM_008892	Pola1	6.22598	6.13359	3.45351	6.97361	8.59034	7.31666
NM_011132	Pole	3.77353	4.19142	2.53599	4.84585	5.04367	4.89919
NM_010127	Pou6f1	23.5641	18.8654	8.82324	18.6074	18.4566	5.16761
NM_145150	Prc1	5.99917	8.92964	3.37762	6.24798	17.9341	19.7789
NM_016764	Prdx4	2.90942	4.15118	3.22268	2.39601	4.41712	6.04525
NM_175563	Prr11	2.19919	3.51592	1.23661	2.32453	6.52866	6.43641
NM_001083810	Prr5l	15.2841	20.9232	15.5897	6.09695	8.88299	4.72672
NM_001205339	Psat1	16.0553	14.7308	8.23345	19.3626	19.7564	13.1744
NM_001136079	Ptger4	28.9484	33.6404	38.4919	24.0978	37.8023	62.1803
NM_178403	Pus7	4.11381	3.47301	2.22909	5.0503	3.81255	1.4347
NM_001162938	Pydc3	66.2715	51.4827	37.8985	59.8377	36.344	23.8291
NM_001177349	Pydc4	14.2892	10.8739	8.40594	13.2728	7.12546	5.48613
NM_133198	Pygl	0.824378	3.22627	5.70784	0.519275	1.57432	3.05939
NM_009003	Rab4a	2.80835	0.732646	0.109577	5.99176	0.898097	0.335255
NM_012025	Racgap1	34.726	45.5895	51.8797	26.0691	63.7864	84.5303
NM_011234	Rad51	3.88673	4.97517	1.44955	5.3714	7.09555	5.23132
NM_026878	Rasl11b	4.15808	4.45515	1.91093	2.81416	7.69834	4.45406
NM_001033158	Rasl12	11.005	11.3413	12.5218	7.93491	9.52234	7.20106
NM_009035	Rbpj	11.2888	7.80618	5.64044	19.988	8.79914	9.26637
NM_001197082	Rcc1	6.47217	6.99353	4.27808	6.03631	8.84194	7.20312
NM_015811	Rgs1	481.267	242.322	305.691	876.438	343.65	469.302
NM_029219	Rnf19b	32.3414	16.7605	10.875	61.4721	26.6475	21.2562
NM_172448	Rnf43	23.1102	15.9356	7.88789	29.0254	20.3791	12.944
NM_013646	Rora	8.16358	2.91122	3.4931	16.8206	4.4025	6.1216
NM_009103	Rrm1	19.2567	21.6665	14.4492	22.3752	29.6629	24.6735
NM_009104	Rrm2	10.7576	15.1244	4.08348	13.3314	24.0797	21.1737
NM_023386	Rtp4	13.5955	10.2099	6.49268	11.6828	8.37916	4.19439
NM_011311	S100a4	79.9869	61.2054	67.0689	96.8578	68.2307	109.737
NM_013650	S100a8	0.173895	34.821	24.9022	0.533862	5.36149	8.65367
NM_009114	S100a9	0.270606	43.386	38.9411	0.743896	5.13331	11.3839
NM_001163630	Satb1	59.2075	59.4455	54.1231	52.3553	55.3151	33.7769
NM_011521	Sdc4	11.9311	10.1633	12.6698	21.4909	6.44006	8.10615
NM_011369	Shcbp1	2.17958	3.44835	0.556445	2.69426	7.05246	5.85723
NM_172900	Siglecg	1.27916	5.80811	6.53412	0.888883	3.74728	4.0515
NM_009196	Slc16a1	4.05717	4.22587	2.06471	5.65734	5.47498	3.44557
NM_007450	Slc25a4	41.3414	32.7649	12.3769	47.7913	46.3241	20.7962
NM_019488	Slc2a8	4.20405	3.32417	2.06562	5.83307	3.59084	3.29255
NM_001145960	Slc37a2	4.31207	6.39853	5.51447	2.05162	5.19592	3.04418
NM_023908	Slco3a1	7.26894	3.57235	0.261725	5.73464	2.81759	0.827635
NM_011414	Slpi	0.0778162	3.13362	2.21297	0.238897	5.46885	9.73322
NM_025891	Smarcd3	1.2247	3.13511	22.2296	0.923476	1.65486	12.4363
NM_008017	Smc2	13.0803	14.5109	10.2278	13.3452	18.6889	16.9276
NM_133786	Smc4	67.2601	58.1344	44.5962	73.9681	75.072	68.7805
NM_133888	Smpdl3b	0.190293	0.709062	1.90022	0.082091	0.854324	5.20093
NM_144521	Snap47	9.65926	6.58398	9.25666	10.3944	7.86296	32.7314
NM_009896	Socs1	48.5709	32.7246	23.241	27.9193	12.886	12.7241
NM_007706	Socs2	9.37535	10.2458	1.50114	3.15021	3.53564	0.318601
NM_017407	Spag5	3.25518	4.79707	1.06391	3.25949	8.04985	8.47682
NM_026282	Spc24	4.50238	6.44411	2.40888	5.56876	9.53131	8.69669
NM_001199123	Spc25	2.69503	4.91752	2.73336	3.53377	8.67144	8.3713
NM_001204233	Spp1	2.3332	3.24464	3.91304	8.06009	5.4801	7.1323
NM_009176	St3gal3	3.77655	1.51861	1.4092	6.53341	2.32161	3.32321
NM_019990	Stard10	26.2062	31.1889	24.0431	25.6281	40.406	58.0214
NM_016737	Stip1	87.4411	98.5879	106.147	67.9133	73.2722	67.8955
NM_019641	Stmn1	66.5247	93.9487	64.0746	65.9267	121.847	137.735
NM_013515	Stom	2.61818	4.13625	3.07726	1.55755	5.158	5.29521
NM_173733	Suox	3.58293	2.49261	5.29935	4.878	2.58895	9.58757
NM_031393	Sytl1	5.67754	2.92046	1.28616	6.25859	3.08934	3.30557
NM_001040435	Tacc3	6.83266	8.97647	4.48016	7.97695	14.3123	15.1817
NM_001163763	Tcf19	8.95093	11.1412	3.34804	10.3794	14.8352	9.9977
NM_021344	Tesc	9.65794	3.42994	0.894339	15.9722	2.94475	3.51811
NM_173396	Tgif2	7.72343	6.97306	2.94312	14.9392	15.359	6.74328
NM_178060	Thra	3.88947	1.74147	1.68605	10.2814	6.87408	3.80782
NM_009382	Thy1	182.009	228.677	26.1769	186.522	211.063	55.5197
NM_025372	Tipin	13.1928	13.2298	10.4035	17.1218	17.6564	16.1439
NM_009387	Tk1	5.41664	6.16538	1.24335	6.81636	8.72423	6.58982
NM_025326	Tmem176a	12.4135	2.78089	1.05438	29.8431	5.43764	1.91453
NM_023056	Tmem176b	13.745	2.96079	1.5607	31.6762	5.39991	2.40726
NM_013693	Tnf	19.8511	10.8149	2.52643	18.2154	9.92439	5.04416
NM_033042	Tnfrsf25	6.99071	1.20315	0.887556	10.4731	1.27756	2.18121
NM_011612	Tnfrsf9	38.1636	46.5022	22.0782	52.3797	43.6889	13.802
NM_009403	Tnfsf8	8.79571	1.61594	0.252725	14.0563	2.60886	0.469806
NM_021467	Tnni1	9.92651	3.44051	0.14247	11.3533	7.20929	0.291909
NM_011623	Top2a	20.7174	30.829	6.70755	26.3572	62.832	56.904
NM_001141977	Tpx2	3.76747	5.47838	1.1679	4.57406	10.757	11.2673
NM_198297	Trat1	10.2496	0.460947	0.414729	19.824	1.42152	1.3398
NM_001097623	Trerf1	8.05088	3.95699	2.27546	11.3389	4.56841	7.73044
NM_025863	Trim59	11.5394	12.776	9.51095	9.25963	14.5976	15.192
NM_178802	Trim65	8.77826	9.49739	10.987	5.33634	6.64899	6.57225
NM_019793	Tspan3	8.43969	4.93788	2.89874	12.2738	5.89683	5.36847
NM_133923	Ttll3	4.15391	5.40882	7.84427	1.82876	3.18016	5.07465
NM_011654	Tuba1b	111.283	145.987	99.5651	121.383	165.888	149.847
NM_011655	Tubb5	157.385	184.064	101.823	164.919	221.324	180.539
NM_026785	Ube2c	7.59897	12.0099	2.10532	8.56444	26.6059	29.229
NM_133777	Ube2s	110.322	110.042	89.6487	136.167	147.437	135.876
NM_026024	Ube2t	4.9777	4.83196	3.23076	5.63233	6.25921	7.29821
NM_201645	Ugt1a1	14.1483	11.0477	6.33112	18.2773	10.0695	4.14982
NM_201641	Ugt1a10	14.1769	11.1054	6.29911	18.2831	10.0374	4.10102
NM_013701	Ugt1a2	14.1833	11.1027	6.34973	18.3525	10.0914	4.13081
NM_201643	Ugt1a5	14.1546	11.0776	6.35247	18.3251	10.0684	4.13636
NM_145079	Ugt1a6a	13.8548	10.9154	6.26275	18.0129	9.92017	4.05807
NM_201410	Ugt1a6b	19.7564	15.4472	8.87799	25.5705	14.0626	5.76421
NM_201642	Ugt1a7c	21.3364	16.8075	9.65118	27.7651	15.7239	6.14871
NM_201644	Ugt1a9	14.2584	11.1528	6.38345	18.4548	10.152	4.15038
NM_010931	Uhrf1	7.57122	7.87988	1.9397	9.13127	10.7271	8.30138
NM_001025250	Vegfa	11.7775	19.0649	15.1491	9.14037	18.0244	9.70958
NM_178600	Vkorc1	9.71431	7.20405	9.80356	11.8245	5.90141	5.61516
NM_011723	Xdh	43.912	59.756	79.2267	63.227	80.6302	122.785
NM_019778	Zbtb20	4.49121	4.99088	5.21694	3.69814	3.0843	2.84818
NM_175494	Zfp367	8.40989	9.68128	7.40951	7.60047	11.4738	11.3816
NM_172740	Zfp420	3.97437	3.80844	5.3066	3.16015	2.56608	3.32343
NM_001002008	Zfp948	3.7082	4.06591	6.6967	2.23158	3.00439	3.57416

## Sheet: Supplementary Data 1e
Supplementary Data 1e. List of 7470 mRNAs FC <1.5 in WT NK subpopulations.
		WT			Stat5 DKI
gene_name	symbol	CD11b-CD27+	CD11b+CD27+	CD11b+CD27low	CD11b-CD27+	CD11b+CD27+	CD11b+CD27low
NM_027855	0610007C21Rik	24.1481	26.1085	29.7329	25.132	26.1732	27.6941
NM_027854	0610007L01Rik	20.9732	21.5223	22.538	23.2339	23.5171	22.9302
NM_001013608	0610007P08Rik	7.2829	5.9436	5.03108	8.52556	6.89428	5.8645
NM_021446	0610007P14Rik	17.7933	16.103	13.819	17.3721	15.0011	14.5882
NM_026676	0610007P22Rik	18.1639	18.0796	17.6448	15.4534	15.0374	16.743
NM_025319	0610009B22Rik	5.20393	4.25793	4.95401	6.17125	5.27613	4.74296
NM_025323	0610009D07Rik	60.2439	62.4859	60.439	57.8472	72.1696	66.3439
NM_024179	0610009O20Rik	14.4792	14.823	13.6585	16.6453	15.1954	14.7423
NM_027860	0610010F05Rik	6.66673	7.36275	7.57402	7.49948	7.87029	7.44678
NM_001177601	0610010K14Rik	30.2476	34.2242	33.575	31.1067	36.9597	38.9598
NM_026686	0610011F06Rik	21.1949	19.4078	13.1406	20.0811	20.0396	12.8688
NM_001164818	0610011L14Rik	6.61489	7.18844	7.80773	6.99048	6.26326	6.68681
NR_027897	0610012G03Rik	9.11024	9.80739	10.0532	8.09448	8.51344	8.90395
NM_026696	0610030E20Rik	14.8121	14.3271	17.4411	12.0527	11.9945	15.1758
NM_020003	0610031J06Rik	54.9804	63.0388	64.4531	54.1997	58.8298	65.091
NM_028754	0610037L13Rik	10.2173	9.34001	11.0907	10.703	9.95203	9.5149
NM_025345	0610037P05Rik	23.7019	23.6184	23.6106	25.9827	28.3686	24.9045
NM_001081108	0910001L09Rik	31.0023	34.7796	33.3741	29.0341	31.3181	33.381
NM_001177403	1110001A16Rik	6.28227	5.47203	6.69875	6.67401	6.24429	5.76603
NM_025363	1110001J03Rik	17.6269	19.6308	16.6221	15.4654	17.1028	16.0781
NM_134054	1110002B05Rik	47.3733	39.9086	31.2528	42.2471	36.6857	31.2791
NM_133697	1110003E01Rik	21.4075	22.3974	26.669	24.0954	22.2826	27.6007
NM_026502	1110004E09Rik	6.40482	5.30553	4.50819	7.73561	7.28097	5.59828
NM_019772	1110004F10Rik	44.2351	45.2628	48.2873	48.5285	45.7091	48.7076
NM_028865	1110005A03Rik	27.5434	27.8824	27.2288	25.3399	26.1993	27.593
NM_026124	1110008F13Rik	50.8581	54.3441	52.0619	48.5479	55.6314	55.9602
NM_198001	1110008P14Rik	20.2987	24.1387	20.9202	19.6398	22.8726	19.5346
NM_026787	1110012L19Rik	10.6307	10.2043	11.0697	9.60285	10.2257	10.9955
NM_001081041	1110014N23Rik	13.3616	13.9146	13.4965	11.2128	11.6291	13.1599
NM_178065	1110018G07Rik	29.2429	30.4964	29.5396	30.5017	32.9348	29.5586
NM_025370	1110018J18Rik	17.3502	19.775	21.4777	14.6778	17.3364	17.7308
NM_001085410	1110020G09Rik	5.91239	5.43973	6.52779	5.46131	4.80827	5.78442
NM_001163741	1110021J02Rik	4.91866	5.44494	7.48898	5.30389	5.40527	7.23938
NM_001122738	1110028C15Rik	4.92945	4.87283	6.16623	3.93791	4.11112	3.95136
NM_027269	1110034A24Rik	5.94753	6.40153	6.29581	6.18113	7.56112	7.25944
NM_001037742	1110034B05Rik	6.58901	6.70408	7.219	7.29479	8.07312	7.55395
NM_028637	1110034G24Rik	6.40278	6.94016	6.78655	5.70595	6.66312	7.43522
NM_001081183	1110037F02Rik	29.1443	29.2792	28.2741	29.5633	32.4097	29.5883
NR_027943	1110038B12Rik	18.9905	14.4678	12.0639	21.1245	19.2342	9.62685
NM_175133	1110038D17Rik	9.41768	11.5277	12.5313	8.95738	10.5702	12.4505
NM_054099	1110038F14Rik	17.6996	16.0681	16.7235	17.5951	17.3414	15.7002
NM_025411	1110049F12Rik	14.1457	12.9374	15.1429	15.1067	12.4783	13.2614
NR_037954	1110054M08Rik	14.0955	15.1925	13.2173	13.4821	13.5487	11.2027
NM_001013577	1110054O05Rik	8.25238	7.54189	9.4459	8.36599	8.25267	10.1434
NM_172401	1110057K04Rik	21.6539	22.6435	21.196	23.0313	23.6193	23.9613
NM_026503	1110058L19Rik	11.265	10.8615	11.5116	12.8984	11.1855	10.3539
NM_025423	1110059E24Rik	13.856	15.0068	14.467	13.3142	16.0699	13.4711
NM_025419	1110059G10Rik	4.3801	4.8192	5.56441	4.82991	4.98937	6.01356
NM_001142727	1110065P20Rik	5.00321	4.9645	5.05441	4.95888	4.18301	5.22498
NM_001033145	1190002N15Rik	21.1799	27.375	25.3328	15.2218	23.2292	22.573
NM_026876	1190005F20Rik	23.6603	22.4341	21.4015	23.9389	20.5194	18.9338
NM_026177	1200011I18Rik	12.7499	13.0227	12.4126	12.4177	13.07	12.8068
NM_024262	1200011M11Rik	9.79859	10.2849	10.7206	8.9961	9.40599	10.9457
NM_025818	1200014J11Rik	12.7932	12.6548	12.9169	12.5682	12.2322	12.4867
NM_025819	1200016B10Rik	10.2037	9.16717	10.2381	8.67182	8.12616	7.92377
NM_001081158	1300001I01Rik	8.98486	7.28192	6.04946	10.7092	6.73071	4.92456
NR_037957	1300002E11Rik	4.88101	4.69106	5.53179	4.89208	4.38961	4.71805
NM_027906	1300010F03Rik	12.1945	12.9803	11.9108	10.7376	13.138	8.51549
NM_028200	1300018I17Rik	9.84604	9.55114	10.4305	8.61537	7.68951	9.96556
NM_027905	1300018J18Rik	12.0711	13.6831	14.3922	11.456	12.5838	14.7157
NM_026894	1500001M20Rik	7.55783	7.66356	7.16319	8.00805	8.82623	7.57238
NM_028047	1500002O20Rik	12.6954	12.3464	11.3015	11.7958	12.7202	12.1599
NM_019769	1500003O03Rik	44.3591	48.8408	53.7637	47.964	50.6704	58.9126
NM_001013256	1500010J02Rik	5.03405	5.43394	5.1247	6.46298	5.80749	5.90632
NR_027817	1500011B03Rik	5.44186	5.09157	4.94455	6.17864	4.18803	4.94362
NM_026883	1500011H22Rik	5.88214	4.55674	3.16602	7.49833	4.37782	3.48742
NM_001081005	1500012F01Rik	44.9656	38.904	31.175	52.7645	51.6003	37.2405
NM_026914	1500032L24Rik	66.3829	62.6142	60.4768	66.2058	73.5172	67.7883
NM_027207	1600002K03Rik	9.11468	8.01133	8.32099	7.33493	7.11216	6.60154
NM_001083882	1600012H06Rik	9.81041	10.1723	13.0895	7.71685	9.49185	12.2571
NR_037961	1600020E01Rik	13.3111	14.029	16.6151	10.1921	12.4091	13.3946
NM_028479	1600027N09Rik	14.4022	13.2379	14.4127	12.8927	12.584	12.2479
NR_015551	1700012B15Rik	14.2444	13.2041	14.9574	16.4485	14.4869	17.1177
NR_015473	1700020I14Rik	47.2323	45.4684	53.9174	37.445	37.2006	50.8091
NM_025492	1700020L24Rik	4.81573	4.93946	5.28128	4.28403	6.14258	7.70085
NM_027405	1700020O03Rik	15.0401	14.8444	14.4314	14.4992	14.4814	15.7596
NM_001200038	1700021K19Rik	7.56393	8.90723	10.0195	6.7777	6.4141	8.12231
NM_197990	1700025G04Rik	14.9436	17.1966	19.4496	12.6239	21.0738	21.1913
NM_027283	1700026L06Rik	6.77851	7.14991	5.77229	5.43602	7.95482	5.97284
NM_029368	1700029F09Rik	15.1452	15.4464	17.328	16.3771	18.0545	19.3934
NM_025969	1700034H14Rik	10.5531	10.4565	9.59234	10.5901	9.89596	8.21709
NM_026091	1700037H04Rik	13.537	13.148	10.0066	12.5526	12.4161	8.98307
NR_028081	1700040I03Rik	5.75638	6.83813	7.06031	6.59331	6.22886	7.00646
NM_001100116	1700047I17Rik2	9.50741	11.37	13.0206	7.57811	10.6513	12.0462
NM_024261	1700052N19Rik	8.53639	7.69858	7.4547	8.81773	8.16671	7.7445
NM_001081045	1700081L11Rik	38.3172	37.649	39.3591	42.2339	38.3677	40.9517
NM_021437	1700123O20Rik	16.0663	16.9053	16.3578	14.9509	17.3209	17.1157
NM_001163431	1810006K21Rik	83.8263	81.2326	92.8646	82.0112	92.2558	92.7243
NM_133998	1810008A18Rik	15.6555	17.0691	16.7115	14.9796	15.6393	16.7886
NM_025463	1810009A15Rik	38.6137	35.7831	37.021	43.2364	43.2882	41.1756
NM_001145433	1810013D10Rik	18.3128	17.166	19.0568	17.8406	21.943	21.7661
NM_001081400	1810013L24Rik	15.1745	15.813	17.8531	15.6081	15.4537	16.8544
NM_001177945	1810020D17Rik	6.91125	6.64232	7.62432	6.90338	6.70876	7.79251
NM_001099674	1810022K09Rik	72.553	71.7973	75.105	74.0259	89.1279	70.8371
NR_037569	1810026B05Rik	19.4697	17.7253	20.2259	19.6187	18.9892	18.7559
NM_178619	1810026J23Rik	20.3895	17.9627	18.239	23.1939	20.1269	21.0125
NM_025471	1810030N24Rik	9.87999	9.25308	7.62615	11.7415	12.8929	8.95625
NM_175141	1810030O07Rik	25.3069	26.4708	26.9348	26.1909	26.743	27.0863
NM_026977	1810031K17Rik	45.1408	47.0206	45.9649	41.3235	44.7449	47.346
NR_045798	1810034E14Rik	4.38587	6.04073	7.12062	2.4898	5.63557	5.83554
NM_026958	1810035L17Rik	25.5264	22.9406	25.9534	23.8494	26.8354	26.4175
NM_024461	1810037I17Rik	29.8535	37.7746	40.4148	31.0322	35.7547	44.1407
NM_001110242	1810043H04Rik	15.2538	11.8462	13.7824	12.2138	13.6701	13.6598
NM_025559	1810046J19Rik	56.1528	59.7151	68.7401	58.4006	68.6711	74.5848
NR_027875	1810058I24Rik	26.8154	30.746	34.3218	25.3755	34.0196	38.8698
NM_174987	1810063B05Rik	14.1596	13.3279	15.5916	12.2377	14.9506	13.7129
NM_026194	1810074P20Rik	10.9355	10.0559	9.53553	12.2126	11.7795	9.89548
NM_134133	2010002N04Rik	6.05029	7.62482	7.6652	8.55676	11.5	8.91669
NR_045265	2010003O02Rik	11.331	10.6604	10.5126	9.85176	9.47256	10.386
NM_025912	2010011I20Rik	7.58405	6.89364	8.3241	7.696	6.4184	9.01236
NM_023220	2010106G01Rik	24.4417	25.5391	26.1178	32.8974	25.4581	26.5782
NM_027360	2010107E04Rik	98.033	94.4675	91.8651	90.8813	120.141	93.8489
NR_024069	2010107H07Rik	14.294	13.3857	12.0388	10.8728	11.6915	11.0563
NM_175153	2010321M09Rik	13.7566	13.0419	12.9571	15.5067	15.8599	13.5526
NM_025617	2210012G02Rik	4.60475	4.8475	5.05749	4.74643	4.69159	5.8752
NR_028432	2210013O21Rik	10.5225	7.83585	5.89642	11.8271	6.45819	5.82084
NM_027335	2210016F16Rik	13.0248	13.9175	11.8896	13.5572	14.7771	12.3252
NM_028211	2210016L21Rik	18.1381	15.6166	15.9636	19.7072	16.828	16.2699
NM_172280	2210018M11Rik	21.3221	21.7492	22.5347	18.0035	19.6515	19.896
NM_001164625	2210021J22Rik	10.0573	9.88431	10.1235	10.8184	8.93814	10.6715
NR_030711	2210403K04Rik	11.057	10.8728	15.207	12.8594	11.8999	18.069
NM_001039552	2210404J11Rik	7.50326	8.0921	8.85241	8.36915	9.09914	8.44122
NM_001099917	2210404O07Rik	12.7662	10.8002	10.7821	16.2389	14.7739	14.5307
NM_027090	2300009A05Rik	9.16239	9.25367	10.6583	8.33579	6.87771	7.71534
NM_027977	2310001A20Rik	19.3632	19.015	18.3986	22.6538	20.2223	20.4298
NR_040265	2310001H17Rik	10.9165	12.6519	15.694	6.86785	10.4842	11.1708
NM_029607	2310003C23Rik	23.3898	22.3483	24.107	23.4865	22.7618	25.7226
NM_026318	2310003F16Rik	87.3372	90.7832	102.241	96.204	106.849	110.848
NM_027980	2310003H01Rik	3.83225	4.64409	5.67125	3.37034	3.86718	4.4987
NM_025510	2310004I24Rik	13.958	12.7896	14.8228	14.272	14.2678	18.0144
NM_027107	2310004N24Rik	14.9292	17.0528	17.1663	15.5552	18.0782	18.3765
NM_146068	2310008H04Rik	5.79545	7.13887	7.81534	5.11471	6.7783	6.94937
NM_023197	2310008H09Rik	6.97306	6.35019	6.64135	6.47531	5.59476	6.01266
NR_040377	2310009A05Rik	11.2244	11.0452	11.9381	12.2102	12.066	12.323
NM_025521	2310011J03Rik	18.5937	19.9685	21.8759	17.6875	18.9019	19.8221
NM_183256	2310016M24Rik	21.4095	18.7982	21.5667	21.7637	21.1611	20.4845
NM_027996	2310021P13Rik	28.6454	27.1613	28.3026	29.731	25.3586	28.3785
NM_175107	2310022A10Rik	10.0687	10.2804	10.7737	10.0996	9.19419	12.2461
NM_001159583	2310028H24Rik	3.93217	4.37844	5.50675	3.68144	3.74404	5.64821
NM_024210	2310033P09Rik	16.1881	16.2901	19.205	16.7361	16.3639	19.4075
NM_173187	2310035C23Rik	16.2563	15.5822	16.5753	15.9481	15.7594	16.3959
NM_027129	2310035K24Rik	5.48886	6.19834	5.40745	5.47683	6.46445	6.16578
NM_026760	2310036O22Rik	119.609	125.729	121.93	121.816	128.069	134.902
NM_133714	2310037I24Rik	22.5183	22.574	22.9398	21.7606	20.3182	20.8048
NM_025966	2310039H08Rik	6.52809	4.86812	5.71382	5.29536	6.20094	5.35513
NR_045337	2310039L15Rik	10.5236	10.5718	11.418	12.0937	12.3418	12.5628
NR_033623	2310044G17Rik	23.2797	20.0639	24.0398	20.0175	19.4285	25.2515
NM_197991	2310044H10Rik	35.707	30.1816	27.6288	38.4628	27.6892	27.2014
NM_001145552	2310045N01Rik	41.5271	39.3635	30.8801	40.4279	43.5085	29.8216
NM_001166364	2310046O06Rik	8.38971	7.19696	8.91171	9.17594	6.77208	7.7112
NM_028005	2310047M10Rik	11.4968	13.1949	16.677	10.7109	11.8435	17.6203
NM_026655	2310057M21Rik	4.82109	4.97952	5.23577	3.72002	4.39015	4.59491
NM_026844	2310061C15Rik	6.30012	5.15535	4.51675	6.84847	6.99558	7.5038
NM_001033630	2310061I04Rik	10.7899	10.4151	10.2953	11.6324	11.0213	11.0089
NM_028014	2310067B10Rik	13.6738	14.7106	16.9607	13.0793	13.7513	17.3829
NM_025605	2400001E08Rik	31.5026	34.6758	35.0737	35.4862	36.9971	36.436
NM_028018	2400003C14Rik	50.7772	53.3656	57.9054	48.2548	54.0191	57.2641
NM_025542	2410001C21Rik	39.6434	45.9954	50.4002	41.7067	43.6113	57.2478
NM_025880	2410002F23Rik	19.5387	16.7946	16.3252	21.0757	18.4032	15.4485
NM_183137	2410002I01Rik	9.03601	9.1574	9.7029	7.30388	7.13124	8.56238
NM_025879	2410002O22Rik	10.619	9.09336	10.3485	8.22378	7.67773	8.22658
NM_029353	2410003K15Rik	10.9779	10.5214	10.5291	11.6609	9.92015	10.4085
NM_025555	2410004B18Rik	19.9386	21.6935	25.448	18.7472	20.2979	26.2966
NR_038151	2410004N09Rik	19.6022	14.2502	14.318	19.7477	20.5618	14.9148
NR_030738	2410006H16Rik	115.509	107.205	104.241	138.559	162.784	125.286
NM_153152	2410015M20Rik	38.8215	35.7092	36.0312	43.8318	45.2472	35.0759
NM_023633	2410016O06Rik	8.10196	8.22716	7.82357	7.52312	7.11323	7.63825
NM_183088	2410018M08Rik	11.4449	10.7193	10.6763	12.7166	12.7962	12.4716
NM_028611	2410091C18Rik	8.93933	8.71767	8.17735	8.74519	8.72336	7.72366
NM_026120	2410127L17Rik	12.6431	11.4404	9.97996	11.4712	11.8037	9.37532
NM_023215	2500003M10Rik	57.8163	53.8401	64.7748	59.1037	54.0767	65.6712
NM_001033164	2510002D24Rik	19.4512	16.9259	16.3979	16.9435	15.9753	13.2404
NM_028197	2510003E04Rik	8.98489	8.46775	8.57704	8.70949	6.31024	6.31098
NM_029748	2510006D16Rik	79.473	95.3212	108.434	74.5648	92.7815	113.461
NM_027381	2510012J08Rik	21.2567	23.4016	21.1455	19.5508	20.1149	20.139
NM_029841	2510039O18Rik	42.5539	48.547	50.1829	37.8963	38.511	47.6121
NR_024619	2610001J05Rik	16.7966	19.9958	20.7076	16.1294	19.2188	21.3808
NR_033802	2610002J02Rik	10.8885	10.4012	9.13431	11.7743	10.4125	9.40313
NM_025921	2610002M06Rik	5.82956	5.94068	5.11893	5.04167	5.52241	4.64664
NR_028428	2610005L07Rik	18.9893	16.4466	17.931	20.7141	17.3405	18.3764
NM_001004362	2610008E11Rik	7.1662	6.56801	8.90564	7.28585	6.19862	7.83209
NM_133729	2610018G03Rik	43.5615	38.6588	34.6406	46.6692	38.3894	32.6631
NR_045289	2610019E17Rik	5.07268	4.32612	4.7271	4.8985	3.14696	3.22526
NM_028129	2610020H08Rik	11.0287	10.0083	12.0208	7.64036	9.62539	11.7713
NM_026403	2610027L16Rik	7.73595	8.07199	7.5495	8.09017	8.20601	7.90231
NM_026312	2610029G23Rik	11.2327	10.4993	9.11678	14.0574	12.8671	10.7856
NM_029840	2610029I01Rik	9.1672	10.6952	11.4694	10.6585	12.5733	15.4087
NR_015556	2610035D17Rik	6.57238	6.42865	9.34358	10.6004	7.35107	8.75562
NM_025642	2610039C10Rik	19.183	20.4174	21.946	15.795	18.5943	21.0398
NM_153780	2610044O15Rik	7.21204	5.88968	7.43926	5.39768	4.81623	6.0948
NM_001114977	2610101N10Rik	17.9017	16.3256	17.3083	17.1643	17.3178	16.546
NM_146055	2610301G19Rik	25.9292	24.3268	22.7301	27.4954	25.4259	22.7207
NM_001002004	2610507B11Rik	43.174	38.2237	34.3459	45.3109	40.7453	36.7943
NM_181075	2610524H06Rik	4.72148	5.66629	7.20478	4.99746	5.33152	8.00498
NM_001025102	2700007P21Rik	5.30743	4.32506	4.41129	5.09753	4.36994	4.07091
NM_028299	2700029M09Rik	24.5749	26.5233	23.3078	26.0899	32.0522	26.996
NM_178115	2700050L05Rik	7.41693	7.8571	8.9658	6.77914	7.4195	7.50306
NM_026528	2700060E02Rik	54.874	52.7957	49.3631	57.8256	65.2893	53.5348
NM_026529	2700062C07Rik	7.46952	7.03929	8.05116	8.43808	8.97005	7.66204
NM_030197	2700078E11Rik	19.9969	20.5791	20.3241	20.2432	19.5703	19.5633
NM_001163445	2700089E24Rik	13.3523	9.67887	7.83839	12.3795	8.35761	7.44953
NM_001033166	2700094K13Rik	37.6838	38.1824	29.4327	34.4499	41.4929	34.3455
NR_033780	2810001G20Rik	10.7417	9.1668	9.68026	7.88974	11.2409	11.4664
NR_027831	2810002D19Rik	5.17223	5.61334	6.26669	6.05283	5.49335	5.58441
NM_026511	2810002N01Rik	17.996	16.0911	14.9422	20.0696	18.2422	16.0944
NM_025615	2810004N23Rik	14.4895	13.2173	9.77235	19.0508	15.3837	9.80146
NM_001134717	2810006K23Rik	9.64312	11.5185	12.898	8.86628	12.3032	10.2064
NR_027059	2810008D09Rik	13.3887	11.8092	16.276	10.3619	10.1663	14.7157
NM_001048250	2810008M24Rik	27.0694	26.8233	30.015	22.0863	22.9121	25.6283
NM_025479	2810021B07Rik	9.05763	9.16671	9.40791	8.04777	8.7716	8.63902
NM_173382	2810046L04Rik	8.81695	8.6566	8.74622	8.90261	8.76893	8.89095
NM_028814	2810403A07Rik	26.828	25.3753	27.4426	25.5131	24.1152	25.2592
NM_001040396	2810407C02Rik	51.4885	48.4643	46.9759	52.7891	50.3535	47.0937
NM_001007581	2810408M09Rik	8.26327	7.97867	9.18535	7.91821	6.16499	7.26551
NM_029366	2810422J05Rik	35.1221	34.6711	29.5237	39.6995	44.9257	37.8121
NM_027279	2810422O20Rik	5.75122	5.31367	5.70267	5.02294	5.36344	5.84298
NM_025577	2810428I15Rik	21.5176	20.0204	17.0481	17.6443	19.8484	17.5696
NM_027278	2810432D09Rik	10.9163	12.3103	14.0238	11.598	14.6993	15.0144
NM_026050	2810453I06Rik	11.1812	11.677	13.5079	10.2824	8.84043	12.1182
NM_026054	2810474O19Rik	42.3149	40.0388	33.6021	29.6924	33.7724	29.7542
NM_026063	2900010M23Rik	34.2354	31.636	29.3801	35.3732	35.5681	30.1974
NM_001195244	2900053A13Rik	12.3943	12.8265	14.51	14.6401	15.3112	15.3738
NM_133749	2900064A13Rik	34.2066	34.1877	37.0593	32.0689	37.1991	37.4596
NM_030240	2900092E17Rik	21.0339	21.9399	21.8837	20.0016	18.488	20.2106
NR_024329	2900097C17Rik	55.3125	53.9436	56.7263	55.8542	50.2409	59.126
NR_033215	3000002C10Rik	10.6893	9.21805	7.31804	14.5281	12.6104	9.11471
NM_025849	3110001D03Rik	34.0304	33.3733	34.9375	28.9481	32.3868	29.3441
NM_025653	3110001I22Rik	4.70433	5.04036	5.77838	5.22636	5.74618	6.06947
NM_029623	3110002H16Rik	28.9359	27.1944	32.856	23.2659	27.0533	30.2721
NM_028440	3110003A17Rik	110.636	121.119	121.62	104.982	126.64	123.307
NM_026077	3110040N11Rik	9.02005	9.68387	9.69521	9.0291	11.7545	9.28813
NM_001166497	3110052M02Rik	5.3388	5.08941	6.81686	4.73799	4.34485	5.21349
NR_045056	3110056K07Rik	7.17351	6.7498	8.9121	7.43204	8.52157	8.31803
NM_175195	3110056O03Rik	17.4739	16.1443	15.2947	15.4006	15.3414	14.8784
NM_027532	3200002M19Rik	12.1129	12.9017	11.3787	13.721	14.4473	14.546
NM_025699	3230401D17Rik	77.8932	78.8551	73.7641	87.1904	102.462	83.2112
NM_146051	3830406C13Rik	11.6757	10.0249	8.13838	11.7088	12.2092	9.35103
NM_172652	4632411B12Rik	20.6476	20.8127	23.7441	18.8773	19.8582	23.8734
NR_027985	4632415L05Rik	4.07821	3.57927	5.34399	3.8694	3.40794	4.30446
NM_028732	4632428N05Rik	44.0856	37.639	38.0936	48.1993	38.817	40.3811
NM_172698	4732418C07Rik	14.3115	13.2932	13.2387	12.2206	12.1919	11.3608
NM_026127	4833420G17Rik	34.418	32.4424	39.0183	33.9871	34.5785	36.1105
NM_133797	4833439L19Rik	18.732	18.9213	19.2316	17.1218	18.8115	21.3531
NM_001252094	4833442J19Rik	7.43018	6.11145	4.56907	5.18375	4.41461	3.47838
NM_001081154	4921513D23Rik	26.5235	24.776	26.1397	23.2425	22.8229	23.4333
NM_025722	4921524J17Rik	13.1652	13.7349	15.1061	15.1751	18.1245	17.5779
NM_199316	4922501C03Rik	6.00555	5.55006	4.77212	6.51727	5.48016	4.14054
NM_001081029	4930420K17Rik	53.5457	59.1639	56.6274	52.2048	57.2216	52.6182
NM_001099918	4930431A04Rik	8.39407	9.53556	14.264	8.05359	11.7358	12.3001
NM_026273	4930453N24Rik	49.9596	56.0844	47.36	48.7394	58.6101	45.5118
NM_024273	4930455C21Rik	7.95283	7.32907	6.94203	6.59122	7.27443	6.59784
NM_029115	4930455F23Rik	6.25758	6.16097	4.9442	8.49274	7.62434	5.07375
NR_045764	4930470H14Rik	5.63138	5.15323	5.38104	5.41512	5.05604	4.14985
NM_001081012	4930473A06Rik	4.32007	4.96446	5.43522	3.21083	4.40968	3.97172
NM_172967	4930503L19Rik	12.9164	10.2917	10.6878	15.0285	9.36307	10.3517
NR_015494	4930511M06Rik	5.85583	5.68021	7.75758	4.61717	4.85103	5.75696
NM_001162896	4930523C07Rik	19.5853	21.7992	17.5235	20.8392	25.7142	20.3721
NM_198607	4930572J05Rik	7.42061	7.59623	7.48346	7.24429	6.3675	6.65971
NM_029482	4930579G24Rik	5.19012	5.78099	5.36824	4.6623	6.71962	7.22735
NR_029475	4930581F22Rik	9.43597	9.27774	12.4659	7.11849	7.86524	9.53332
NM_172741	4931406P16Rik	11.9336	12.6882	14.6531	10.5916	11.1118	13.6007
NM_172679	4932438A13Rik	22.5814	20.6015	21.1724	21.0749	19.7793	19.233
NM_001163262	4933407C03Rik	52.4591	54.9794	58.0318	51.9549	45.9853	58.6777
NM_001081101	4933407H18Rik	5.73811	5.1031	5.71664	5.80925	4.77081	4.95991
NM_025747	4933411K20Rik	9.39943	7.82134	7.88931	9.3456	8.24491	7.8531
NM_001039488	4933421E11Rik	14.8282	14.8376	18.7599	13.0759	12.7794	14.5591
NM_138757	4933424B01Rik	19.5585	18.0227	16.3278	18.1298	17.7341	15.074
NM_001242419	4933426M11Rik	29.0813	24.9192	26.0236	31.1803	23.3281	25.9061
NM_028963	4933427D14Rik	6.72101	6.52206	6.82174	6.50129	7.08794	7.44516
NM_178613	4933433P14Rik	8.93562	9.12011	9.87363	7.69023	7.52364	9.3731
NM_025762	4933434E20Rik	36.3809	34.0561	37.4894	35.8618	34.2227	34.5657
NM_025757	4933439F18Rik	9.98686	8.86742	9.62692	9.76179	8.04238	8.52173
NM_001033273	5031439G07Rik	4.74079	5.53175	5.33265	4.34112	3.78148	4.34124
NM_026362	5033414D02Rik	65.6059	57.2099	47.1264	68.4937	64.0613	46.7291
NM_198004	5133401N09Rik	24.9416	24.4656	29.386	24.9555	21.2036	25.9137
NR_028300	5330426P16Rik	4.83148	6.06323	8.05195	3.80104	4.15557	6.82442
NM_001195633	5430411K18Rik	5.9285	5.55201	5.48103	6.20568	5.43436	5.3205
NR_034038	5430416N02Rik	15.3913	14.2107	13.9328	15.1673	19.6139	14.0624
NM_001163539	5430427O19Rik	6.26567	7.73562	8.49956	5.06023	6.40962	7.6749
NM_026636	5430437P03Rik	36.6297	38.6668	38.3664	37.5371	37.8542	41.8403
NM_025670	5730403B10Rik	5.51472	5.29345	6.62185	6.45831	5.4332	6.0841
NM_029081	5730419I09Rik	15.3859	14.7237	13.0926	16.4525	16.4957	14.6093
NM_027457	5730437N04Rik	18.0814	16.3737	14.0879	24.5762	21.3066	16.1752
NM_001081075	5730455O13Rik	9.92657	9.93528	8.94507	11.9494	10.7881	8.46425
NM_027478	5730494N06Rik	17.3124	16.175	15.9031	18.0417	16.5241	15.3341
NR_028427	5830416P10Rik	19.3796	18.2224	19.4099	15.8061	18.254	14.3145
NR_028359	5830417I10Rik	14.4427	13.8577	14.0284	14.8984	13.5028	14.3866
NM_176976	5830418K08Rik	8.95085	9.21501	9.92652	10.5547	10.9452	10.7847
NR_038060	5830428M24Rik	7.62135	7.21638	8.85103	5.91948	7.71944	6.38013
NR_015548	5830432E09Rik	14.6203	14.7167	13.1002	13.5685	13.7021	12.6467
NM_026368	5830433M19Rik	7.49348	6.86883	7.38311	7.2496	7.75771	7.42221
NR_027360	5930416I19Rik	6.43345	8.92172	9.81915	5.61033	10.4414	12.8422
NM_177722	6030422M02Rik	5.39331	5.48723	6.55899	6.12231	5.44903	6.70932
NM_025697	6330409N04Rik	5.40657	4.26323	4.2217	5.41647	3.85093	3.61869
NM_144905	6330416G13Rik	6.13653	4.51688	3.42699	7.41907	5.41444	3.98562
NM_177265	6330512M04Rik	6.64182	9.72658	14.2113	5.65087	8.94159	16.4131
NM_198006	6330578E17Rik	32.3953	31.5378	30.6167	34.0153	31.673	33.887
NM_145836	6430527G18Rik	38.1531	42.1949	40.7743	31.5264	32.8054	37.004
NR_040291	6430706D22Rik	30.8916	31.3578	22.9273	32.9528	36.8103	31.5195
NR_029460	6530402F18Rik	9.0026	8.84488	8.24299	8.57789	6.91302	9.38688
NM_133937	6720456B07Rik	84.2895	89.811	96.0296	86.9489	94.135	100.629
NM_172600	6720456H20Rik	6.38869	5.6739	4.98422	7.93501	6.97983	5.3933
NR_030708	6820431F20Rik	36.8979	32.2406	35.4177	39.4747	34.4395	34.6388
NM_178670	8030462N17Rik	10.9943	10.6176	11.9602	11.362	11.2528	12.1957
NM_028984	8430406I07Rik	6.06999	7.13735	9.48708	5.14442	5.83282	7.29121
NM_173737	8430410A17Rik	19.3087	21.5513	19.5044	17.6687	21.5522	18.1851
NM_145609	8430410K20Rik	9.90223	9.74859	10.4873	9.35112	8.9909	8.54938
NM_027815	9030624J02Rik	21.0043	23.1994	24.4246	22.8126	26.1612	26.4516
NM_172396	9130011J15Rik	15.972	16.7667	18.1789	19.7263	23.3308	23.9475
NR_046001	9130221H12Rik	8.53636	7.00767	7.2637	8.81004	5.40316	7.21248
NM_029418	9130401M01Rik	10.4521	10.5509	11.115	10.3941	11.0394	11.4525
NR_045696	9330133O14Rik	3.76838	3.86576	5.23449	3.71892	3.97618	5.41814
NR_015463	9430008C03Rik	5.14666	4.32123	4.23391	5.08896	4.869	4.06275
NM_177205	9430015G10Rik	10.7341	9.24546	11.7146	9.62181	8.74978	10.9958
NM_001081181	9430016H08Rik	8.34982	7.88507	8.32202	9.79775	11.0333	9.3084
NM_026566	9430023L20Rik	21.049	21.3044	20.9677	18.4206	20.0951	21.9159
NM_029886	9430038I01Rik	3.86984	5.14874	5.20162	3.77834	5.03494	4.9911
NM_153117	9530068E07Rik	35.8685	33.6296	35.3789	38.4974	32.7468	36.4521
NM_172836	9930021J03Rik	8.08284	8.38861	9.72867	7.73318	7.84091	8.88358
NM_177573	9930104L06Rik	5.21727	4.6873	6.45297	4.90283	4.13645	5.24903
NM_001114679	9930111J21Rik1	25.4783	26.1581	30.9915	22.4404	19.6869	29.1721
NM_173434	9930111J21Rik2	12.3144	12.8588	14.7681	11.4474	9.13056	13.9919
NM_175313	A130022J15Rik	4.985	5.32068	5.61138	4.20599	4.67173	5.68148
NR_040616	A130077B15Rik	42.9596	45.4929	50.8716	48.602	47.0424	48.5276
NM_001033375	A230046K03Rik	11.9795	11.4592	13.5779	10.2058	9.49292	9.82802
NM_145466	A2ld1	10.1732	7.98646	6.41078	9.35846	7.67121	5.42365
NR_015464	A330069E16Rik	5.02628	5.20003	5.19531	6.23504	5.95344	5.8813
NM_175287	A430005L14Rik	17.0108	16.8507	16.533	14.8457	17.0481	18.1602
NM_183025	A430033K04Rik	7.31696	5.99091	6.2775	6.26812	5.22452	5.92119
NM_183146	A530054K11Rik	6.52456	6.289	7.80524	5.91394	6.61195	6.98048
NM_177055	A630001G21Rik	28.3211	29.9054	22.2163	27.9419	32.8713	21.8989
NM_170757	A630007B06Rik	10.4777	11.0971	13.8648	9.68375	10.576	13.0601
NM_001122596	A630033H20Rik	7.28943	7.83733	9.5082	5.26399	5.55367	6.97738
NR_015491	A630089N07Rik	17.2991	18.0477	22.8158	18.0886	18.7897	19.5488
NM_172505	A730008H23Rik	29.9743	30.0724	22.2152	32.1233	36.108	30.2589
NM_177394	A730011L01Rik	5.35312	4.83173	5.27213	6.05298	4.98142	5.72521
NR_015523	A730017L22Rik	7.6476	6.9707	7.48086	7.5527	6.5565	6.73514
NR_038091	A730098P11Rik	14.769	15.4452	15.3038	15.9442	15.6171	15.7611
NM_146115	A830007P12Rik	35.7201	37.7476	43.7978	30.2904	29.9424	36.6708
NM_001033472	A830080D01Rik	11.3185	11.5441	14.0247	8.39045	10.6827	12.8616
NR_045820	A930024E05Rik	7.62076	7.562	8.71257	9.9797	8.86326	7.92534
NR_028363	AA465934	5.9613	4.25246	6.65903	4.11923	3.57599	4.95197
NM_133954	AA960436	16.1372	17.122	14.3368	18.017	16.8355	14.8185
NM_001163246	AA987161	7.51255	7.59643	8.05926	6.62755	7.76354	8.19099
NM_153416	Aaas	21.5631	23.2926	24.1393	21.3418	23.0231	24.6808
NM_030210	Aacs	5.45821	6.29604	5.31164	5.45489	4.13554	4.46001
NM_025857	Aagab	19.4067	15.9093	15.6812	22.2078	17.8918	17.5324
NM_001040106	Aak1	18.8109	17.8176	15.7233	17.2992	14.9648	14.301
NM_001190444	Aamp	63.5688	65.3703	69.4003	60.1355	58.6103	67.8395
NM_146217	Aars	14.2993	15.9376	13.2394	17.5041	16.8568	16.0214
NM_144829	Aarsd1	12.5378	11.9421	9.13658	14.3221	13.356	11.1303
NM_026276	Aasdhppt	5.95904	5.42184	5.98605	4.90706	4.67647	4.50858
NM_019816	Aatf	17.1132	16.8791	15.1735	18.7929	17.8749	15.3857
NM_001198794	AB124611	61.8402	81.3624	69.5235	41.6699	79.5741	76.0012
NM_007379	Abca2	35.5678	37.9093	29.4173	31.9553	35.4707	29.5806
NM_013850	Abca7	25.3546	30.6392	35.3123	20.3119	24.552	29.7524
NM_019552	Abcb10	5.68085	6.04397	6.20145	5.37141	5.68956	5.62388
NM_009592	Abcb7	12.6966	11.6631	11.999	11.9747	11.6411	11.3603
NM_008576	Abcc1	9.04141	7.54611	5.92077	13.2012	7.56745	5.68288
NM_001033336	Abcc4	5.83773	5.60884	5.41256	6.71007	6.71358	6.63686
NM_013790	Abcc5	5.95007	5.43134	6.88269	6.77447	5.43944	6.98422
NM_007435	Abcd1	21.2958	24.7041	25.7716	17.5094	22.6012	25.3336
NM_008991	Abcd3	9.08168	8.5523	6.97989	7.931	9.37786	5.58201
NM_008992	Abcd4	6.33961	6.59078	7.61597	5.82214	6.10827	7.38309
NM_015751	Abce1	32.5051	29.2664	24.3156	35.1194	31.0878	23.0731
NM_013854	Abcf1	57.0474	58.6243	53.8962	55.6963	56.6405	53.9927
NM_013853	Abcf2	21.2928	18.2258	18.9471	22.1045	17.3285	18.2284
NM_013852	Abcf3	16.3004	15.5936	17.2671	15.2403	13.345	14.6572
NM_009593	Abcg1	23.4126	21.9676	26.7029	22.6109	19.0691	23.3728
NM_011920	Abcg2	22.6888	25.5745	23.8217	23.9584	27.8639	17.3794
NM_030239	Abcg3	11.2301	10.0598	11.797	11.2876	10.5509	15.0766
NM_172511	Abhd10	5.1404	4.89324	5.37837	5.37612	4.85124	5.6128
NM_145215	Abhd11	9.75887	9.82278	13.3566	8.36157	8.91667	9.84924
NM_024465	Abhd12	20.359	18.5916	19.158	26.875	19.9688	20.951
NM_026868	Abhd13	10.518	10.4319	11.5311	9.27893	9.25892	10.3158
NM_029631	Abhd14b	5.07938	4.99255	4.35061	4.17947	4.57832	3.30661
NM_178592	Abhd16a	24.7179	22.8831	23.4326	23.3909	20.5865	20.1991
NM_018811	Abhd2	51.7834	53.8397	54.6246	49.7501	52.8246	56.9348
NM_001205181	Abhd4	6.9802	5.74301	7.91065	12.0914	6.3837	7.68459
NM_026179	Abhd5	4.66959	5.5371	6.48656	4.29048	5.13675	6.99796
NM_022419	Abhd8	26.9023	19.1246	14.2084	27.8598	16.6751	14.0049
NM_001077190	Abi1	66.1958	69.627	71.4539	63.5238	69.2812	69.607
NM_001198571	Abi2	6.20109	6.03836	4.64149	7.38683	4.73529	3.95601
NM_025659	Abi3	7.95007	6.21355	6.99534	9.61096	4.82692	5.43599
NM_001112703	Abl1	18.5104	17.6554	13.7791	20.2194	18.8643	14.4713
NM_009595	Abl2	7.01054	7.49472	7.6552	6.89676	6.94325	6.84417
NM_178688	Ablim1	134.986	119.099	111.944	125.792	121.436	122.069
NM_198018	Abr	59.888	47.1197	42.2243	65.1759	44.0142	44.7704
NM_013924	Abt1	6.87886	6.92991	7.93962	7.36778	7.85579	9.30748
NM_030251	Abtb1	18.2731	18.436	22.5658	15.4827	16.5496	21.1497
NM_178890	Abtb2	10.0823	10.4195	11.5543	10.5337	12.2482	16.1225
NM_130864	Acaa1a	26.3868	29.1536	29.5366	25.3719	27.1269	30.1711
NM_146230	Acaa1b	6.33054	6.73667	6.50254	6.41153	6.90006	6.75837
NM_177470	Acaa2	20.1462	19.5785	19.1794	21.0132	20.978	22.2569
NM_133360	Acaca	6.61699	6.62165	7.29215	6.43639	5.59643	6.36553
NM_025862	Acad8	5.49924	4.88089	5.84324	5.64454	4.91778	5.07355
NM_172678	Acad9	9.87456	9.28466	9.50814	10.2262	9.59977	8.80125
NM_007381	Acadl	44.1609	44.7649	39.4999	46.3306	50.2371	44.5084
NM_007382	Acadm	17.6226	19.3357	23.9131	16.3449	18.6633	18.9376
NM_007383	Acads	16.6507	16.3766	17.3061	17.1583	18.5224	20.2966
NM_025826	Acadsb	8.26966	6.888	7.76162	7.34696	5.77294	6.55631
NM_017366	Acadvl	36.7717	33.7064	32.5354	40.9843	34.2321	30.61
NM_153788	Acap1	213.486	209.77	199.745	187.421	195.331	185.985
NM_030138	Acap2	9.22781	10.3263	13.8205	7.71351	7.4411	13.0546
NM_207223	Acap3	6.91281	7.61811	7.81145	5.99026	7.00088	8.64065
NM_144784	Acat1	13.0661	13.7556	11.6943	13.0994	14.3321	12.0147
NM_133225	Acbd3	21.7019	22.5552	27.3942	19.5811	20.883	23.0693
NM_025988	Acbd4	4.7975	4.15096	5.04966	6.67018	6.2684	7.17214
NM_001102437	Acbd5	9.21574	8.64699	11.4067	9.59309	9.2197	10.2412
NM_028250	Acbd6	18.2057	16.2288	11.5198	20.7225	17.511	12.9558
NM_183220	Accs	7.75812	6.86209	7.29269	8.12479	8.25681	7.37301
NM_001012638	Acd	33.191	31.6802	26.8262	33.0673	32.4919	27.644
NM_023190	Acin1	92.9619	89.647	94.7564	92.2952	85.9316	87.329
NM_001199296	Acly	79.9066	88.433	86.4229	75.8306	83.5609	92.1787
NM_007386	Aco1	9.69806	10.5676	11.7356	9.81131	10.2602	11.2925
NM_080633	Aco2	51.095	54.7477	53.9739	57.4718	55.1354	53.6768
NM_025590	Acot11	3.66656	5.00581	5.89278	2.72525	4.06787	6.21555
NM_025790	Acot13	19.7245	17.173	16.9297	19.3447	20.9535	13.9847
NM_134188	Acot2	10.1049	9.21559	7.93489	12.5031	9.95737	7.69705
NM_001146057	Acot7	71.1786	68.4639	50.0327	97.4441	74.0243	66.1249
NM_133240	Acot8	11.3234	11.6179	10.638	9.43368	12.7958	12.9589
NM_019736	Acot9	24.1357	33.0571	28.9505	26.6626	38.1389	27.558
NM_015729	Acox1	9.95188	10.3947	10.9241	9.41823	9.4216	10.4816
NM_030721	Acox3	14.0623	15.807	16.7038	13.3959	13.3965	15.8253
NM_021330	Acp1	9.37787	8.52363	7.46091	10.533	10.522	9.24424
NM_001102405	Acp5	47.1424	53.9056	47.202	35.2165	57.6983	56.6
NM_019800	Acp6	11.3295	11.6938	10.6132	12.0218	9.99921	9.25936
NM_153807	Acsf2	23.9169	16.7064	12.0875	33.7226	20.7183	13.78
NM_207625	Acsl4	14.0903	14.3979	13.6723	14.0841	15.8984	14.1574
NM_027976	Acsl5	51.0462	55.0132	51.7813	50.4445	56.6744	55.6562
NM_080575	Acss1	18.7429	18.0301	22.1492	15.1465	16.4195	19.0761
NM_009606	Acta1	19.5172	24.5755	22.6252	19.3608	22.6806	28.648
NM_007393	Actb	2144.02	2641.64	2573.71	1950.76	2283.66	2736.59
NM_009609	Actg1	1223.11	1560.07	1175.98	1206.39	1601.57	1459.44
NM_019673	Actl6a	24.6695	23.2913	22.9814	23.7716	24.6346	22.415
NM_021895	Actn4	75.6814	78.0661	68.7559	83.8288	80.0767	83.2955
NM_019785	Actr10	14.1257	15.2348	16.7582	13.2837	15.7928	16.5393
NM_016860	Actr1a	51.2638	57.1751	64.8418	48.3968	53.931	65.9663
NM_146107	Actr1b	40.3213	36.3044	38.3057	37.2553	35.3181	41.1529
NM_146243	Actr2	177.39	185.583	184.938	170.058	177.36	194.667
NM_023735	Actr3	410.719	411.576	340.138	423.489	433.816	374.385
NM_175419	Actr5	9.48058	9.54271	9.5327	10.1276	9.33348	10.4206
NM_025914	Actr6	6.69984	5.65592	6.90895	6.59146	5.00423	5.04537
NM_027493	Actr8	18.9726	18.5736	22.9336	18.8044	18.1468	20.7714
NM_007395	Acvr1b	5.85302	4.20206	4.19425	7.94622	3.589	3.42601
NM_025371	Acy1	5.56833	6.3278	5.63915	5.66389	6.62113	6.02279
NM_025421	Acyp1	18.9773	13.6976	11.5807	19.5079	14.6217	12.0805
NM_007399	Adam10	51.9268	49.2283	48.8029	51.4014	46.9221	45.4789
NM_009615	Adam17	25.42	29.2248	30.2536	23.1174	29.5764	29.6223
NM_007404	Adam9	4.54156	4.80345	5.06412	4.01439	4.91844	4.17272
NR_037708	Adamts10	53.7515	61.5475	70.6524	38.352	54.4637	68.2586
NM_001081127	Adamts14	107.712	155.064	190.039	76.9382	133.321	175.425
NM_001081020	Adamts6	3.82057	5.36833	5.84446	3.25776	5.71291	4.59041
NM_001038587	Adar	26.1953	24.7698	23.7018	24.5549	21.626	21.5977
NM_028105	Adck1	8.0649	5.98626	5.32534	9.12739	6.47555	5.25468
NM_178873	Adck2	7.51143	7.69117	7.84038	7.40239	6.91495	7.74357
NM_133770	Adck4	6.73203	7.25977	7.63624	7.185	7.33407	7.40034
NM_172960	Adck5	5.08811	3.56177	3.36874	5.8153	3.60108	3.03259
NM_001159537	Adcy3	11.1184	10.9939	10.1569	9.66893	10.912	10.8696
NM_007406	Adcy7	91.1137	80.3403	95.8178	89.465	74.2733	89.0384
NM_001102444	Add1	83.7512	96.5105	78.2532	76.6792	104.354	75.9251
NM_001164099	Add3	68.9484	84.4084	87.1509	50.9331	89.4531	79.8888
NM_007410	Adh5	36.5992	37.9876	34.1838	41.0856	40.0745	34.7884
NM_134052	Adi1	10.8178	10.644	11.1394	12.4623	10.0603	9.09365
NM_028320	Adipor1	69.3744	79.6397	88.8967	69.3481	76.4515	84.9413
NM_197985	Adipor2	43.946	45.3075	47.0312	45.2694	43.867	51.1004
NM_009628	Adnp	30.8059	29.6136	32.5997	29.0446	28.6676	29.6424
NM_175028	Adnp2	8.97808	9.80084	10.5244	8.72204	8.3715	9.58852
NM_001005419	Ado	6.59397	6.08324	6.01241	5.28602	5.06464	5.79773
NM_009630	Adora2a	52.2087	66.0686	64.5525	51.2002	55.4578	56.1069
NM_028121	Adpgk	12.431	10.3552	9.39884	13.3183	11.9635	8.37144
NM_007414	Adprh	36.0449	40.1811	42.815	36.442	36.6251	43.3931
NM_133883	Adprhl2	12.217	13.1926	12.4313	12.7865	9.47277	10.2292
NM_007420	Adrb2	16.6692	22.4758	27.6771	11.5828	17.3808	22.3182
NM_130863	Adrbk1	207.845	194.066	178.742	194.676	182.615	172.933
NM_019822	Adrm1	43.6252	44.5391	45.1315	44.9381	42.2482	46.5944
NM_009634	Adsl	20.0966	17.8303	15.4453	20.7887	18.0177	14.3933
NM_007422	Adss	46.7841	42.4247	39.6974	57.9468	58.1475	48.9605
NM_001005605	Aebp2	20.9463	18.2117	14.6855	20.2247	17.5656	15.3955
NM_026531	Aen	6.37717	5.50691	5.97627	7.66399	5.5608	5.47491
NM_010347	Aes	257.54	222.907	264.987	293.779	215.443	303.636
NM_133919	Aff1	16.4649	16.1734	17.2083	18.3259	16.2272	16.2306
NM_033565	Aff4	13.494	12.4069	13.9702	16.0111	13.1608	13.6109
NM_054070	Afg3l1	9.88494	9.36542	8.63067	11.4521	10.5487	11.5139
NM_027130	Afg3l2	32.7444	26.9806	25.9675	37.6681	27.3793	26.2194
NM_027827	Afmid	16.6619	14.9565	14.4345	19.7902	17.0067	16.4064
NM_181411	Aftph	31.0128	31.6584	34.7534	29.1639	30.253	32.9419
NM_001005847	Aga	8.60992	7.45127	6.79488	7.44154	8.18881	6.25218
NM_001033263	Agap2	29.8454	28.2976	31.737	28.93	23.9668	31.0209
NM_139153	Agap3	13	13.7666	16.4557	12.1095	10.6607	15.2656
NM_010472	Agfg1	27.842	24.2464	19.9558	26.3132	20.2432	19.5874
NM_025630	Aggf1	24.2051	25.5026	25.6614	25.1141	25.976	26.5216
NM_023538	Agk	6.40239	6.36766	5.77667	6.69488	6.08105	5.41295
NM_001163379	Agpat1	34.8309	37.4472	35.525	32.4356	32.2529	36.8399
NM_026212	Agpat2	20.3555	23.1309	24.5002	17.1078	19.1245	22.2274
NM_053014	Agpat3	48.6847	58.9043	50.8274	44.5045	59.4311	54.1595
NM_018743	Agpat6	15.6472	16.2283	17.0799	14.9924	13.6581	14.8848
NM_172666	Agps	13.0038	13.1176	13.1692	11.3059	12.0616	13.1581
NM_023328	Agtpbp1	10.4508	11.4643	11.1719	10.8496	12.8128	10.6022
NM_009642	Agtrap	28.6673	28.6801	29.9629	28.8568	29.9751	30.3702
NM_028398	Agxt2l2	5.12738	4.97525	4.34787	5.39498	5.87296	4.97647
NM_026375	Ahctf1	14.454	15.448	18.39	14.5312	16.7146	18.543
NM_016661	Ahcy	18.6477	18.6746	15.6945	24.0752	22.9453	18.1884
NM_145542	Ahcyl1	24.0288	24.8602	27.0399	24.8866	26.0244	28.0725
NM_146155	Ahdc1	12.4622	13.0969	12.2684	10.8548	10.1505	13.1184
NM_009643	Ahnak	249.392	351.834	426.321	155.8	291.354	396.375
NM_146036	Ahsa1	80.4821	81.9176	81.7035	72.1281	76.316	69.5041
NM_172391	Ahsa2	17.9942	17.4999	22.124	13.3074	15.2411	15.4336
NM_172381	AI314180	23.8059	22.5385	22.4989	22.6262	21.6606	21.2536
NM_207219	AI314976	26.1672	27.8729	33.4314	26.8929	30.554	36.1464
NM_001012667	AI316807	12.36	12.7243	12.1775	13.0133	12.7249	12.3
NM_001002895	AI413582	27.1542	25.0215	27.1408	22.2734	22.0526	25.3182
NM_001160356	AI462493	22.7945	18.5337	17.6387	28.4641	25.3219	18.2979
NM_178901	AI467606	36.8927	36.7934	46.7412	26.3176	26.7797	43.0671
NM_001013028	AI597468	7.09927	6.26727	7.03937	5.62934	5.80029	7.17699
NM_133818	AI597479	6.39353	5.77881	6.96341	5.64388	5.08702	6.12094
NR_015519	AI662270	61.0169	53.7379	50.4683	70.6183	72.3775	60.6503
NM_001256515	AI837181	28.6377	30.2884	33.2991	26.4259	22.8158	28.6859
NR_045264	AI847159	13.2567	11.4731	9.167	12.7482	11.4205	11.9196
NM_172645	AI848100	34.1527	31.7319	28.2341	45.2834	50.6396	39.5637
NM_001199330	AI987944	8.05047	7.44035	8.34661	7.46186	7.19787	7.6509
NM_012019	Aifm1	13.9469	13.2836	11.6909	14.6973	13.9993	12.4601
NM_025446	Aig1	6.10198	4.09878	3.8398	6.99322	4.72851	3.47748
NM_007926	Aimp1	36.2704	34.3841	28.8965	41.6233	46.0696	35.6729
NM_001172146	Aimp2	10.7793	10.6634	9.76393	11.7076	10.7749	8.80726
NM_016666	Aip	59.4575	65.7274	73.8996	60.4044	64.9053	75.9546
NM_001142938	AK010878	11.6074	10.4293	11.6038	11.285	11.2692	10.2514
NM_021299	Ak3	40.0887	49.1921	67.0798	34.9806	57.2669	71.9183
NM_019921	Akap10	14.8001	15.8111	17.393	14.8962	15.1872	15.6738
NM_001164503	Akap11	9.90559	8.96523	9.49097	10.142	8.07093	7.75406
NM_029332	Akap13	48.2083	41.146	33.739	53.5217	43.9641	37.9452
NM_019774	Akap8	68.6554	65.9848	75.2689	61.3188	62.1789	63.449
NM_017476	Akap8l	60.7264	56.21	68.7461	53.3786	48.6708	57.6814
NM_194462	Akap9	12.3685	12.0538	13.1826	11.7707	12.4569	12.3872
NM_023423	Akirin1	37.9941	35.8958	36.9094	37.7386	33.5702	38.0552
NM_001007589	Akirin2	27.0736	28.2873	30.0676	27.0457	26.4281	33.5072
NM_001045514	Akna	165.313	156.932	165.693	148.63	128.639	142.1
NM_021473	Akr1a1	99.8229	104.513	99.153	109.779	107.72	110.237
NM_172398	Akr1b10	15.2231	16.3067	16.7513	12.6138	15.2654	16.3295
NM_009658	Akr1b3	77.9671	80.0354	76.32	84.5917	78.6667	79.4209
NM_013778	Akr1c13	8.10167	9.04548	9.97384	8.64318	7.44759	10.8665
NM_018859	Akr1e1	8.16438	5.73904	4.38079	10.0582	6.99294	5.29278
NM_025337	Akr7a5	5.7151	5.229	5.00216	6.1432	4.82441	3.90277
NM_009652	Akt1	60.1	68.1981	71.8098	53.8552	61.429	77.6434
NM_001253920	Akt1s1	8.02151	7.01072	6.99361	9.5974	6.91076	7.24465
NM_001110208	Akt2	50.4283	56.8801	69.7328	53.6188	56.6056	76.5115
NM_011785	Akt3	9.10201	10.5216	13.2301	7.81966	7.99648	12.4872
NM_010241	Aktip	4.67027	4.80736	6.48913	4.0101	3.45862	5.12485
NM_008525	Alad	15.7148	17.6717	15.1096	17.2882	16.8169	16.0254
NM_145954	Aldh16a1	12.3878	12.3627	11.148	11.7171	11.8024	12.3179
NM_019698	Aldh18a1	17.6445	19.67	14.6668	18.1402	20.2196	15.6809
NM_009656	Aldh2	14.33	20.0133	28.3452	12.4403	20.4488	21.7289
NM_007437	Aldh3a2	20.8578	23.2317	26.619	15.7365	19.9429	22.9152
NM_175438	Aldh4a1	7.00081	6.8677	6.74091	6.37035	5.56619	5.12904
NM_019993	Aldh9a1	18.4065	18.8425	19.1423	18.5672	19.1392	17.7273
NM_001177307	Aldoa	143.679	141.759	113.304	166.356	147.439	124.241
NM_145362	Alg1	11.7096	11.8255	13.9741	11.5178	8.64651	11.903
NM_001033441	Alg10b	17.5688	15.7907	13.3547	18.5457	15.6218	14.5284
NM_001142357	Alg12	8.30995	8.83314	8.81697	8.72509	9.58072	9.78129
NM_019998	Alg2	6.38463	6.08988	6.96159	6.2578	5.32876	6.02944
NM_145939	Alg3	5.5614	6.34048	5.78496	6.88375	6.076	5.82628
NM_025442	Alg5	18.1155	19.721	19.454	19.6985	22.0022	19.8836
NM_133981	Alg9	5.13569	5.32926	5.61293	6.4476	5.46819	5.99519
NM_001102565	Alkbh1	11.2351	8.8357	10.2257	12.6137	10.6484	9.88863
NM_175016	Alkbh2	9.55499	9.23096	10.8233	9.23528	7.13313	8.33999
NM_026944	Alkbh3	14.8602	12.7377	13.4439	18.8529	17.8677	15.8837
NM_028070	Alkbh4	11.02	10.977	9.9784	9.59901	9.3922	8.81502
NM_172943	Alkbh5	36.8849	36.323	33.4686	37.1311	34.8939	33.4981
NM_198027	Alkbh6	15.418	13.8137	16.2241	16.1515	13.7418	14.8916
NM_025538	Alkbh7	5.28127	5.30133	6.81675	4.99482	4.74812	4.59637
NM_026303	Alkbh8	7.54698	5.98114	6.44085	7.38552	6.13106	6.66659
NM_001159948	Als2	4.84067	5.07762	4.77148	4.99255	4.27809	4.83143
NM_011568	Alyref	55.9506	59.1071	56.1466	64.3953	70.6446	69.9449
NM_019484	Alyref2	9.43903	10.0982	13.3419	7.76749	8.57612	12.0688
NM_172669	Ambra1	16.4163	16.0255	15.3769	17.3883	16.1719	16.621
NM_009665	Amd1	31.7729	29.3901	24.7009	39.0616	38.6971	28.4771
NM_007444	Amd2	31.8624	29.4666	24.7637	39.1633	38.8061	28.549
NM_172935	Amdhd2	8.96772	10.8537	11.4011	8.46134	10.3274	12.4464
NM_011787	Amfr	47.6691	49.9326	56.7645	45.8829	41.6864	55.4612
NM_001242430	Ammecr1l	12.739	11.8329	11.5791	11.5161	11.02	11.4874
NM_001113424	Amn1	4.72386	4.61334	4.99932	4.11335	4.90583	4.67206
NM_028779	Ampd2	10.0642	9.3868	8.89462	9.79213	8.44214	8.52589
NM_008569	Anapc1	20.378	19.3915	17.9025	20.7643	20.0064	18.6467
NM_026904	Anapc10	4.26515	4.40318	5.37086	4.1746	4.79967	4.90949
NM_001038230	Anapc11	9.0196	10.0306	9.28537	8.35357	8.77597	8.30069
NM_181394	Anapc13	31.7319	35.2132	31.2895	34.8391	38.6329	34.2979
NM_025514	Anapc16	31.4029	28.5945	27.9295	30.3263	25.9505	29.1848
NM_175300	Anapc2	29.4946	32.3127	36.7703	26.5863	30.7465	34.5926
NM_024213	Anapc4	23.8203	23.4528	24.6862	23.2633	26.8111	22.9516
NM_021505	Anapc5	51.2724	58.7405	62.132	51.1013	56.4998	65.488
NM_019805	Anapc7	15.066	14.1155	14.2803	15.3996	14.6296	14.248
NM_021421	Angel2	23.2676	22.5504	24.1472	22.7956	22.736	24.8884
NM_020332	Ank	10.619	13.0042	15.9661	11.7835	11.3988	15.6919
NM_009671	Ankfy1	20.0396	19.7491	17.6703	18.1464	18.9013	16.9653
NM_175375	Ankhd1	27.0256	28.5748	30.3709	25.5358	26.5935	28.1086
NM_001003909	Ankib1	18.2595	19.3535	18.6054	17.5574	18.0607	20.2216
NM_001253814	Ankle2	16.2497	15.9232	15.8148	16.4487	15.553	15.7019
NM_146033	Ankmy2	14.0979	12.283	12.4017	13.508	12.4085	12.8626
NM_023472	Ankra2	11.6405	13.1209	17.7316	11.194	12.3976	17.2406
NM_001167967	Ankrd10	18.2575	17.6042	17.6007	16.5523	16.7507	17.4983
NR_037865	Ankrd11	66.1456	70.5574	79.7192	61.5569	65.7177	70.6034
NM_001025572	Ankrd12	16.5825	15.6865	19.3952	16.0924	14.5796	18.6438
NM_026718	Ankrd13a	119.607	118.042	106.985	113.501	113.226	106.461
NM_001013806	Ankrd13c	18.8568	20.2782	21.2199	18.1103	19.2712	21.8814
NM_177268	Ankrd16	12.9202	12.1545	14.8261	10.4716	11.9337	13.3653
NM_030886	Ankrd17	22.2645	22.4408	20.3545	21.4408	21.9051	20.1288
NM_153502	Ankrd23	7.31249	6.36499	5.98808	6.3486	5.74043	5.86702
NM_145633	Ankrd27	13.6725	14.5649	12.3464	14.9619	15.5122	14.0585
NM_134071	Ankrd32	5.80246	5.50881	5.38135	6.00582	5.36876	5.65475
NM_026241	Ankrd39	7.16411	5.76067	5.91829	6.18237	6.14324	5.56327
NM_027799	Ankrd40	18.6838	18.3464	19.8578	21.462	18.3826	20.9552
NM_001081433	Ankrd44	60.3948	67.4419	79.1573	54.7558	65.3638	84.1241
NM_175134	Ankrd46	8.10058	7.10074	7.60249	9.44263	6.67401	7.86298
NM_019683	Ankrd49	5.14295	4.9077	6.09071	4.40145	4.75403	6.12555
NM_001167883	Ankrd50	9.49971	11.136	11.998	7.17585	10.4227	10.7166
NM_172790	Ankrd52	13.1281	12.3193	10.8572	12.3476	11.3115	11.2166
NM_144849	Ankrd54	16.1373	15.5	16.6273	15.3596	13.6106	14.1855
NM_181413	Anks1	10.3591	11.3468	14.1955	8.94498	9.54566	12.815
NM_028301	Anks3	14.6723	14.103	18.6794	13.4862	12.399	15.4299
NM_026187	Ankzf1	13.1384	11.1185	12.0963	11.9772	10.3544	10.1282
NM_133979	Ano10	9.70346	6.56129	5.94095	10.5639	6.20087	5.08007
NM_001253813	Ano6	12.9018	13.3497	15.3246	15.3214	14.0933	15.7879
NM_001164679	Ano8	7.1159	7.60497	8.4561	6.39361	6.76003	8.24099
NM_009672	Anp32a	162.427	155.922	163.621	167.553	181.838	182.505
NM_130889	Anp32b	181.49	197.786	187.642	207.981	247.474	228.843
NM_023210	Anp32e	38.1451	41.542	38.5782	35.696	45.0694	48.445
NM_133738	Antxr2	22.3555	19.7948	17.437	24.3897	17.6479	16.6972
NM_013469	Anxa11	62.6676	64.3375	59.9014	63.0833	58.2786	64.3027
NM_013472	Anxa6	326.79	373.375	328.966	277.29	361.866	379.779
NM_009674	Anxa7	19.6822	25.4851	27.8527	18.5542	24.4009	27.415
NM_012054	Aoah	35.0042	38.6782	43.9571	28.0114	36.379	38.1441
NM_145964	Ap1ar	11.8743	11.0225	11.1093	11.6303	11.2301	11.9955
NM_001243043	Ap1b1	33.0274	36.0373	35.5858	29.5024	33.9113	33.8221
NM_009677	Ap1g1	24.2395	23.0384	24.4387	23.2168	22.8186	23.4764
NM_007455	Ap1g2	36.1489	40.5573	36.9066	30.822	38.2673	35.7326
NM_007456	Ap1m1	43.589	51.6024	46.6871	42.2024	54.0081	49.6649
NM_007457	Ap1s1	21.5456	22.6858	20.5365	22.1777	23.0215	23.0075
NM_026887	Ap1s2	4.9159	6.35552	6.23567	3.41846	6.10448	6.78643
NM_183027	Ap1s3	12.3889	11.9268	11.1523	13.0109	10.9413	8.07205
NM_007458	Ap2a1	23.1106	23.4147	21.0872	23.5253	21.4243	21.9177
NM_007459	Ap2a2	15.482	16.4345	15.9927	15.0015	15.4021	14.3246
NM_001035854	Ap2b1	45.5554	49.515	47.3135	44.3943	50.4011	49.3396
NM_009679	Ap2m1	98.9347	108.083	107.702	101.887	110.263	114.973
NM_198613	Ap2s1	72.1535	77.2893	71.4997	67.756	84.5571	84.5604
NM_009680	Ap3b1	35.2895	34.9998	33.4916	42.0707	40.8346	39.2141
NM_007460	Ap3d1	40.5769	42.2424	45.137	37.6626	39.5618	43.1149
NM_018829	Ap3m1	12.3839	12.7002	13.5213	11.8781	12.1701	12.5194
NM_001122820	Ap3m2	7.6799	6.76635	8.49238	8.63004	7.96923	8.34515
NM_009681	Ap3s1	39.1795	36.227	32.9915	38.455	41.9609	36.2189
NM_009682	Ap3s2	6.37018	6.16365	5.93452	7.25131	6.51897	6.04267
NM_026193	Ap4b1	14.5351	15.199	17.4328	14.0933	15.2469	17.0229
NM_175550	Ap4e1	7.10042	6.94107	7.49588	7.08605	6.89676	7.43546
NM_021392	Ap4m1	9.23487	9.52015	9.8089	8.97103	9.13786	9.59803
NM_021710	Ap4s1	22.056	22.4714	20.5345	19.2497	20.8381	20.2901
NM_001042558	Apaf1	15.3503	16.1754	15.5194	14.6042	16.6999	20.1077
NM_018758	Apba3	6.37058	5.87447	6.47169	6.41026	5.63362	7.69185
NM_019456	Apbb1ip	106.36	123.224	134.646	93.0524	107.384	135.007
NM_146085	Apbb3	9.0184	9.22521	9.62869	8.55928	7.07655	8.21749
NM_007462	Apc	11.0374	11.3692	13.2689	10.9463	11.2819	12.0915
NM_146226	Apeh	45.6629	47.0299	40.1045	42.5175	43.3612	41.126
NM_029943	Apex2	5.65106	5.79586	5.15761	4.89788	5.32966	5.84416
NM_146104	Aph1a	31.6524	34.3157	32.7459	28.7067	32.4556	36.2546
NM_007466	Api5	50.8097	51.0115	47.9859	49.7784	53.8047	50.4043
NM_019735	Apip	4.85221	5.25679	5.72133	5.30968	5.77672	6.24791
NM_001170489	Aplf	5.6229	6.24305	6.39273	5.85603	5.80528	6.88573
NM_001102455	Aplp2	41.7522	61.2951	70.1814	37.31	62.9492	68.7366
NM_144897	Apoa1bp	23.5376	24.0089	26.7196	23.8189	27.1612	27.1952
NM_031159	Apobec1	6.46133	6.01805	6.42342	7.17861	7.09122	6.88774
NM_001160415	Apobec3	139.65	124.346	97.0537	156.492	135.162	92.2769
NM_138310	Apobr	66.9504	68.9831	60.844	69.5041	67.4221	74.8416
NM_001199337	Apoo	5.00014	3.8931	3.23618	4.80697	5.01215	3.55296
NR_004438	Apoo-ps	6.81709	5.05442	4.12549	6.79298	6.77495	5.44391
NM_026565	Apool	11.8176	11.3804	9.74215	13.6322	13.6972	10.9812
NM_025825	Appbp2	17.2272	16.4548	16.5459	16.9	17.8373	15.9413
NM_145221	Appl1	14.7113	13.1503	12.4884	15.2219	13.1539	12.6841
NM_145220	Appl2	28.5767	19.9026	22.2166	31.3319	21.1008	21.0791
NM_009698	Aprt	21.7233	20.082	18.4323	23.4382	19.8041	21.4223
NM_009702	Aqr	33.6356	37.5177	43.8918	30.7672	36.3063	43.3542
NM_009703	Araf	35.1376	33.3588	31.9525	36.2987	31.1637	29.3186
NM_001040111	Arap1	32.7108	36.2761	26.791	27.5146	30.6786	27.8693
NM_178407	Arap2	48.5266	49.4267	54.6741	59.4681	60.6773	61.6142
NM_001205336	Arap3	36.1247	26.9585	37.3345	34.2731	24.1281	41.9868
NM_145985	Arcn1	59.9349	60.365	63.0331	58.4159	63.1368	65.3741
NM_001130408	Arf1	163.866	180.803	186.472	155.638	175.258	197.602
NM_007477	Arf2	7.26222	7.53554	7.65493	9.80292	8.79401	9.21634
NM_007478	Arf3	69.7858	65.652	63.375	72.4778	58.198	64.2842
NM_007479	Arf4	71.805	68.7077	70.7569	92.0166	95.1315	84.7345
NM_007480	Arf5	83.8222	91.0118	85.6005	79.5354	89.855	91.4433
NM_007481	Arf6	113.36	129.725	133.321	108.902	127.95	149.796
NM_001177706	Arfgap1	18.3446	18.4658	19.6628	16.5496	16.5018	18.2467
NM_001166024	Arfgap2	30.427	28.031	26.8528	32.5975	28.6322	27.1137
NM_025445	Arfgap3	3.48184	3.89953	5.30816	3.4965	4.18052	5.96909
NM_001102430	Arfgef1	39.5558	40.3212	42.9709	38.765	39.3124	41.4338
NM_001085495	Arfgef2	10.295	10.1676	9.73715	11.0012	10.5979	10.9165
NM_001081093	Arfip1	24.5606	26.3162	24.6287	20.3337	24.9893	23.4561
NM_029802	Arfip2	7.69585	7.38936	7.31936	7.55415	6.72029	7.11645
NM_001165991	Arfrp1	26.482	26.5786	28.2939	23.2419	22.4068	27.1709
NM_176849	Arglu1	79.691	79.5345	80.065	74.0375	81.0201	80.7683
NM_146124	Arhgap1	31.8792	34.3044	35.4479	29.6879	30.8264	33.1191
NM_030113	Arhgap10	8.91401	12.188	12.1178	7.50113	12.5349	10.9893
NM_001039692	Arhgap12	6.54311	8.14512	10.345	5.86786	7.49205	8.91228
NM_153820	Arhgap15	44.8021	40.4814	33.5019	43.6357	46.2411	33.6565
NM_001122640	Arhgap17	34.0082	31.6187	28.9342	39.3277	30.4451	31.5733
NM_176837	Arhgap18	37.7179	38.3104	37.6844	39.2516	38.9236	33.8826
NM_001128084	Arhgap21	5.7097	6.53786	5.957	5.64916	7.17972	5.6728
NM_001037727	Arhgap25	63.7661	70.8451	79.0626	57.9989	68.3684	74.1858
NM_175164	Arhgap26	20.1629	22.7816	21.3636	16.2126	20.0168	23.4027
NM_001205236	Arhgap27	22.5239	21.0606	20.9043	19.2159	15.4754	17.9337
NM_001005508	Arhgap30	115.283	117.21	114.114	113.385	112.707	117.852
NM_138630	Arhgap4	103.813	117.009	119.427	85.7756	107.423	112.611
NM_146011	Arhgap9	165.44	143.341	96.0025	162.826	144.764	88.1665
NM_133796	Arhgdia	179.301	214.999	207.261	187.613	208.67	229.357
NM_007486	Arhgdib	681.346	780.766	764.232	629.72	855.27	790.36
NM_001130150	Arhgef1	261.746	254.038	238.909	245.765	257.758	255.179
NM_133962	Arhgef18	64.8047	86.0325	122.705	37.5897	69.607	104.76
NM_001198911	Arhgef2	87.672	113.192	115.418	66.5121	100.299	109.574
NM_027871	Arhgef3	83.6644	84.0307	104.998	83.1087	92.4892	141.448
NM_183019	Arhgef4	7.05124	6.87703	9.15817	6.10693	6.11864	10.3693
NM_152801	Arhgef6	47.7247	42.0066	38.3425	52.2061	45.5012	43.9999
NM_001113517	Arhgef7	7.06188	7.46367	7.45121	6.75118	7.23998	7.69802
NM_001080819	Arid1a	74.4749	73.3836	66.6073	70.1875	62.8667	60.6434
NM_001085355	Arid1b	13.8186	14.6829	16.1909	13.4427	13.7331	17.0023
NM_175251	Arid2	13.0007	12.8574	12.147	11.8952	12.0855	11.7807
NM_019689	Arid3b	11.5463	12.5828	16.5822	9.29941	10.5876	14.5348
NM_001081195	Arid4a	27.2589	25.4232	29.3988	25.2183	24.3932	25.7556
NM_194262	Arid4b	28.4811	26.113	25.761	27.4878	26.1218	23.8364
NM_001172205	Arid5a	26.8943	23.1454	19.1645	23.8238	24.3626	23.0333
NM_023598	Arid5b	14.1465	15.2383	18.4537	17.3175	17.3829	17.4485
NM_019927	Arih1	36.9701	38.2937	37.9993	33.8486	36.8115	35.6629
NM_011790	Arih2	23.6761	24.4496	29.2871	23.3805	25.0472	31.0497
NM_025859	Arl1	40.5428	44.0934	43.3864	41.4204	47.6513	50.1641
NM_019968	Arl10	5.57927	5.64093	7.30582	5.45704	3.82061	6.81598
NM_026577	Arl13b	7.36528	7.63358	7.67014	7.03956	6.7204	6.72232
NM_172595	Arl15	5.33322	5.70709	6.89707	7.69301	6.47945	9.75287
NM_019722	Arl2	6.28017	6.6884	7.05925	6.82248	5.01477	5.91568
NM_024191	Arl2bp	86.6154	79.0899	57.5379	83.6589	88.6711	64.536
NM_019718	Arl3	9.69377	9.95098	10.637	11.3274	9.73851	13.7543
NM_001039515	Arl4a	14.9055	14.2445	15.6855	15.8551	15.0433	15.3542
NM_177305	Arl4c	98.3363	116.781	105.087	75.9776	103.191	98.2829
NM_182994	Arl5a	32.5967	39.0153	39.4234	23.2578	39.0156	40.2955
NM_029466	Arl5b	6.86047	6.98116	5.83285	8.14999	10.7018	7.13389
NM_019419	Arl6ip1	117.827	122.986	110.58	119.399	126.785	119.337
NM_144509	Arl6ip4	25.9874	27.4041	25.535	28.907	27.1745	27.264
NM_022992	Arl6ip5	185.431	211.802	246.662	180.47	219.211	246.34
NM_022989	Arl6ip6	8.58113	8.05103	7.20626	7.66288	7.31475	7.49366
NM_026823	Arl8a	28.336	37.4652	49.3516	23.5415	29.3148	43.61
NM_026011	Arl8b	22.1339	23.0078	22.1971	23.7319	25.6481	24.5399
NM_028840	Armc1	18.8988	18.3754	18.7174	15.9604	14.9333	16.6042
NM_026034	Armc10	24.7739	24.2032	22.0252	25.4927	29.3954	22.7253
NM_146205	Armc5	8.63278	11.645	11.3714	7.84499	10.4223	13.1677
NM_028768	Armc8	11.0663	11.7191	12.1454	10.176	9.92218	10.3393
NM_026139	Armcx2	14.341	13.3605	11.96	14.8668	12.4139	10.2595
NM_027870	Armcx3	6.40163	5.97813	7.72817	6.51529	6.12796	6.64032
NM_001009575	Armcx5	12.6554	12.5198	14.8686	14.5875	14.5161	15.0875
NM_001037737	Arnt	20.0553	18.6751	21.9179	20.2856	18.5842	21.2042
NM_007489	Arntl	12.3866	9.14113	9.74352	15.0317	10.4652	10.3389
NM_019767	Arpc1a	28.6119	28.6539	31.658	30.4492	34.8472	36.5368
NM_023142	Arpc1b	304.078	358.891	348.732	267.277	336.236	381.762
NM_029711	Arpc2	298.315	354.845	349.225	283.287	350.071	379.279
NM_019824	Arpc3	342.111	333.734	308.56	384.156	404.68	340.845
NM_026552	Arpc4	91.7755	99.3089	87.1842	92.5634	107.711	103.013
NM_026369	Arpc5	163.702	180.712	187.7	154.241	188.003	213.991
NM_028809	Arpc5l	61.6845	66.1983	59.1414	61.8708	71.6345	63.9332
NM_021548	Arpp19	12.992	14.1422	13.5093	13.5141	14.7034	13.9783
NM_177231	Arrb1	11.0207	8.10995	10.8353	11.8239	6.33038	9.61404
NM_145429	Arrb2	157.404	166.598	142.124	134.002	144.031	110.378
NR_027876	Arrdc1	52.6073	58.9621	61.7264	41.0969	49.4534	56.2891
NM_027560	Arrdc2	4.75281	4.36013	5.33044	4.0919	3.74867	4.72945
NM_009713	Arsa	5.24622	5.66553	6.36619	4.83031	4.81917	5.7066
NM_009712	Arsb	122.513	176.635	182.585	113.099	199.07	166.587
NM_029847	Arsk	4.07884	4.26048	5.70858	3.6001	3.84126	4.48934
NM_019734	Asah1	10.3093	12.0389	12.172	10.6129	12.1533	12.1861
NM_010026	Asap1	13.7519	16.7475	16.9367	15.7889	17.6431	16.5441
NM_001135192	Asap2	4.58528	5.83914	6.78037	3.31621	5.18012	6.65016
NM_001039126	Asb1	7.22514	7.0608	7.50187	6.67524	5.97653	7.45779
NM_178283	Asb13	15.4894	15.0443	17.4159	11.8148	11.1715	13.5091
NM_023906	Asb3	6.13532	6.36108	6.85757	5.53767	6.10283	6.50408
NM_133346	Asb6	14.7011	14.5859	16.0334	14.1353	12.5864	15.6254
NM_001170711	Asb8	9.06318	9.60133	9.46399	8.13496	9.64526	9.57901
NM_026937	Ascc1	14.6501	12.3828	9.33922	16.4249	16.0804	10.449
NM_029291	Ascc2	15.8192	15.5258	15.9828	17.5518	15.962	14.5409
NM_198007	Ascc3	12.8884	14.2649	13.7523	12.6705	14.0226	14.286
NM_025541	Asf1a	8.04628	7.04021	7.86353	7.58386	8.43372	7.43954
NM_138679	Ash1l	13.5672	13.5718	15.1645	13.4152	13.1239	13.3821
NM_011791	Ash2l	17.5046	16.5324	13.7644	19.4746	16.8371	13.8432
NM_133768	Asl	16.6497	17.5286	16.5688	16.8591	17.8032	16.4584
NM_019652	Asna1	28.7471	31.3926	28.1139	31.7472	33.9761	33.205
NM_133728	Asnsd1	26.4939	27.9652	26.4114	25.8331	29.1553	28.5129
NM_026877	Aspscr1	29.1481	28.3501	28.6769	27.5772	29.1004	29.7466
NM_025610	Asrgl1	11.0141	11.3748	12.2019	10.84	13.1316	15.2607
NM_001039939	Asxl1	19.7935	17.8205	15.9249	20.0134	18.85	19.1118
NM_172421	Asxl2	19.8896	18.8119	20.8579	21.4155	17.2118	20.7014
NM_026487	Atad1	33.0956	33.3335	30.8727	31.7302	33.8568	30.3762
NM_027435	Atad2	15.6315	14.3081	12.6224	14.0819	15.5708	15.059
NM_001099628	Atad2b	11.6163	10.2473	9.84674	12.0296	11.8289	10.4393
NM_179203	Atad3a	11.204	9.91984	8.00993	12.0979	10.2741	6.17695
NM_013799	Ate1	8.73148	8.52152	9.67914	7.97345	8.43342	9.96029
NM_007497	Atf1	34.0254	34.0932	31.659	32.8077	35.4935	31.8696
NM_001025093	Atf2	16.7305	17.3924	18.7945	15.4042	15.7994	16.7483
NM_007498	Atf3	74.4115	74.0633	91.2102	58.1613	58.3083	67.9773
NM_009716	Atf4	195.961	186.921	209.643	228.856	225.794	228.608
NM_001081304	Atf6	15.1922	15.2061	13.2886	16.7698	15.6792	13.9633
NM_017406	Atf6b	24.9827	26.1396	24.5975	26.6982	21.3991	25.8593
NM_146065	Atf7	6.53092	6.44907	7.81757	5.38475	5.34165	6.19559
NM_019426	Atf7ip	42.2195	44.0927	46.2629	37.9788	38.2515	41.5504
NM_026217	Atg12	28.0475	22.9537	26.1505	31.4088	28.2241	27.6599
NM_145528	Atg13	15.9513	15.2908	20.0278	16.1748	14.2764	17.1382
NM_001205391	Atg16l1	17.0378	16.5174	19.4261	16.937	17.2904	17.3423
NM_001111111	Atg16l2	15.1148	13.8744	13.5858	14.5413	13.6356	15.038
NM_194348	Atg2a	16.5005	16.6443	16.6816	16.7501	16.1381	17.0308
NM_029654	Atg2b	7.89188	6.88417	7.12615	7.3589	6.26904	5.70597
NM_026402	Atg3	32.2162	35.9663	39.3075	32.6564	33.6962	39.32
NM_174875	Atg4a	11.4262	11.5098	12.5889	12.0469	13.6973	14.0166
NM_174874	Atg4b	15.3073	15.251	17.482	14.9158	14.5926	17.0772
NM_153583	Atg4d	18.2047	21.9238	27.6057	15.4176	17.2896	27.1265
NM_053069	Atg5	19.2351	23.2965	25.2203	18.9753	23.3079	24.7582
NM_001253717	Atg7	6.12574	7.01377	6.34248	7.5009	8.00198	7.36893
NM_001003917	Atg9a	11.6686	10.6195	9.50327	10.7425	10.0883	9.70265
NM_026195	Atic	14.9478	13.1526	9.85255	15.6972	12.1977	11.2022
NM_019717	Atl2	11.0415	12.1829	13.6667	10.3817	13.5364	14.0764
NM_001163505	Atl3	20.2548	20.983	21.4514	21.6449	20.6568	22.104
NM_007499	Atm	12.223	11.5474	11.5697	12.4858	11.4321	9.66149
NM_177700	Atmin	10.6123	9.2688	8.52485	11.1404	8.57846	8.79575
NM_007881	Atn1	30.9663	25.3987	18.504	25.6425	16.4269	17.7356
NM_009720	Atox1	58.3196	67.1858	74.1715	50.2325	70.8483	76.1021
NR_003966	Atp10d	4.81405	5.68801	7.96001	3.75059	5.56741	8.42145
NM_015804	Atp11a	6.31387	5.86753	4.40276	6.21113	5.05419	4.04653
NM_029570	Atp11b	99.1562	91.6092	81.8769	82.322	93.8594	76.0155
NM_001037863	Atp11c	8.43726	9.19941	10.3273	7.39352	8.7056	9.46856
NM_133224	Atp13a1	26.4293	25.8274	26.1158	24.6736	23.3733	23.3191
NM_001128096	Atp13a3	16.4807	15.8613	13.6965	14.8666	14.1066	13.5005
NM_144900	Atp1a1	147.703	172.605	163.608	142.152	189.572	162.606
NM_009721	Atp1b1	109.352	136.365	168.443	78.305	123.932	166.104
NM_007502	Atp1b3	220.106	270.495	338.374	163.743	271.617	318.606
NR_027838	Atp2a2	28.4509	26.4702	24.7477	32.4496	27.1093	26.2975
NM_001163337	Atp2a3	150.843	191.93	253.955	111.85	159.539	307.775
NM_026482	Atp2b1	26.9458	31.3606	36.6678	22.9258	28.6729	32.3862
NM_001167949	Atp2b4	23.1645	29.9409	39.7709	21.2973	26.3847	50.7764
NM_175025	Atp2c1	16.9896	19.0297	22.181	13.6005	15.3136	18.4688
NM_007505	Atp5a1	221.579	215.603	186.727	246.112	245.692	205.84
NM_016774	Atp5b	253.405	255.669	220.487	266.657	282.916	234.873
NM_001112738	Atp5c1	80.5295	83.7611	73.7516	85.8627	101.566	84.9028
NM_025313	Atp5d	121.015	124.095	104.445	129.049	134.778	107.148
NM_025983	Atp5e	222.365	212.987	180.254	198.243	221.105	167.321
NM_009725	Atp5f1	91.5471	94.0378	79.9556	99.3908	111.024	87.4233
NM_001161419	Atp5g1	41.2232	41.8445	35.846	50.5552	47.6438	35.8103
NM_026468	Atp5g2	170.086	154.059	113.694	179.616	187.923	136.1
NM_175015	Atp5g3	154.484	153.742	116.949	178.527	187.364	136.011
NM_027862	Atp5h	255.37	263.386	282.476	275.41	300.779	322.695
NM_016755	Atp5j	96.4067	90.9216	88.9841	102.187	110.241	98.0254
NM_020582	Atp5j2	67.9813	81.0035	81.3718	97.7416	107.909	97.6636
NM_007507	Atp5k	126.692	133.21	133.745	118.091	145.515	139.147
NM_013795	Atp5l	181.857	190.461	191.116	190.704	223.693	206.781
NM_138597	Atp5o	81.9855	86.7215	82.0191	86.7483	107.536	88.637
NM_025504	Atp5sl	15.8476	15.0244	17.8671	17.5839	15.473	16.7539
NM_018794	Atp6ap1	49.8075	54.5235	60.9197	55.0413	51.9632	59.7259
NM_027439	Atp6ap2	20.8784	19.9549	19.5314	21.9254	22.0585	19.0721
NM_011596	Atp6v0a2	52.7914	45.0524	42.2348	53.7175	42.3643	47.2889
NM_033617	Atp6v0b	42.3366	49.5003	56.762	36.464	42.2238	51.8253
NM_009729	Atp6v0c	77.4053	87.1353	90.5452	78.7547	79.9306	86.714
NR_037854	Atp6v0c-ps2	79.6901	89.7072	93.2178	81.1028	82.2899	89.2971
NM_013477	Atp6v0d1	34.2696	37.626	34.2233	36.8433	41.6958	36.2563
NM_025272	Atp6v0e	70.4042	83.282	96.5091	66.7075	78.0335	85.4018
NM_007508	Atp6v1a	17.8389	17.9898	17.1043	17.2971	16.9414	17.0873
NM_007509	Atp6v1b2	33.9333	37.3664	35.5309	33.3768	35.3022	31.6644
NM_025494	Atp6v1c1	22.6368	23.8221	24.6878	23.1223	23.8075	25.9095
NM_023721	Atp6v1d	51.2745	48.0177	47.4822	57.6125	59.2835	51.0903
NM_007510	Atp6v1e1	48.4339	54.0026	56.166	54.2725	65.2219	60.5539
NM_025381	Atp6v1f	125.614	124.104	138.167	137.548	144.196	156.182
NM_024173	Atp6v1g1	45.867	43.6511	44.1055	46.7099	45.1255	49.3714
NM_133826	Atp6v1h	26.8495	25.3935	22.7019	26.5536	26.0074	24.0157
NM_001109757	Atp7a	3.58482	3.7517	4.99972	2.83612	3.54546	3.99488
NM_001038999	Atp8a1	12.695	11.8925	10.6006	15.2565	13.8059	11.3917
NM_001081182	Atp8b2	65.2427	71.0499	75.1085	50.5063	56.8079	69.9638
NM_001201569	Atp9b	15.5768	15.1194	13.8782	15.9683	15.4034	13.1065
NM_181040	Atpaf1	5.63081	5.28662	4.32188	5.48165	4.74399	4.03822
NM_145427	Atpaf2	14.478	14.2366	15.419	14.2447	13.3257	14.4129
NM_025675	Atpbd4	5.04356	4.28953	3.96316	5.66274	4.44671	3.0457
NM_007512	Atpif1	27.4331	29.3494	26.9523	32.3066	34.2427	27.6729
NM_019864	Atr	10.3885	9.81964	8.93027	10.899	9.67536	8.02148
NM_172774	Atrip	6.35493	5.74063	6.59508	6.93343	6.0014	7.20269
NM_009730	Atrn	4.85106	4.77309	5.43051	4.59798	4.14053	4.29159
NM_009530	Atrx	46.9251	43.0474	44.2995	42.2084	44.2822	41.4923
NM_016843	Atxn10	24.306	24.761	18.6599	27.1514	32.1354	21.2206
NM_001080930	Atxn1l	9.20366	9.57242	11.4815	8.39327	8.67648	11.6198
NM_009125	Atxn2	8.26756	8.04845	8.84958	7.55836	6.32436	7.86606
NM_183020	Atxn2l	111.462	99.309	96.4645	118.373	89.4662	97.5111
NM_029705	Atxn3	7.56013	7.45368	8.79514	6.62412	6.48516	7.35921
NM_139227	Atxn7	16.1583	15.2177	19.4842	14.4155	13.1169	17.304
NM_001033436	Atxn7l1	15.9545	15.4706	16.0099	17.0081	15.2908	17.6449
NM_001098836	Atxn7l3	30.3107	30.8869	29.9437	32.1273	30.8827	31.935
NM_001033474	Atxn7l3b	33.1869	30.9458	28.8788	32.6542	28.2777	29.8332
NM_001134902	AU019823	12.2446	10.5523	9.81551	13.0601	13.5163	10.964
NM_133886	AU040320	16.1801	16.0835	15.2466	18.5116	18.3779	17.7
NM_016709	Auh	21.8885	19.0391	20.7268	22.0117	20.7851	17.1037
NM_007517	Aup1	85.2065	87.3232	94.3419	87.808	80.6115	94.128
NM_025338	Aurkaip1	28.3074	31.6301	30.5399	30.6904	33.7268	33.2148
NM_028844	Aven	16.9662	20.2203	26.5701	17.8097	22.9499	29.962
NM_030235	Avl9	14.0109	13.4579	14.8186	13.7278	13.5993	14.3457
NM_145930	AW549877	20.5173	18.0288	22.0644	19.7999	17.4268	20.3003
NM_009733	Axin1	40.0144	40.8065	43.7631	40.2437	38.8653	45.5078
NM_013727	Azi2	52.3449	60.1792	76.5849	38.0219	50.6419	66.3948
NM_001102458	Azin1	26.312	26.1194	23.0842	24.6982	31.2895	28.4967
NM_001024616	B230208H17Rik	19.9719	18.3571	18.8495	18.3593	17.5482	18.0225
NM_181278	B230219D22Rik	20.1567	19.2411	21.9634	18.4766	18.2611	21.2283
NM_001253353	B230312A22Rik	5.78515	7.30512	10.506	5.00927	5.91895	11.4505
NM_009735	B2m	2954.82	2619.53	2378.16	3192.44	2661.95	2620.09
NM_178640	B3galnt2	10.5557	10.1239	11.1647	8.95461	8.72597	9.45617
NM_024256	B3gat3	57.2981	70.0482	59.9189	49.165	61.9471	61.6793
NM_016888	B3gnt2	38.2226	38.803	41.2396	34.139	36.9205	39.791
NM_001159407	B3gnt5	16.4254	22.0352	24.2429	8.54159	17.6264	19.8046
NM_178664	B3gntl1	5.74822	5.47193	5.37769	5.75829	5.89144	5.94334
NM_008080	B4galnt1	246.162	240.685	199.222	288.934	222.268	184.467
NM_022305	B4galt1	48.0432	53.5556	67.2205	45.4247	49.7545	71.5555
NM_020579	B4galt3	10.5423	11.333	12.6795	10.9332	9.97327	11.5005
NM_019835	B4galt5	51.5954	62.7233	64.3403	42.5183	53.8477	56.1304
NM_146045	B4galt7	23.871	29.1834	35.6681	18.0407	21.7286	31.3846
NM_175312	B630005N14Rik	6.32014	6.35686	8.14452	4.49635	4.48995	6.01975
NM_172148	B9d2	14.8427	14.2079	10.374	16.3874	17.8106	11.5896
NM_172724	Baat1	5.71512	5.52137	5.73539	5.45427	5.01945	4.70863
NM_007520	Bach1	10.5052	10.617	10.9054	10.0357	11.5745	11.1279
NM_001109661	Bach2	9.57275	11.3732	11.229	9.46289	10.4287	8.58124
NM_007522	Bad	7.00831	6.45551	6.63576	6.82798	7.23769	6.98814
NM_001171739	Bag1	70.4245	81.2627	82.8967	67.0789	82.5442	92.4435
NM_013863	Bag3	16.5291	16.1901	11.8412	22.0149	14.9275	11.3002
NM_026121	Bag4	6.72828	6.90179	7.07153	7.73499	7.35977	8.168
NM_027404	Bag5	11.2957	11.5204	12.4274	10.5239	11.8559	13.0084
NM_057171	Bag6	51.4426	51.3467	48.5986	53.0599	48.2991	50.8794
NM_001045523	Bahd1	13.0619	13.1471	12.9346	13.5372	10.1183	13.1983
NM_130862	Baiap2	10.2867	9.41131	8.19041	13.1852	9.07362	9.71796
NM_001163270	Baiap3	52.6055	58.3787	82.3622	37.4486	49.9015	89.1572
NM_007523	Bak1	41.7885	45.7436	36.8192	45.9722	52.0177	50.262
NM_001038231	Banf1	59.3455	62.0983	56.2199	57.4911	61.6568	62.3092
NM_016812	Banp	7.15865	7.19987	8.81336	4.70146	4.86537	6.18294
NM_027088	Bap1	27.4288	27.8221	28.5746	27.1065	26.3239	28.9399
NM_016767	Batf	32.9495	22.605	22.3957	37.9125	24.0298	20.2595
NM_007527	Bax	57.5406	51.8123	52.3969	61.0736	52.0592	58.7929
NM_013815	Baz1a	32.1123	36.1292	31.4415	29.3695	35.5307	31.0812
NM_011714	Baz1b	43.1019	43.9187	44.1423	43.3111	40.0216	45.4791
NM_054078	Baz2a	37.0107	36.6473	39.8492	33.2293	33.6904	38.5978
NM_001001182	Baz2b	12.9195	12.4458	12.5885	13.9681	14.9294	10.1993
NM_133234	Bbc3	21.4493	28.2328	39.3723	15.5532	29.7403	41.6697
NM_001195338	Bbip1	5.96951	6.85242	7.39347	5.85001	8.02758	8.06527
NM_027444	Bbx	10.288	9.40156	8.97166	10.3811	9.84829	9.16866
NR_002445	BC002163	13.4257	11.903	14.2258	12.9063	11.4375	12.0731
NM_183155	BC002230	8.19062	7.97911	7.64723	8.45099	8.50094	7.39064
NM_030252	BC003266	19.4876	18.6908	18.4058	21.1947	19.1248	18.2297
NM_145511	BC003331	10.77	11.8016	13.5216	11.6796	13.8198	14.2312
NM_183150	BC003965	5.79348	5.11452	6.4383	4.64136	4.63786	5.81436
NM_030561	BC004004	12.1681	12.9479	11.7898	15.2161	15.6788	12.8137
NM_024473	BC005537	118.425	104.677	107.617	127.372	108.778	112.869
NM_144885	BC005624	36.3162	39.5671	42.7516	38.1283	39.0053	43.4917
NM_183162	BC006779	25.8869	25.1616	20.0829	24.9186	22.9078	19.9884
NM_145418	BC013529	19.2001	20.855	24.6496	20.6818	21.8358	22.9143
NM_134063	BC016423	15.9031	14.2307	13.4509	15.0162	14.1284	11.5278
NM_145497	BC016495	7.59745	7.20299	8.09876	8.64004	7.06515	8.05157
NM_145590	BC017158	6.44109	5.81276	4.66397	7.74161	6.73204	5.3969
NM_144832	BC017643	33.4273	39.0333	45.1703	25.4185	29.326	36.9817
NM_144837	BC018507	15.9119	14.278	15.5194	15.4935	13.5296	13.2583
NM_001033328	BC023829	11.417	11.0241	10.6598	10.3762	10.1142	8.63831
NM_146222	BC024479	10.0065	9.39726	10.3841	8.16152	8.4364	8.48865
NM_001081420	BC026590	6.03247	4.88762	3.89512	6.86226	5.88243	4.20503
NM_145972	BC027231	5.89939	5.08232	5.12954	7.40237	6.193	6.16964
NM_153557	BC029214	17.9184	22.3056	24.3107	16.8378	21.3588	23.7834
NR_015528	BC029722	17.6451	12.6117	10.42	21.3368	12.3775	9.32804
NM_001164580	BC030336	9.8128	9.75901	13.3734	7.29487	8.53929	11.5202
NM_001001181	BC031181	40.3364	41.5026	42.596	37.4175	38.3733	41.0467
NM_001113283	BC031353	19.6427	20.5899	24.8592	17.6234	23.0689	24.1582
NM_145943	BC031781	19.4542	20.2949	21.2805	23.2705	26.3317	24.8701
NM_001100452	BC032203	13.4796	17.7119	23.9149	12.2438	14.9437	24.2976
NM_153161	BC037034	27.3336	26.9209	25.6983	24.2751	17.833	21.2469
NM_177673	BC046331	6.7315	6.51513	7.05396	6.34595	5.85648	6.06318
NM_198861	BC046404	6.68916	9.45753	14.1169	5.90899	7.65657	11.7012
NM_001001493	BC056474	38.1848	39.1107	33.101	41.7542	42.0969	34.2297
NR_015455	BC064078	20.1281	18.4773	18.2522	19.5439	19.7366	21.458
NM_001009951	BC088983	9.16136	8.25013	8.317	9.71057	9.86599	8.25104
NR_004843	BC090627	27.6796	28.6805	32.1374	24.3791	25.7156	26.4239
NM_001024721	BC094916	25.0094	25.3243	27.1895	20.8934	20.9101	23.2346
NM_007530	Bcap29	13.5933	11.8732	11.2291	18.2377	15.4492	11.1527
NM_012060	Bcap31	91.931	100.853	118.318	100.197	105.041	120.65
NM_026602	Bcas2	41.0861	41.7066	42.6419	40.6408	43.2467	42.3112
NM_138681	Bcas3	10.4444	10.438	10.01	10.651	10.6766	11.2937
NM_001243052	Bcat2	12.4252	13.2243	12.9411	13.8555	11.5671	13.6004
NM_025392	Bccip	42.1439	35.2181	34.3473	42.347	38.4446	37.1729
NM_029236	Bcdin3d	5.28157	5.13646	5.64764	4.4377	4.17818	5.26769
NM_007533	Bckdha	17.4592	15.3295	16.5818	19.3305	15.1382	16.4374
NM_009739	Bckdk	8.61507	8.75419	7.11681	10.803	9.70885	9.17705
NM_009740	Bcl10	43.6728	46.3475	46.1316	49.4628	55.5049	54.8676
NM_009743	Bcl2l1	20.3681	22.5644	19.846	14.9527	15.4987	16.1921
NM_029410	Bcl2l12	8.82179	8.18274	6.89984	8.19812	7.11742	7.23301
NM_153516	Bcl2l13	11.8828	11.6394	12.1719	11.7585	12.3552	15.1067
NM_033601	Bcl3	12.5993	14.6056	13.3792	13.7334	11.6008	12.838
NM_009744	Bcl6	11.703	12.2769	10.9883	17.9042	14.4178	11.1896
NM_029850	Bcl7a	7.0699	6.26328	5.65774	7.71062	6.17468	5.74897
NM_009745	Bcl7b	29.2211	31.4919	33.6083	29.8735	29.1313	32.0744
NM_009746	Bcl7c	22.6798	21.7327	21.7687	22.3651	20.8185	21.7091
NM_030256	Bcl9l	25.3302	28.1475	32.3948	16.6196	21.0118	31.0807
NM_001025392	Bclaf1	50.7594	48.0997	49.7018	48.8164	51.2827	49.4591
NM_029510	Bcor	21.3305	19.2562	17.2496	22.2743	17.1984	16.5004
NM_001081412	Bcr	6.94392	5.84077	4.9032	8.18303	5.24671	4.20027
NM_001081061	Bdp1	11.1729	11.4387	12.0586	11.008	10.8425	10.9977
NM_019584	Becn1	67.185	68.6586	70.0161	67.108	70.613	76.8001
NM_009748	Bet1	11.4003	9.96298	11.2295	10.4651	10.3991	10.48
NM_018742	Bet1l	16.403	16.2433	20.316	17.775	15.9434	19.2024
NM_025976	Bfar	20.1035	18.955	19.2099	19.8562	18.5633	19.7683
NM_011498	Bhlhe40	321.108	450.839	435.386	415.088	576.031	645.006
NM_001039179	Bicd2	12.4571	14.429	15.3962	12.7535	14.6102	15.1926
NM_007544	Bid	24.0044	24.8201	22.7565	23.8924	25.3773	21.6816
NM_009668	Bin1	53.5361	61.2335	68.6845	49.5262	57.3976	74.1287
NM_021328	Bin3	27.3744	29.9418	29.8906	29.8203	34.4538	34.6488
NM_007465	Birc2	34.6673	31.7439	29.4718	40.7093	37.4562	33.0446
NM_007464	Birc3	33.0883	34.3622	27.4758	48.0204	47.9982	32.9848
NM_007566	Birc6	32.3728	30.5272	28.5403	28.4217	28.6537	27.2157
NM_016916	Blcap	7.62918	7.06981	8.81363	7.4011	6.3872	7.57636
NM_007550	Blm	5.47741	4.89156	4.05538	7.5506	6.77019	5.33615
NM_178645	Blmh	23.5487	21.1801	17.2203	24.429	25.6822	20.8892
NM_015740	Bloc1s1	60.926	58.7855	59.2256	62.6958	62.7554	54.2815
NM_028607	Bloc1s2	32.6758	32.6955	37.0417	33.9407	34.0487	34.3404
NM_177692	Bloc1s3	7.09463	8.73406	9.22522	7.02134	7.51107	9.06668
NM_026678	Blvra	16.634	17.5678	18.9208	18.043	21.3117	18.581
NM_144923	Blvrb	3.88197	5.82234	6.84053	3.67121	5.50995	4.75511
NM_001160209	Blzf1	5.27986	5.12065	5.54213	5.94506	6.53742	5.69823
NM_007552	Bmi1	19.8511	15.1018	15.6215	22.0043	12.6254	13.4825
NM_080708	Bmp2k	6.54534	6.40689	5.66795	7.60946	7.22352	5.78505
NM_194339	Bms1	31.2415	33.717	34.4053	29.4191	31.5478	32.8738
NM_172149	Bnip1	9.6382	8.54739	7.49756	10.225	10.3381	8.13769
NM_016787	Bnip2	35.7434	39.2175	42.9503	32.2018	37.1698	43.8452
NM_009761	Bnip3l	51.2413	51.4066	67.1042	51.988	49.1482	62.488
NM_001024919	Bod1	9.6358	7.9061	8.74895	9.24094	7.59288	8.94751
NM_001081422	Bod1l	15.032	13.7543	14.6463	12.8405	12.6112	12.4928
NM_026975	Bola1	7.01117	5.59859	5.04461	6.29835	4.89507	3.97967
NM_175103	Bola2	47.6661	40.0345	29.6232	45.6026	41.5224	29.5619
NM_175277	Bola3	21.2421	20.5385	17.6462	23.8018	22.499	18.3495
NM_013481	Bop1	25.0904	25.2715	21.5862	25.0884	22.3275	19.5491
NM_007563	Bpgm	8.42704	10.122	11.7982	9.66289	12.5444	13.8123
NM_011794	Bpnt1	9.92112	10.2314	9.40807	8.46108	8.64577	7.51199
NM_176850	Bptf	37.4757	36.4527	38.4746	33.974	34.0134	33.7788
NM_139294	Braf	7.00092	7.41458	9.04669	6.82024	6.80273	7.73638
NM_028227	Brap	29.8792	29.9288	30.1611	27.754	26.3097	30.2097
NM_001166457	Brcc3	9.48227	8.97412	8.50117	9.02267	9.1639	8.25342
NM_001033274	Brd1	34.2819	34.9259	35.7918	33.1014	35.1663	37.0781
NM_001204973	Brd2	92.6362	90.8868	95.3339	96.5857	89.5556	98.2906
NM_023336	Brd3	9.56636	10.9267	12.8288	7.04814	8.683	12.311
NM_020508	Brd4	44.0598	46.0575	43.7028	45.1705	42.5013	46.5971
NM_012047	Brd7	25.7377	25.2265	26.0838	25.3144	26.5992	27.1938
NM_030147	Brd8	19.7944	18.598	19.5912	18.3498	18.6116	19.8304
NM_001024508	Brd9	30.297	28.0457	25.4118	26.9732	29.3226	26.0205
NM_181279	Bre	23.2128	28.137	24.7984	24.6604	28.7259	23.8084
NM_028193	Brf1	36.1257	32.916	34.4822	32.6932	30.4893	30.4993
NM_018772	Bri3	21.9177	26.6534	30.2582	20.9957	30.5563	32.2331
NM_026396	Brix1	14.9585	14.7011	14.1988	15.3243	15.6818	14.6243
NM_134155	Brms1	30.4637	31.7328	31.658	29.26	31.6753	31.7848
NM_027430	Brp44	20.2544	21.2028	20.499	17.5656	21.3253	18.453
NM_018819	Brp44l	31.2655	31.1944	29.8251	28.0159	32.0228	28.2681
NM_030178	Brpf1	18.1863	18.629	21.4443	16.674	17.7569	21.1442
NM_001081315	Brpf3	11.1944	11.7149	12.5811	10.3473	11.8711	12.2105
NM_145125	Brwd1	15.304	16.0591	19.1842	12.7777	12.8085	13.9741
NM_001081477	Brwd3	5.87426	5.93736	5.99552	5.47356	6.43483	5.99972
NM_001136064	Bscl2	30.8251	35.5627	33.6024	32.0753	36.6391	41.9805
NM_133889	Bsdc1	24.8533	24.0934	29.0546	24.5254	23.657	29.9952
NM_009768	Bsg	92.9069	90.8569	75.2337	92.8205	93.9134	74.1721
NM_001080706	Btaf1	11.722	11.4266	11.7675	11.485	11.7045	10.1505
NM_146193	Btbd1	25.108	24.0988	25.6927	22.9886	22.4666	23.1967
NM_133700	Btbd10	12.6858	14.082	18.3084	10.7123	14.2208	18.0939
NM_145361	Btbd2	9.34993	8.42964	7.75404	10.9709	9.18461	8.37719
NM_172806	Btbd7	14.191	15.2106	17.4769	12.3193	14.5516	15.4262
NM_027060	Btbd9	6.6388	6.633	7.04307	7.00196	6.39908	7.05131
NM_025295	Btd	7.9484	8.33029	8.89132	7.11692	7.00926	7.61275
NM_145455	Btf3	284.763	288.112	256.511	302.427	353.638	282.019
NM_027453	Btf3l4	8.2526	8.28885	9.42225	9.53332	10.8322	9.79979
NM_007569	Btg1	421.537	370.498	370.206	465.061	414.604	443.965
NM_007570	Btg2	275.095	309.716	342.488	228.126	212.272	245.813
NM_009770	Btg3	32.4773	33.8047	40.3732	39.361	46.3454	46.7412
NM_009774	Bub3	31.9369	32.8787	30.3888	30.0751	36.4644	38.4138
NM_146000	Bud13	9.76508	10.4984	11.2274	9.84584	10.0232	11.5523
NM_001008705	Bud31	65.1232	66.8564	63.7839	65.6852	73.7826	69.2928
NM_016859	Bysl	5.73493	5.80815	5.34344	5.36866	5.74947	4.90249
NM_025824	Bzw1	125.134	127.088	121.296	121.338	136.908	126.912
NM_025840	Bzw2	28.8885	19.9814	14.5628	29.9216	22.0408	16.196
NR_015601	C030044B11Rik	5.98734	6.60638	8.64864	5.87063	6.59695	7.2156
NM_001081319	C030046E11Rik	12.2839	9.71985	10.0863	15.0724	10.2863	10.7836
NM_177994	C030046I01Rik	48.6522	46.5976	49.434	52.4711	47.5473	65.3281
NM_172991	C030048B08Rik	10.9631	10.3158	13.0564	12.5488	10.8651	13.0281
NM_172730	C130022K22Rik	19.0226	18.2546	21.8809	23.6552	21.0233	22.0005
NM_175219	C130026I21Rik	5.50333	6.37066	5.16423	6.52	7.55517	5.86989
NM_001163502	C130039O16Rik	20.7749	18.9088	15.9102	24.231	21.2134	16.3584
NM_020558	C1d	9.95606	9.37988	9.36883	10.1096	11.6633	12.2793
NM_052993	C1galt1	29.2667	29.8292	25.3771	28.1391	30.2511	25.4559
NM_021550	C1galt1c1	8.20319	8.76781	10.7364	7.43134	7.82241	9.11085
NM_178643	C230052I12Rik	5.48551	5.82099	6.06976	5.51554	6.10593	6.91274
NM_172924	C230081A13Rik	27.3606	33.0417	49.0494	25.3513	28.2001	46.2136
NM_146157	C230096C10Rik	7.37422	6.81315	7.80228	7.4547	5.91973	6.07321
NM_027909	C2cd2l	4.3856	4.71502	5.24831	4.05412	3.92576	5.55715
NM_001017985	C2cd3	18.1676	17.7557	16.5158	17.8286	17.723	18.2019
NM_001256521	C330006A16Rik	8.31271	8.01862	8.81619	8.06654	6.77821	8.87248
NM_172725	C330006K01Rik	8.58049	9.01781	9.52511	7.74941	7.83747	8.76721
NM_029951	C330007P06Rik	13.8409	14.8728	15.4405	15.5886	14.8286	16.2008
NM_194340	C330019G07Rik	12.555	12.5869	12.4738	12.1234	12.546	11.9724
NM_198957	C430048L16Rik	10.141	10.1225	12.1861	8.04452	7.73092	9.49862
NM_001033192	C78339	8.24633	6.83061	8.75604	5.90693	5.2053	7.38557
NM_011274	C80913	18.9802	16.7768	17.2202	20.7811	17.3444	15.8507
NM_001243741	C87436	7.78797	7.7084	9.53983	7.1893	6.56524	8.60214
NM_133781	Cab39	89.2463	87.716	90.698	87.0938	88.4309	96.7035
NM_026908	Cab39l	14.3478	13.7446	12.2292	14.4968	15.4069	12.1988
NM_172549	Cabin1	17.1887	15.5429	15.3459	16.6254	14.0217	13.9512
NM_145851	Cables2	21.3814	24.0369	21.8401	20.3986	22.7921	21.3654
NM_009786	Cacybp	40.3234	39.5464	42.2436	31.2923	32.8304	34.4713
NM_026192	Calcoco1	24.3593	25.257	33.9938	23.5009	22.1977	28.1027
NM_009790	Calm1	152.614	177.567	179.146	144.268	173.119	182.584
NM_007589	Calm2	316.061	352.415	382.044	309.515	390.457	403.581
NM_007590	Calm3	79.3367	82.0224	72.0942	79.4224	82.4446	87.2898
NM_007591	Calr	297.071	291.666	243.528	421.012	344.9	278.123
NM_184053	Calu	44.5696	41.566	41.763	48.5037	47.1248	46.6746
NM_133926	Camk1	5.02839	6.81401	9.2512	3.53101	5.48743	6.37766
NM_177343	Camk1d	11.5336	10.3297	7.53756	13.1677	10.7598	8.28523
NM_001174053	Camk2b	18.4016	22.3315	17.7043	14.1571	19.3996	15.5005
NM_001025439	Camk2d	11.5054	11.5979	12.913	9.02136	10.1497	10.7383
NM_178597	Camk2g	53.3913	49.9447	34.0687	47.315	47.8144	33.0225
NM_001199676	Camkk2	5.54026	5.69472	5.46751	4.97324	4.82836	5.61187
NM_007596	Caml	15.795	16.3253	17.0109	15.9952	14.2489	16.1488
NM_001115076	Camsap1	5.13623	4.56386	4.19745	4.90395	3.83847	3.4251
NM_001081360	Camsap2	5.4206	5.72239	6.39573	4.83688	4.50251	5.02539
NM_178116	Camta2	19.5449	20.3535	20.1856	17.9041	16.1897	18.5126
NM_027994	Cand1	17.3896	17.6001	16.9334	18.0566	18.8034	17.1557
NM_029502	Cant1	25.4096	24.7429	27.9327	29.1684	20.8937	26.1483
NM_007597	Canx	96.1892	91.5614	83.5967	112.151	101.036	91.0533
NM_007598	Cap1	314.807	370.437	370.951	287.121	366.473	409.562
NM_007600	Capn1	80.9549	76.3916	62.082	84.936	80.8126	71.3205
NM_009794	Capn2	57.9292	82.4098	109.972	48.0043	78.63	134.411
NM_009796	Capn7	26.8063	27.2256	33.626	25.5806	28.954	31.7201
NM_009795	Capns1	144.917	162.43	173.536	151.787	153.032	180.29
NM_016739	Caprin1	67.7587	68.3461	56.7387	67.5277	72.3566	60.4811
NM_009797	Capza1	177.643	173.711	147.761	184.621	189.955	171.165
NM_007604	Capza2	79.2791	86.9837	84.7185	81.2106	95.2374	89.3924
NM_001037761	Capzb	303.307	309.078	297.646	319.565	328.552	337.77
NM_175362	Card11	48.5492	54.2421	43.5133	43.6737	51.4781	50.4213
NM_001163138	Card6	31.0087	32.4488	40.358	26.3425	27.2608	30.599
NM_025821	Carhsp1	13.8511	17.4937	24.9037	13.033	17.6082	28.7624
NM_026995	Carkd	10.458	9.80307	11.0979	8.49771	9.9033	10.1687
NM_021531	Carm1	13.2717	13.2621	11.4265	14.3985	13.094	10.2518
NM_013742	Cars	7.67271	9.38025	9.13138	7.81331	8.48228	7.43418
NM_024248	Cars2	13.8895	13.9172	13.1767	13.6503	14.3463	12.7481
NM_138660	Casc3	30.9469	31.539	33.8763	29.7737	29.1246	30.7491
NM_145398	Casd1	13.4598	9.77887	9.01028	11.6605	9.67913	6.60871
NM_009807	Casp1	46.339	46.169	46.003	52.0787	50.2286	60.3943
NM_007610	Casp2	21.077	19.0109	19.2387	19.9292	18.9506	18.5347
NM_009810	Casp3	24.2913	26.9153	29.0724	21.7053	28.9014	38.1401
NM_009811	Casp6	11.8138	10.763	11.5236	10.2739	10.6087	14.1265
NM_007611	Casp7	10.6625	12.282	16.9496	8.42882	11.8317	24.0944
NM_009812	Casp8	53.3139	54.7446	57.7864	55.8094	60.1547	63.2762
NM_011997	Casp8ap2	12.703	12.2549	13.2623	11.916	12.6654	13.5421
NM_015733	Casp9	10.5899	11.9601	14.271	9.34209	10.7944	15.6565
NM_009817	Cast	73.7988	90.6482	94.2686	71.9937	94.6436	98.9002
NM_009804	Cat	38.811	45.4215	43.6663	36.87	43.3943	43.9586
NM_172860	Cbfa2t2	6.94965	6.94403	7.61414	7.02564	7.06465	8.42913
NM_001161458	Cbfb	66.9049	68.5367	63.9091	56.9963	59.95	64.9882
NM_007619	Cbl	56.125	52.9216	55.2288	58.0279	55.5988	45.5893
NM_001253847	Cbll1	9.10814	9.67258	10.2564	8.91317	10.2984	12.2704
NM_007620	Cbr1	16.9222	11.8734	9.97919	14.9685	11.5094	7.8997
NM_007622	Cbx1	30.6858	27.1898	28.2137	29.8861	27.6477	32.9058
NM_007624	Cbx3	102.728	90.0083	71.345	94.3251	99.4088	82.201
NM_007625	Cbx4	26.9974	28.3556	26.4755	27.2804	29.4707	30.0187
NM_001110216	Cbx5	13.3418	13.633	12.1127	13.0339	13.2975	14.287
NM_013926	Cbx8	8.84344	9.29968	8.99279	8.7736	9.02922	10.1402
NM_028634	Cby1	11.1249	11.1323	10.1844	11.3437	12.0671	11.2104
NM_145970	Cc2d1a	17.1101	18.1107	16.2818	14.8176	14.7606	16.8849
NM_177045	Cc2d1b	22.9896	22.7837	21.5521	24.2264	22.8124	20.8962
NM_026201	Ccar1	34.6529	34.5122	34.9071	33.8154	36.798	33.3441
NM_029339	Ccdc101	19.4384	16.6725	17.2329	20.1288	14.7087	15.2326
NM_025740	Ccdc104	14.4556	14.959	13.636	16.805	15.8717	13.911
NM_001037913	Ccdc107	11.0388	9.36444	7.96361	13.5003	9.16548	7.51301
NM_001033259	Ccdc109a	10.2432	11.1745	10.971	7.64254	11.5062	11.5602
NM_001001184	Ccdc111	9.56058	8.18505	8.61898	9.88261	9.77836	8.38317
NM_027159	Ccdc115	16.1751	16.4543	17.562	17.3487	15.9495	17.4483
NM_134033	Ccdc117	40.1532	33.894	37.0555	45.5877	41.1041	40.8819
NM_028312	Ccdc12	74.8777	84.5505	76.7797	83.3275	90.2112	97.2106
NM_026964	Ccdc124	39.0877	45.2088	43.8474	47.6949	49.7188	50.9921
NM_183115	Ccdc125	13.5882	10.1287	7.80609	12.1177	10.9185	5.64075
NM_026350	Ccdc130	6.76609	6.98686	8.55775	6.82194	6.80917	8.24837
NM_001167750	Ccdc132	5.22714	4.43168	4.59026	5.47846	5.29493	4.29916
NM_172428	Ccdc134	7.93968	8.13447	8.08199	7.54059	8.02712	8.45329
NM_152807	Ccdc137	9.63499	8.8416	9.54469	7.91754	6.43318	6.81955
NM_001081266	Ccdc142	4.83629	4.40717	6.43561	4.6182	3.64568	5.25531
NM_026714	Ccdc163	12.1086	12.3097	10.068	11.5575	12.4232	9.22626
NM_144527	Ccdc21	10.8344	11.5023	11.3785	9.11617	9.92065	11.1505
NM_138603	Ccdc22	5.53727	7.92043	9.22476	5.33603	8.84477	9.51962
NM_001038998	Ccdc23	19.6809	17.8669	17.983	17.2771	18.3072	19.1328
NM_145944	Ccdc25	16.981	16.4746	16.9018	17.7916	20.6196	22.1371
NM_144820	Ccdc28a	8.72733	8.14131	7.61073	10.0319	8.87291	6.91708
NM_199310	Ccdc32	8.50908	9.28936	9.95455	8.7931	9.62251	10.3716
NM_029852	Ccdc41	11.2076	12.5135	10.4647	9.51091	14.1934	11.5689
NM_025918	Ccdc43	11.2882	10.3152	9.06796	11.8328	11.6931	9.85737
NM_177088	Ccdc45	12.6848	12.1846	11.8892	12.0872	13.4654	11.1604
NM_026009	Ccdc47	32.5875	29.8492	31.5443	32.1425	30.7753	28.8962
NM_026202	Ccdc50	22.5972	21.3658	24.2134	21.5559	20.1576	24.7969
NM_026070	Ccdc53	18.5291	18.7016	17.4097	21.2443	20.8579	19.4367
NM_001012309	Ccdc55	13.5342	13.935	14.8873	13.6921	15.0434	16.6692
NM_026618	Ccdc56	31.0245	33.8918	33.0124	25.2019	29.762	27.0123
NM_198645	Ccdc58	6.48037	4.72225	4.58539	7.25156	5.64001	4.23369
NM_025602	Ccdc59	32.169	31.7274	35.8042	33.8362	36.5376	37.7155
NM_001111121	Ccdc6	12.8163	11.5418	11.0437	13.7554	12.0909	10.8437
NM_001033314	Ccdc61	9.06865	9.88948	10.5052	7.37186	8.08564	9.53118
NM_177111	Ccdc66	9.67575	8.88672	8.6258	11.3198	9.1693	8.31188
NM_177471	Ccdc69	9.62713	9.04517	10.5288	11.2737	11.0504	12.3868
NM_133744	Ccdc71	11.4502	12.1568	13.0972	10.7405	10.7288	12.539
NM_183250	Ccdc72	178.737	173.905	189.446	196.143	202.153	220.837
NM_181649	Ccdc75	5.72192	6.1862	7.13813	4.81223	5.29293	6.64554
NM_030016	Ccdc76	5.19462	5.08957	4.86714	5.53717	5.62721	5.2054
NM_026028	Ccdc77	4.69588	4.57144	5.49634	4.74866	4.47757	4.50336
NM_201372	Ccdc84	11.0867	11.8398	16.2254	10.2371	11.1436	12.2662
NM_023731	Ccdc86	7.5331	7.15596	6.65495	8.53154	8.09481	9.21344
NM_001081291	Ccdc88b	59.5318	57.976	46.3718	52.5576	50.3642	45.2469
NM_026681	Ccdc88c	55.279	63.3211	74.795	45.8486	57.1273	71.0285
NM_001136471	Ccdc9	21.7653	21.8647	22.6707	26.1616	21.4467	24.6834
NM_001081059	Ccdc90a	8.45791	8.56878	8.33652	10.3058	8.16735	7.93642
NM_025911	Ccdc91	9.39329	7.97854	6.22613	9.60857	7.61651	5.20858
NM_001025156	Ccdc93	9.08377	9.38025	11.7889	7.66126	8.76676	10.2802
NM_028381	Ccdc94	9.1185	9.15415	8.96111	10.9856	10.4293	10.0155
NM_028771	Ccdc97	21.3777	21.6814	24.2417	22.103	17.7119	24.028
NM_146014	Ccm2	61.8888	70.2541	77.5345	52.0088	59.954	65.3859
NM_016746	Ccnc	8.45313	8.83844	9.20381	6.82683	6.98213	6.9144
NM_009829	Ccnd2	98.5861	106.411	119.465	73.1458	71.0619	97.1868
NM_001081636	Ccnd3	128.389	174.781	212.761	95.1028	108.707	189.112
NM_010761	Ccndbp1	49.1161	51.2196	59.1729	45.1202	48.8282	58.2952
NM_009831	Ccng1	41.8072	38.8034	40.0575	39.275	38.9742	39.4959
NM_007635	Ccng2	34.187	37.1424	43.5832	30.5215	37.7944	46.717
NM_023243	Ccnh	14.5592	13.06	12.3805	15.4603	15.2359	11.0552
NM_017367	Ccni	71.9836	70.5553	69.5804	86.7508	81.7427	82.671
NM_172839	Ccnj	5.32553	6.60458	7.26365	3.16755	4.96378	5.32276
NM_009832	Ccnk	32.1067	35.3688	35.1684	33.7628	33.91	37.5105
NM_019937	Ccnl1	176.481	175.326	157.636	184.412	196.314	163.787
NM_207678	Ccnl2	89.4351	92.7948	95.4588	76.794	83.8735	83.2628
NM_009833	Ccnt1	19.2579	17.335	19.0953	23.1114	22.9522	22.6785
NM_028399	Ccnt2	21.8983	19.4654	25.4008	19.1475	18.9079	23.1844
NM_026484	Ccny	32.3254	31.4848	34.047	32.4221	29.2583	31.7792
NM_001114328	Ccpg1	34.8767	36.6447	49.2638	33.1079	33.4042	46.9932
NM_009917	Ccr5	122.17	110.272	75.1209	103.655	108.427	67.1668
NM_017466	Ccrl2	37.3825	36.8869	26.3713	40.2639	42.4152	25.8745
NM_016892	Ccs	16.0983	15.2862	15.6981	17.8386	15.5817	17.4515
NM_007636	Cct2	143.165	139.042	117.904	150.962	167.819	124.73
NM_001243065	Cct3	79.4429	74.1064	60.1496	78.583	72.9961	48.1389
NM_009837	Cct4	116.395	108.431	97.5246	124.542	121.057	98.5572
NM_007637	Cct5	132.796	133.743	108.606	145.911	160.064	113.078
NM_009838	Cct6a	65.3999	64.7032	53.8934	62.846	65.0651	49.2205
NM_007638	Cct7	68.8731	69.6006	58.0655	73.3797	72.2535	62.7219
NM_009840	Cct8	87.2781	88.8248	82.2448	85.8781	95.3158	79.3968
NM_177682	Ccz1	26.3696	29.4221	30.115	28.2675	31.2509	28.8068
NM_009842	Cd151	4.7648	5.4768	7.80119	3.3204	3.61823	5.96574
NM_016898	Cd164	176.817	165.107	162.828	187.917	159.136	159.316
NM_007639	Cd1d1	11.8752	12.815	17.2734	9.67595	11.58	12.7823
NM_013486	Cd2	247.482	323.589	326.453	192.553	316.603	254.405
NM_207244	Cd200r4	21.0992	24.9522	32.5012	18.7261	23.8256	37.3224
NM_018729	Cd244	92.035	89.718	97.4454	88.9532	81.5754	100.904
NM_001113394	Cd247	18.8351	21.6518	25.3177	15.9708	24.8995	22.339
NM_021893	Cd274	23.8531	17.73	13.7053	32.1168	21.6227	14.9055
NM_027353	Cd2bp2	28.4544	28.3649	26.1998	34.5568	30.4596	30.2076
NM_007645	Cd37	187.727	214.513	198.51	175.803	187.843	174.206
NM_007646	Cd38	16.0088	11.526	9.93964	21.0473	12.5513	11.4374
NM_009851	Cd44	84.3745	81.8572	56.4048	81.2131	72.6206	46.0809
NM_010581	Cd47	157.25	190.915	139.616	143.953	228.881	138.925
NM_007649	Cd48	155.952	195.832	261.776	150.023	194.581	319.45
NM_013706	Cd52	983.969	995.537	886.458	1095.16	1135.43	1061.72
NM_007651	Cd53	206.277	222.976	227.636	197.234	214.064	198.361
NM_001110320	Cd72	89.8076	91.4943	66.1136	89.4617	89.2259	46.0884
NM_007656	Cd82	193.067	175.912	138.968	243.402	172.628	156.42
NM_009856	Cd83	5.95499	7.08745	5.70829	11.5774	11.7768	7.75212
NM_001252472	Cd84	17.527	15.5844	15.723	16.2573	14.9202	14.8097
NM_032465	Cd96	76.5774	58.9195	46.2191	109.944	57.6323	49.5074
NM_011925	Cd97	346.3	361.74	355.009	380.337	355.233	379.389
NM_001168535	Cdadc1	7.94661	7.70093	8.65343	8.21265	9.1443	9.31988
NM_026891	Cdan1	8.29362	8.42397	8.7263	7.31949	7.45303	8.39918
NM_133837	Cdc123	28.9951	31.6153	31.9533	28.597	31.4125	32.9566
NM_001080818	Cdc14a	10.0341	9.03206	7.31137	9.56509	10.8029	8.68333
NM_027276	Cdc16	17.523	16.7483	17.1541	17.2191	17.1545	15.8619
NM_178347	Cdc23	9.05871	9.20699	9.32068	9.33703	8.96807	9.49708
NM_007658	Cdc25a	5.4016	5.00331	3.4598	6.05166	5.34387	4.69355
NM_023117	Cdc25b	26.0989	32.085	24.8522	15.669	35.1233	30.6409
NM_139291	Cdc26	29.6088	28.7935	30.1537	27.1817	27.2218	26.3845
NM_145436	Cdc27	14.6627	14.9612	14.7969	14.4403	16.3841	15.281
NM_177613	Cdc34	44.9506	49.8022	45.2746	43.7443	44.3124	45.0805
NM_016742	Cdc37	88.5551	92.4359	77.7575	90.0643	94.0012	84.4188
NM_025950	Cdc37l1	13.339	11.478	13.1576	11.9811	10.8149	11.945
NM_027879	Cdc40	25.1054	24.5059	25.652	24.227	25.6745	23.7341
NM_009861	Cdc42	322.165	361.629	370.91	319.506	386.481	399.462
NM_026514	Cdc42ep3	37.6133	48.3883	51.347	26.7684	38.5247	46.2672
NM_172395	Cdc42se1	98.0746	111.526	125.325	82.2381	105.398	132.332
NM_178626	Cdc42se2	56.1136	54.512	52.9936	60.6554	52.7978	59.1278
NM_152810	Cdc5l	46.0625	48.1383	47.9579	44.3328	49.7234	47.2523
NM_009863	Cdc7	6.06304	6.02993	5.73059	6.42321	6.86988	6.85494
NM_145991	Cdc73	21.541	20.8617	19.6819	21.7274	21.5377	19.3732
NM_028023	Cdca4	29.1087	24.9129	19.7219	29.1699	23.2362	22.4822
NM_146040	Cdca7l	39.9751	38.3202	35.776	38.8044	44.8156	38.3066
NM_026638	Cdipt	38.3417	38.0732	33.8331	41.3587	37.7819	34.776
NM_194446	Cdk10	13.351	12.3561	12.8182	15.664	11.6219	12.0971
NM_007661	Cdk11b	74.2829	76.3606	84.8319	72.4742	80.089	84.4479
NM_001109626	Cdk12	14.9817	14.175	14.9759	16.056	15.0912	14.6635
NM_001081058	Cdk13	28.9266	30.6785	33.2491	27.676	26.5574	30.3182
NM_011049	Cdk16	16.7719	16.8416	17.9701	13.2491	12.5721	15.0629
NM_146239	Cdk17	48.5489	40.6369	41.595	52.0457	41.3024	36.0616
NM_001168304	Cdk19	24.4261	22.9821	26.57	24.6179	23.8767	26.2529
NM_013812	Cdk2ap1	94.2358	120.358	92.941	75.6428	128.537	90.9755
NM_026373	Cdk2ap2	69.3573	73.7953	70.2685	69.5692	69.2585	69.1549
NM_009870	Cdk4	67.2366	59.5536	47.3168	77.5334	71.02	51.6991
NM_007668	Cdk5	13.7057	14.4924	15.2258	13.4174	14.1263	14.6347
NM_025876	Cdk5rap1	5.89068	4.67728	4.85781	5.63155	5.1826	3.73296
NM_145990	Cdk5rap2	14.012	13.8946	14.1842	15.4295	14.2775	14.0419
NM_030248	Cdk5rap3	39.6436	38.6559	29.8737	44.1916	45.5393	32.3635
NM_153599	Cdk8	11.9703	10.4948	9.76282	11.8946	10.3158	9.81273
NM_130860	Cdk9	29.2078	30.2159	33.889	29.1535	28.3835	31.3786
NM_144536	Cdkal1	8.59773	8.51407	9.09076	8.0181	8.15157	7.94282
NM_009875	Cdkn1b	65.7821	61.3897	80.1477	47.6122	49.322	66.2592
NM_172407	Cdkn2aip	13.9703	14.2928	16.7406	15.1897	14.7005	16.4775
NM_029976	Cdkn2aipnl	32.1787	29.8972	27.3904	32.341	29.2055	28.9359
NM_009878	Cdkn2d	24.5446	26.6175	34.4659	16.3746	26.7061	38.4657
NM_138651	Cds2	31.7069	29.6335	34.0727	31.7131	26.1663	33.2802
NM_026014	Cdt1	18.6529	22.9925	20.8513	20.4894	21.915	22.8736
NM_175565	Cdv3	53.0805	51.2293	47.1673	56.8992	56.0356	52.0496
NM_001123386	Cdyl	11.0837	10.6319	13.693	10.926	10.4142	13.5368
NM_009884	Cebpg	9.55718	9.38952	11.2282	7.0548	7.86736	8.99984
NM_001024806	Cebpz	26.1637	25.844	23.7544	26.8642	26.2241	22.096
NM_144815	Cecr5	57.9256	51.7301	63.3505	55.3968	53.2823	65.6773
NM_001244891	Celf1	31.4857	26.666	27.4791	23.6735	21.0314	22.3114
NM_001110231	Celf2	42.4756	38.6537	30.544	44.9734	41.1405	33.127
NM_007682	Cenpb	21.1852	22.0066	16.7474	25.9038	24.6113	22.6345
NM_007683	Cenpc1	7.57767	8.04987	8.52508	8.09464	8.95705	9.85961
NM_001014996	Cenpj	6.23668	5.91485	4.95927	6.19067	5.84605	5.47794
NM_134046	Cenpo	4.77522	5.20457	5.34758	4.31137	5.03317	5.19376
NM_031863	Cenpq	23.2081	21.2903	21.8356	23.0585	26.2197	23.9196
NM_177150	Cenpt	5.91819	6.2392	5.1698	6.33788	6.11688	5.78711
NM_012018	Cep110	41.8259	39.4346	42.2126	40.1886	41.2745	40.6018
NM_178686	Cep120	20.9469	23.6787	27.3872	19.3464	22.1624	23.6175
NM_199032	Cep135	7.47486	7.73909	8.35572	7.08113	7.22764	8.30546
NM_001081091	Cep152	6.08721	6.25385	6.12235	5.99646	6.45584	5.35865
NM_001081373	Cep164	6.72909	6.33004	6.43075	6.15907	5.98673	6.3714
NM_001099637	Cep170	4.47621	5.1392	7.00339	3.49269	4.12045	6.34971
NM_027556	Cep192	15.0312	14.1305	15.3734	15.2667	15.5348	20.2079
NM_001129999	Cep250	25.7334	27.0712	28.8394	23.6378	26.1815	29.802
NM_001039184	Cep350	18.9808	19.7022	20.3332	16.9202	17.8484	18.0161
NR_037622	Cep57	20.3655	19.7318	18.6179	21.2387	23.3058	21.134
NM_029132	Cep57l1	7.4822	6.94634	5.37576	8.44955	6.88252	4.58297
NM_001081122	Cep63	10.7995	10.4208	11.2436	12.1193	11.4698	11.0737
NM_172260	Cep68	9.34709	7.63178	7.36433	8.63534	7.34554	6.60121
NM_133869	Cept1	20.0771	17.6646	15.2283	19.2621	14.9205	13.6072
NM_207298	Cercam	3.56473	4.93265	7.13666	2.6376	4.43217	7.82289
NM_145475	Cerk	27.4925	32.67	35.5615	23.9716	29.1945	29.9069
NM_019405	Cetn2	58.4584	56.0971	56.5601	58.0808	63.2054	58.496
NM_007684	Cetn3	45.8569	45.5862	47.0736	45.9209	49.3072	47.3662
NM_011801	Cfdp1	31.9799	29.3452	29.3332	39.3869	36.4276	30.5136
NM_007687	Cfl1	872.583	952.668	873.692	895.835	942.383	938.615
NM_007688	Cfl2	4.16349	4.38896	6.21014	3.91888	4.25325	5.56109
NM_207653	Cflar	22.6946	24.2507	30.5779	18.9059	20.0271	26.7865
NM_178647	Cggbp1	36.6368	38.966	40.3109	30.2937	34.1619	37.4729
NM_026832	Cgrrf1	10.2307	11.2905	12.918	9.90597	10.9395	11.4884
NM_025366	Chchd1	28.6709	28.5598	26.2428	31.4253	32.4837	26.0869
NM_024166	Chchd2	97.2866	96.6789	97.8949	97.3931	99.1848	97.3158
NM_025336	Chchd3	38.8179	38.2079	33.0418	44.2947	44.2695	40.1491
NM_133928	Chchd4	5.51356	5.67518	5.39883	5.24643	4.83385	3.93863
NM_025395	Chchd5	4.74021	5.01416	5.47978	6.26534	6.33642	5.97196
NM_181391	Chchd7	15.9874	14.9924	16.1898	13.8005	12.4132	12.9616
NM_183270	Chchd8	6.3361	5.58552	6.05196	5.06525	6.82437	4.83708
NM_007690	Chd1	22.6158	21.0108	20.4336	22.1079	21.6978	19.6396
NM_026539	Chd1l	15.4327	16.7142	17.023	17.0455	17.6304	17.7806
NM_001081345	Chd2	30.3238	27.6877	28.1913	31.9267	27.5785	24.6662
NM_146019	Chd3	87.6015	68.9356	53.2689	89.3529	73.6103	53.3151
NM_145979	Chd4	108.818	113.232	81.0099	105.339	111.08	80.6919
NM_173368	Chd6	10.436	9.22254	10.8522	11.1431	9.15468	9.66116
NM_001081417	Chd7	17.7738	19.7013	19.1346	18.3376	22.4366	19.0126
NM_201637	Chd8	40.695	38.6969	42.1352	39.4878	36.9292	40.7186
NM_177224	Chd9	8.69808	8.42493	9.75509	9.06594	8.14891	9.00471
NM_138585	Cherp	26.2823	26.4033	25.0396	25.607	21.8612	23.2838
NM_172717	Chfr	26.746	26.7766	29.3397	25.6498	27.9068	30.2766
NM_028850	Chic2	31.3733	31.763	38.8282	31.373	33.4943	33.6047
NR_037153	Chkb	69.0919	70.0785	78.9418	60.6958	63.7417	65.2263
NM_018818	Chm	9.19759	9.06302	9.50287	8.78202	8.00889	8.7651
NM_145606	Chmp1a	54.8166	52.373	50.1777	62.0075	54.074	53.7161
NM_024190	Chmp1b	51.3277	50.1905	50.4255	58.9529	57.7091	54.0612
NM_026885	Chmp2a	82.1933	86.0638	90.2827	80.3048	95.7803	84.6453
NM_026879	Chmp2b	23.3423	20.8706	16.6934	24.0821	20.6743	15.1536
NM_025783	Chmp3	22.4895	23.5188	27.6413	21.8312	24.426	26.0642
NM_029362	Chmp4b	114.211	124.227	119.332	128.034	136.262	141.141
NM_029814	Chmp5	39.8686	43.2284	48.9399	38.7976	45.3921	44.9967
NM_001085498	Chmp6	17.7089	17.4752	15.6023	19.5034	18.4844	18.3153
NM_134078	Chmp7	17.4306	17.7417	17.2284	14.7779	14.1835	14.3238
NM_001163640	Chn2	20.7595	18.241	19.8251	29.3011	22.3371	25.7045
NM_025844	Chordc1	59.2133	52.5309	44.5229	41.8826	39.5139	33.2436
NM_001001565	Chpf	18.9695	19.1946	17.0123	18.3997	16.0625	18.432
NM_133913	Chpf2	13.994	13.5691	12.9402	15.1602	12.0245	14.8298
NM_053068	Chrac1	27.7273	27.7533	27.342	33.0639	30.7078	28.9828
NM_021439	Chst11	26.6498	23.7597	22.0824	30.2449	24.9747	25.4363
NM_021528	Chst12	26.1913	30.5345	31.3258	26.6477	29.1704	31.7191
NM_001081163	Chsy1	218.534	220.616	250.447	202.907	213.326	252.751
NM_145412	Chtf8	53.6075	56.1083	51.5657	49.5522	48.5311	50.5209
NM_007700	Chuk	24.9482	26.7281	26.8007	25.4496	27.3589	27.1765
NM_206534	Churc1	37.5361	36.9921	37.7743	36.155	37.1899	35.8357
NM_025296	Ciao1	10.116	9.76397	11.1306	9.07362	8.7196	9.70888
NM_134141	Ciapin1	7.68098	6.03443	5.43394	9.44389	6.19805	5.93895
NM_011870	Cib1	27.9583	28.7167	28.5007	27.007	29.7255	29.3416
NM_001110132	Cic	35.5537	37.8362	38.5705	30.9499	30.8155	40.8201
NM_025854	Cir1	29.659	27.2814	32.9906	28.5406	30.4382	33.5829
NM_007705	Cirbp	44.1194	43.6886	55.6757	56.5139	48.2191	65.9344
NM_011574	Cirh1a	11.5119	10.9085	9.34048	13.0357	12.0189	8.7409
NM_134007	Cisd1	7.02363	7.71357	6.31192	8.04576	9.33899	7.1565
NM_025902	Cisd2	17.6173	17.5589	16.8938	17.4021	16.385	15.31
NM_001085500	Cisd3	37.2554	42.314	33.6442	44.2817	48.3143	41.7625
NM_010828	Cited2	49.4804	49.1676	53.5255	51.257	41.5129	57.0858
NM_019563	Cited4	29.7512	20.6563	21.8145	36.6233	15.3855	14.6004
NM_001252534	Ciz1	30.4837	29.711	32.0233	30.5769	29.8866	33.5526
NM_001165989	Ckap5	15.1358	16.2412	15.7201	14.4442	19.8812	19.6941
NM_025415	Cks2	43.9803	52.952	51.8869	42.4706	73.5009	67.9994
NM_001081276	Clasp1	7.15175	7.57245	7.55642	7.57805	7.45953	8.04235
NM_001114347	Clasp2	11.0473	10.1166	10.2198	11.4925	9.80547	10.8325
NM_016680	Clasrp	25.706	25.3363	27.2357	21.7178	20.9646	25.9087
NM_001177770	Clcc1	9.67511	9.63984	11.2949	9.04069	9.05589	10.3835
NM_019952	Clcf1	39.7742	41.6903	50.6134	30.6474	33.6768	40.9423
NM_173874	Clcn3	20.1253	17.3211	12.6454	21.4403	17.6892	11.6088
NM_011334	Clcn4-2	24.9599	25.3016	27.7281	22.6585	23.0451	28.5641
NM_011930	Clcn7	9.47272	9.24547	10.3023	10.0294	7.87207	9.70843
NM_171826	Cldn25	27.3288	26.1892	20.0696	22.3615	24.3289	16.6698
NM_177562	Clec16a	5.38051	5.67514	5.88893	5.78709	5.20957	6.16963
NM_033444	Clic1	264.616	295.901	259.175	262.364	334.51	313.946
NM_013885	Clic4	14.8124	19.7242	23.4933	14.9303	19.6642	26.0177
NM_001045520	Clint1	65.5791	60.7333	55.6319	74.8037	66.8366	58.876
NM_019765	Clip1	23.3892	20.2687	17.9719	26.14	19.5597	18.9342
NM_009990	Clip2	11.3019	10.2925	11.1964	11.3864	8.87167	12.0166
NR_027854	Clk1	157.922	137.725	139.641	196.127	194.944	158.206
NM_007712	Clk2	48.0231	47.4129	52.2129	44.1672	43.2792	45.6135
NM_007713	Clk3	38.6826	41.8569	50.6711	39.195	43.6658	52.8549
NM_007714	Clk4	64.2042	61.0004	65.5755	61.672	64.4935	62.7373
NM_001146311	Cln3	35.9107	35.1511	35.2255	29.3212	30.7542	32.61
NM_001033242	Cln5	16.2327	17.7008	20.758	15.0348	18.699	20.0823
NM_013748	Clnk	27.54	27.6761	29.7939	41.3118	40.2014	44.425
NM_023671	Clns1a	14.8304	14.522	14.2764	17.0769	16.003	14.8937
NM_007715	Clock	5.81831	5.61659	5.79234	5.50183	5.20888	6.00066
NM_133840	Clp1	20.1917	21.1249	23.6338	22.5683	21.3001	24.5927
NM_017393	Clpp	10.6187	11.3591	11.3513	11.7549	10.6461	9.86915
NM_019649	Clptm1	25.6487	29.6142	33.4654	25.9291	27.12	32.7391
NM_146047	Clptm1l	59.8025	63.5174	64.9927	64.8464	63.6513	62.4356
NM_011802	Clpx	14.4032	14.6762	13.0881	14.9828	14.8846	12.9207
NM_001080385	Clta	118.495	116.209	101.972	121.647	127.602	107.014
NM_028870	Cltb	15.2742	15.1376	17.6888	20.1995	15.1998	18.0406
NM_001003908	Cltc	44.9814	49.268	50.4866	45.3014	49.639	50.483
NM_029738	Cluap1	8.21199	6.66255	5.89088	10.4571	7.30551	5.81649
NM_009908	Cmas	32.6167	38.48	46.1686	26.2816	35.3233	44.4633
NM_026442	Cmc1	16.4695	16.9879	17.2609	15.4732	22.0899	20.3813
NM_025647	Cmpk1	49.3129	60.7125	72.2048	43.1396	61.3436	83.375
NM_026036	Cmtm6	42.0639	37.5767	39.1799	46.0977	36.6056	37.9188
NM_013493	Cnbp	182.731	174.259	187.463	195.956	182.13	168.89
NM_023149	Cndp2	32.052	31.8758	27.2571	34.8511	35.1819	31.5646
NM_009919	Cnih	24.8703	22.8328	23.2249	27.3001	24.9091	22.1241
NM_030131	Cnih4	4.29942	4.46932	5.41006	3.65153	3.58223	5.2414
NM_007725	Cnn2	295.524	315.505	273.925	282.893	303.418	305.321
NM_133724	Cno	12.3826	12.6307	15.7851	14.1363	13.9864	15.9198
NM_178078	Cnot1	49.3793	48.7812	49.5252	48.1707	49.3407	48.5712
NM_153585	Cnot10	19.0265	19.7024	20.4685	17.2556	18.9524	17.4454
NM_001037846	Cnot2	40.8313	38.088	41.9429	41.7711	41.8914	41.4499
NM_146176	Cnot3	43.4772	46.7007	47.3044	39.7422	41.3294	42.7921
NM_016877	Cnot4	6.52064	6.42633	7.30638	5.90209	5.54414	5.92604
NM_212484	Cnot6	36.6271	38.1839	41.2878	36.4434	38.3307	42.2775
NM_178854	Cnot6l	61.3021	56.1446	51.6382	52.1189	52.4445	43.1016
NM_011135	Cnot7	18.0602	16.6334	16.3411	19.3365	18.0095	17.2392
NM_026949	Cnot8	30.4958	28.9002	31.1576	27.9097	28.6507	29.4435
NM_001146318	Cnp	46.4087	43.2732	31.4296	46.2058	45.3041	32.2429
NM_019953	Cnpy2	15.1139	11.3294	10.9279	17.1737	13.9732	11.4539
NM_028065	Cnpy3	14.7698	15.5254	17.2081	13.9821	13.8257	15.4659
NM_178612	Cnpy4	13.3702	14.7021	16.2754	14.1939	13.3738	15.0617
NM_029861	Cnrip1	6.14801	6.02594	6.91053	6.56126	5.73203	6.28494
NM_146105	Cnst	8.29192	7.88853	9.19541	11.1407	9.12724	11.9542
NM_172560	Cntrob	6.2586	7.21324	7.72366	6.02147	7.14636	8.05845
NM_027896	Coasy	7.60327	7.4055	6.44396	8.34207	7.55294	6.95807
NM_177025	Cobll1	19.2157	23.4782	18.781	16.1062	21.367	15.573
NM_021393	Cobra1	39.8846	43.2235	44.5839	33.6491	35.043	42.2553
NM_013581	Cog1	16.2865	18.2735	18.0042	16.2578	17.0651	21.3209
NM_029746	Cog2	14.7478	17.3879	17.3555	13.8354	15.8751	15.5353
NM_177381	Cog3	18.0826	17.2331	17.9895	17.2408	18.8187	18.1295
NM_133973	Cog4	14.8633	14.3623	15.4439	12.8351	12.9084	14.5238
NM_001163126	Cog5	14.5609	15.1229	15.084	12.9581	15.5944	14.6737
NM_026225	Cog6	10.9273	11.1884	11.5725	9.90548	11.3263	10.2423
NM_001033318	Cog7	5.16458	5.0851	5.00705	6.31063	6.00335	4.82472
NM_139229	Cog8	17.84	17.3999	17.6108	17.9344	16.34	17.5581
NM_016706	Coil	5.14045	4.51123	4.0545	5.88487	5.09604	4.38735
NM_023420	Col4a3bp	29.9758	29.4922	36.3147	24.4315	25.1581	32.2485
NM_130449	Colec12	5.05702	5.31894	5.73446	5.8022	5.78534	6.17933
NM_144514	Commd1	19.1083	21.6009	22.8896	21.2555	26.656	25.095
NM_178377	Commd10	13.4304	14.7721	13.6317	15.3042	15.1133	16.1609
NM_175095	Commd2	7.00398	7.49262	7.67459	6.55387	7.42829	7.4933
NM_147778	Commd3	46.1678	41.5544	42.0334	57.6822	52.4005	45.222
NM_025417	Commd4	44.029	45.5395	50.4823	43.2799	43.9357	52.4111
NM_025536	Commd5	7.98425	9.39218	8.73939	6.91272	8.29383	7.76467
NM_001033132	Commd6	21.6483	21.2396	23.7344	20.7699	23.6131	22.8581
NM_001195390	Commd7	18.2358	18.861	20.5669	19.1638	19.6115	20.2264
NM_178599	Commd8	17.3031	17.1618	16.9672	14.8671	17.5229	17.2439
NM_029635	Commd9	6.61572	6.09793	6.57169	6.25075	6.18738	6.4829
NM_001111062	Comt	23.1219	20.8859	19.9317	23.6733	22.1294	21.3853
NM_009938	Copa	86.2251	90.793	88.5935	87.2375	92.8914	95.2767
NM_033370	Copb1	49.2521	49.3748	49.9608	50.1162	55.3649	53.4353
NM_015827	Copb2	64.7011	66.9425	64.0298	64.0396	71.387	65.0345
NM_021538	Cope	64.9796	68.5465	64.9163	62.4443	71.3812	66.9049
NM_017477	Copg	35.9606	37.2719	38.0254	34.1074	33.6351	35.6977
NM_017478	Copg2	13.8121	15.0764	11.7596	14.4158	16.6889	13.3729
NM_009939	Cops2	29.6778	28.827	26.4539	32.0623	33.6341	27.7348
NM_011991	Cops3	31.0733	29.2851	25.7714	33.1708	34.7806	26.9384
NM_012001	Cops4	28.693	29.1747	27.2859	30.4825	34.0941	29.7141
NM_013715	Cops5	34.0333	35.2157	32.8188	33.3545	36.0515	33.1974
NM_012002	Cops6	49.0501	49.9216	46.7086	49.1599	51.7519	44.7985
NM_012003	Cops7a	14.0129	12.6895	11.9695	13.6067	11.947	10.704
NM_172974	Cops7b	6.95758	7.00151	7.39845	6.95894	6.73569	7.51234
NM_133805	Cops8	28.9163	26.7727	27.0654	33.3212	30.3801	29.0369
NM_019817	Copz1	63.1285	66.7283	67.4262	69.3502	72.3653	71.9036
NM_001081040	Coq10a	5.28506	5.68314	6.6273	5.68033	6.157	6.06523
NM_001039710	Coq10b	16.7756	19.2881	18.8967	18.5209	22.9949	20.3592
NM_027978	Coq2	11.7345	9.91426	7.90136	12.9741	10.9875	8.11223
NM_026504	Coq5	10.1803	9.16839	8.95514	10.2354	9.23739	8.96836
NM_172582	Coq6	6.60881	7.09293	6.76092	6.48327	7.20563	7.23839
NM_026452	Coq9	13.1319	10.8129	9.78805	14.6994	11.7861	11.0357
NM_009898	Coro1a	590.203	613.589	452.713	578.278	599.465	478.714
NM_011778	Coro1b	97.5447	106.78	96.1829	99.1242	113.479	110.607
NM_011779	Coro1c	33.4825	35.9748	32.7357	31.7232	34.0235	36.7388
NM_030205	Coro7	53.9022	69.125	53.2365	41.9023	65.2135	64.0797
NM_178379	Cox10	6.2996	5.87886	5.79221	8.10678	7.19456	6.38722
NM_144874	Cox15	6.67274	6.10423	5.57913	6.82075	6.13291	5.92581
NM_025461	Cox16	10.5909	10.8804	11.3031	10.3741	11.8455	10.5168
NM_001017429	Cox17	75.1187	79.7229	83.7874	75.1798	86.343	87.0869
NR_028088	Cox18	5.18984	4.94975	4.16786	5.65603	5.1759	3.50599
NM_197980	Cox19	11.2956	12.8662	11.004	11.2018	12.4863	10.8753
NM_009941	Cox4i1	247.598	263.325	255.894	249.503	307.34	298.326
NM_010926	Cox4nb	4.6692	5.06202	5.84958	3.96581	5.12089	6.0574
NM_007747	Cox5a	82.987	86.7134	70.7007	87.0392	90.7444	76.3058
NM_009942	Cox5b	150.15	152.835	146.666	155.945	181.156	184.161
NM_007748	Cox6a1	144.657	154.648	153.349	158.951	150.854	164.715
NM_025628	Cox6b1	177.494	193.005	191.905	194.711	225.889	212.404
NM_053071	Cox6c	140.849	137.529	129.427	147.424	163.585	129.858
NM_009945	Cox7a2	79.1486	83.0924	75.6433	88.2629	88.3725	83.4497
NM_001159529	Cox7a2l	179.85	160.044	125.049	192.947	185.839	160.359
NM_025379	Cox7b	69.63	72.785	69.3375	73.7395	83.0712	67.3329
NM_007749	Cox7c	105.001	106.526	111.531	104.771	124.519	107.04
NM_007750	Cox8a	183.848	191.105	192.182	222.133	236.728	210.11
NM_175937	Cpeb2	6.03107	7.46499	8.4389	4.40059	7.20886	9.33003
NM_026252	Cpeb4	12.2093	13.3477	12.9324	13.0774	12.9746	15.6366
NM_170588	Cpne1	56.4437	61.2169	61.876	53.2907	59.0687	63.9088
NM_027769	Cpne3	23.3208	23.7009	23.2494	18.5953	22.2532	20.1229
NM_007757	Cpox	8.55285	7.71766	7.90191	6.41602	5.77964	6.61266
NM_053193	Cpsf1	27.4067	27.0278	26.5488	26.941	24.4704	24.5513
NM_016856	Cpsf2	12.507	12.308	10.8946	12.7235	12.1783	12.0763
NM_018813	Cpsf3	40.9997	42.6584	39.385	44.9547	47.569	41.4678
NM_028020	Cpsf3l	21.969	20.6674	17.9367	19.5743	21.502	17.5476
NM_178576	Cpsf4	16.4682	15.7813	15.6081	16.3385	14.3655	16.188
NM_001013391	Cpsf6	17.6503	16.3724	16.6122	14.0055	13.5678	14.3477
NM_172302	Cpsf7	42.2697	40.9994	44.7599	38.9385	40.979	45.188
NM_013495	Cpt1a	42.0777	48.2367	59.9774	36.4263	47.0707	57.8295
NM_009949	Cpt2	5.48157	5.5972	6.10782	5.59121	5.38696	5.49501
NM_013499	Cr1l	70.4065	79.8085	87.118	69.5756	78.8556	82.5323
NM_009950	Cradd	5.59011	6.29578	7.28901	5.97684	7.57336	7.76236
NM_020608	Cramp1l	13.0351	12.2431	12.8947	11.2571	11.5189	11.9881
NM_007760	Crat	4.37597	4.56112	5.14318	4.55476	4.85197	5.61446
NM_175357	Crbn	13.9467	11.977	13.1704	13.9676	12.2219	14.1919
NM_007761	Crcp	16.2431	15.972	17.0415	18.3919	17.0179	18.517
NM_009952	Creb1	22.802	21.7096	23.6464	20.669	18.4431	20.616
NM_013497	Creb3	20.1281	18.5259	19.381	18.4323	19.2197	17.6724
NM_001025432	Crebbp	23.4532	24.5012	26.647	23.2693	22.6139	22.8453
NM_177687	Crebl2	9.97013	9.66615	14.1993	10.0819	6.69836	9.9023
NM_145151	Crebzf	15.646	14.3447	17.5747	12.8745	11.0995	14.1266
NM_011804	Creg1	10.6558	10.6276	11.6761	11.6494	10.6453	10.7388
NM_029720	Creld2	25.5032	27.2919	26.5593	27.7796	30.0538	30.2324
NM_001110856	Crem	6.26096	7.00002	6.30499	6.80137	7.78465	5.64021
NM_015800	Crim1	21.4144	21.3853	17.1266	18.6019	18.5969	14.2049
NM_007763	Crip1	254.807	308.977	234.122	193.638	342.09	331.091
NM_019936	Cript	31.0559	32.8944	39.478	26.8946	31.6834	34.2927
NM_133656	Crk	20.9338	21.0284	24.7247	18.4377	17.8302	19.9472
NM_007764	Crkl	31.2495	31.4627	31.2223	32.3503	29.8258	32.7188
NM_001164735	Crlf2	31.8966	37.1001	35.3666	30.8882	30.9828	35.494
NM_018776	Crlf3	61.7271	54.488	56.9544	58.6573	54.5184	53.0659
NM_001024385	Crls1	5.72207	5.13434	4.50522	5.6801	4.88281	3.64904
NM_025820	Crnkl1	21.1797	22.3259	22.7714	21.8133	23.4045	23.4352
NM_023733	Crot	38.3797	28.4273	27.8179	43.8264	29.938	26.8469
NM_019922	Crtap	4.33323	5.38747	5.50725	4.2086	4.84507	4.29051
NM_001004062	Crtc1	5.95536	6.51174	5.97852	5.42112	5.95358	5.39635
NM_028881	Crtc2	39.9401	36.8016	34.6461	40.344	30.4701	32.7127
NM_173863	Crtc3	18.8033	18.3497	12.9358	17.6159	17.8601	13.4116
NM_007771	Cry1	7.30686	5.77284	5.72511	7.76449	5.71353	6.16856
NM_009963	Cry2	5.18881	5.29143	5.78838	4.52917	4.60625	4.52481
NM_133679	Cryzl1	11.6092	11.2258	13.6517	10.5366	11.8792	12.5873
NM_026444	Cs	53.7613	55.4715	50.0378	59.2657	62.7624	59.1621
NM_139117	Csda	57.5781	70.2959	70.3104	54.5405	75.4141	85.1998
NM_144901	Csde1	106.324	116.561	135.49	111.436	124.934	136.261
NM_023565	Cse1l	25.9219	25.1785	23.2642	25.1953	26.1541	23.4169
NM_030165	Csgalnact2	5.76096	7.40972	8.5911	5.75352	6.91688	9.20088
NM_007783	Csk	165.886	173.347	171.386	160.468	155.106	169.837
NM_146087	Csnk1a1	116.097	107.629	91.964	124.994	123.396	100.379
NM_027874	Csnk1d	61.9854	55.1958	52.8245	66.5343	56.9127	54.7271
NM_013767	Csnk1e	9.30212	11.3901	13.9686	10.4417	12.831	17.0125
NM_173185	Csnk1g1	13.0181	12.9737	12.7048	11.5136	11.4591	12.2334
NM_134002	Csnk1g2	77.6956	74.1984	67.1941	77.4029	70.9292	68.2606
NM_152809	Csnk1g3	16.3994	14.8969	13.8264	17.1209	16.4096	13.5582
NM_007788	Csnk2a1	51.7962	49.1225	48.8244	46.772	45.6383	45.6641
NM_009974	Csnk2a2	11.5647	12.1775	11.8596	11.9065	12.9883	12.6149
NM_009975	Csnk2b	84.0427	92.6505	79.0315	83.6514	95.8103	86.3292
NM_026493	Cspp1	7.82547	8.12492	8.7049	7.36574	8.44616	8.46048
NM_153287	Csrnp1	107.072	105.423	87.2893	137.109	117.755	94.1505
NM_007791	Csrp1	39.2561	39.6114	31.7687	48.7982	47.395	43.3934
NM_181417	Csrp2bp	10.9099	10.3622	10.5881	10.8583	10.676	10.7001
NM_009976	Cst3	53.7663	70.1184	73.7019	51.2079	65.4448	67.6485
NM_009977	Cst7	113.452	113.944	150.264	123.685	100.594	138.021
NM_007793	Cstb	35.5644	36.3575	36.6647	38.0287	40.2895	39.6576
NM_024199	Cstf1	12.9886	13.0316	13.6567	12.8957	12.818	14.0296
NM_133196	Cstf2	17.6668	16.4898	15.6635	17.2439	17.3309	16.1955
NM_031249	Cstf2t	21.5938	20.4099	21.8134	19.3027	19.5946	19.7966
NM_145529	Cstf3	11.3244	10.8413	10.5066	10.9415	11.7873	11.1886
NM_146034	Ctage5	39.6194	35.7166	31.8884	44.8351	40.4008	32.0048
NM_001198861	Ctbp1	82.3688	84.6143	80.2105	78.4193	77.2142	79.4581
NM_181322	Ctcf	57.1847	54.5541	55.7434	58.2233	55.6473	57.7478
NM_026017	Ctdnep1	47.8916	49.0856	42.8279	52.1826	46.7987	46.053
NM_026295	Ctdp1	16.7764	17.7199	19.1654	17.6898	16.7231	19.8348
NM_153088	Ctdsp1	72.0937	82.7982	101.479	62.7845	68.6738	98.7572
NM_001113470	Ctdsp2	49.0888	49.6985	53.3192	47.717	45.4751	44.1737
NM_212450	Ctdspl2	12.9829	12.7123	13.7737	11.6426	12.1455	13.8962
NM_009818	Ctnna1	22.8882	29.4155	26.8484	21.2068	26.286	25.9829
NM_007614	Ctnnb1	61.3809	59.6468	64.2338	43.0187	46.4136	51.9834
NM_025680	Ctnnbl1	18.5867	17.6522	16.9035	19.2895	20.1829	18.6692
NM_031251	Ctns	5.99828	6.36599	8.27201	4.78336	5.03768	6.85486
NM_018737	Ctps2	15.787	16.4573	17.4767	15.4279	18.4933	18.4392
NM_009431	Ctr9	19.5516	19.146	19.4784	18.7635	17.5595	17.145
NM_008906	Ctsa	47.6621	49.0393	49.4524	57.1018	56.2446	59.8388
NM_007798	Ctsb	29.9969	32.1687	28.1525	36.1828	33.755	34.2031
NM_009983	Ctsd	490.979	602.059	796.762	473.739	580.705	852.753
NM_007799	Ctse	10.1602	11.394	10.9755	8.84457	9.37366	8.42766
NM_009984	Ctsl	8.23777	7.54153	7.06165	9.06088	9.22609	7.00614
NM_177662	Ctso	13.4341	12.2443	10.6489	14.7398	13.7005	10.1187
NM_009985	Ctsw	539.492	541.958	525.913	496.508	479.986	426.505
NM_022325	Ctsz	22.1909	24.0244	17.5152	26.4483	23.6836	17.46
NM_153775	Ctu2	8.14782	7.79407	7.92236	7.44118	6.21514	6.85856
NM_198013	Cuedc1	27.8807	29.9995	27.0567	25.8585	23.5471	19.0822
NM_001164290	Cuedc2	13.1825	13.8695	14.4745	14.1046	17.0111	14.9468
NM_012042	Cul1	48.1519	50.6234	52.6471	45.382	50.0229	48.8154
NM_029402	Cul2	9.57904	8.93854	9.13615	8.73452	9.25015	7.83276
NM_016716	Cul3	96.8473	93.868	97.6246	106.808	95.9537	93.9432
NM_146207	Cul4a	16.0301	14.9041	15.1376	15.5942	15.077	14.3987
NM_001110142	Cul4b	15.438	13.7452	13.2245	15.377	15.8437	12.9191
NM_027807	Cul5	9.01353	7.95775	7.70063	8.17177	8.33357	7.14843
NM_026307	Cuta	65.8188	73.9263	56.7404	66.7026	79.2348	62.5802
NM_001113562	Cutc	8.04464	8.48948	8.57979	7.78015	9.4287	7.29418
NM_009986	Cux1	10.8791	11.4784	9.62855	10.2212	14.0002	9.12617
NM_023153	Cwc15	85.192	79.081	81.1616	88.2686	90.9186	88.72
NM_030560	Cwc22	15.5395	16.0425	17.1041	16.6499	16.7074	18.3197
NM_026186	Cwc25	18.19	16.1056	16.2342	21.8446	20.8486	17.8316
NM_026072	Cwc27	9.26155	9.93841	10.6077	11.6504	10.9524	9.63719
NM_027545	Cwf19l2	9.10115	8.12375	8.9939	8.51092	8.339	8.81217
NM_009911	Cxcr4	124.025	100.945	74.8318	82.8834	82.2411	53.5974
NM_024170	Cxx1a	11.2577	10.7065	11.411	13.4312	9.9289	10.9133
NM_001018063	Cxx1b	11.51	12.3559	12.3741	14.0916	10.6289	12.4277
NM_028375	Cxx1c	10.3936	9.59523	13.3641	13.3887	9.40934	9.80042
NM_028868	Cxxc1	43.5299	43.4921	41.1647	42.4581	41.2199	42.6123
NM_133687	Cxxc5	40.919	33.5738	26.0796	37.5661	28.0101	17.6862
NM_025797	Cyb5	32.8037	33.1531	34.1136	32.4555	31.2193	30.2562
NM_001081320	Cyb561d1	12.2925	13.1785	17.1368	11.5687	12.5349	17.3898
NM_019720	Cyb561d2	5.30964	5.55031	6.17561	5.21041	5.83628	6.75859
NM_025558	Cyb5b	21.5851	19.6592	19.293	21.3116	19.8786	20.102
NM_001045525	Cyb5d1	8.82005	7.9254	8.86002	9.82791	9.77535	9.22207
NM_028057	Cyb5r1	8.21517	7.75907	9.52276	7.51637	7.30014	9.12464
NM_029787	Cyb5r3	32.9487	39.0756	39.6745	35.5991	41.566	39.1854
NM_024195	Cyb5r4	40.006	43.4231	42.1888	39.2967	45.2438	42.464
NM_007806	Cyba	198.088	256.985	267.538	186.345	227.216	247.929
NM_201351	Cybasc3	12.6609	16.0712	15.609	11.7393	12.9561	14.3698
NM_025567	Cyc1	42.3497	43.3245	38.4444	40.2992	41.6047	34.6472
NM_007808	Cycs	27.6887	30.7504	29.7049	28.6813	33.9724	30.4485
NM_001164661	Cyfip1	6.64921	7.53572	7.17593	7.1584	6.50876	7.33853
NM_001252460	Cyfip2	110.549	122.861	114.439	107.402	120.61	124.673
NM_019396	Cyhr1	25.9703	25.3373	26.8416	25.3631	22.4692	26.0174
NM_001128169	Cyld	23.7956	20.463	21.5269	25.068	20.1148	21.4714
NM_030013	Cyp20a1	7.83221	9.31978	10.6055	6.88458	8.94168	9.11217
NM_130882	Cyp4f13	7.42754	7.82709	10.8415	8.27699	7.73287	10.0726
NM_024442	Cyp4f16	9.91988	11.0183	10.9582	13.9283	9.28339	9.33914
NM_133969	Cyp4v3	10.8604	11.0212	11.3772	11.572	9.83853	7.99522
NM_133720	Cysltr2	15.9651	12.7643	13.3226	20.8091	14.0789	15.2224
NM_011180	Cyth1	51.8562	53.5648	61.9472	45.8103	49.925	62.9651
NM_011181	Cyth2	24.7297	25.5251	25.5646	25.4848	26.7238	27.1204
NM_028195	Cyth4	92.9712	104.472	148.705	88.564	82.5233	142.728
NM_139200	Cytip	67.3282	75.8055	81.0622	65.7594	84.7682	87.7035
NM_177240	D030016E14Rik	14.5341	14.2981	16.1747	14.0755	14.2395	15.5642
NM_177640	D030056L22Rik	14.2283	12.6023	14.4927	13.2165	12.0171	13.6199
NM_138601	D10Jhu81e	24.6326	22.2324	19.6076	30.0892	21.4691	21.0919
NM_026579	D10Wsu102e	20.3689	19.4137	19.3769	23.2098	23.0536	22.9471
NM_145422	D10Wsu52e	59.927	55.7954	46.9485	63.9558	64.8215	48.8891
NM_177777	D11Wsu47e	6.00397	6.24338	6.83318	5.446	4.97149	6.2643
NM_138598	D11Wsu99e	12.0031	13.5509	15.0508	10.9505	11.4921	12.7669
NM_172491	D130040H23Rik	4.8559	4.86089	5.6273	5.88206	4.43359	4.63402
NM_028945	D14Abb1e	11.2428	11.2162	13.9945	9.21697	9.07908	12.3674
NM_026679	D14Ertd449e	16.1469	15.795	12.6789	11.8487	15.7572	12.1514
NM_145959	D15Ertd621e	14.8412	13.797	13.2065	16.5929	15.8975	14.1657
NM_001252438	D16Ertd472e	26.245	29.8201	33.1904	18.674	26.6884	32.4389
NM_138583	D16H22S680E	10.1668	11.8416	12.525	11.0339	10.6447	12.6711
NM_033477	D17H6S53E	5.6926	6.34601	7.65135	4.29333	4.09818	6.58209
NM_080837	D17Wsu104e	28.2626	26.043	24.3183	28.4349	27.7579	26.4663
NM_001033279	D17Wsu92e	35.5624	39.7277	44.2005	35.0874	34.2574	44.9695
NM_172631	D18Ertd653e	6.62577	5.73101	5.4871	6.41691	5.94047	6.3318
NM_177474	D19Bwg1357e	16.8129	16.2466	13.7049	17.4129	17.4623	13.2432
NM_177464	D19Ertd386e	11.9465	12.3806	13.7876	11.1373	10.7949	12.8733
NM_029648	D19Ertd737e	19.0405	17.9996	18.6674	19.6893	19.2882	20.976
NM_001177812	D19Wsu162e	38.9021	47.1889	51.9382	39.1443	45.4243	54.4745
NM_028043	D1Bwg0212e	16.1697	15.3211	16.2911	16.7386	15.6733	17.5854
NM_145604	D230025D16Rik	10.3221	9.86181	10.793	9.92841	9.76579	10.0959
NM_177140	D230037D09Rik	16.0969	16.7603	17.6676	16.0175	16.898	17.9757
NM_178882	D2hgdh	8.73538	8.38046	8.87453	9.13264	7.81571	8.0052
NM_172660	D2Wsu81e	11.7662	10.382	9.26429	13.3828	9.49387	8.70291
NM_001025608	D4Ertd22e	32.4683	32.3574	32.2487	33.6611	30.5503	35.0853
NM_023665	D4Wsu53e	257.829	246.445	273.734	189.604	184.931	193.336
NM_001081232	D5Ertd579e	7.62938	7.54237	9.32175	7.85339	7.34863	8.89393
NM_026585	D6Wsu116e	31.0401	30.674	31.621	32.8783	31.5704	29.4448
NM_138594	D6Wsu163e	7.03254	6.31289	7.02555	5.95303	5.81465	5.98192
NM_175518	D730040F13Rik	5.53174	5.59521	6.74567	5.72745	5.29009	5.87371
NM_001007571	D8Ertd738e	104.856	103.512	111.154	111.312	116.7	112.131
NM_172911	D8Ertd82e	29.4885	33.0976	30.9504	23.4618	27.6002	34.9526
NM_020616	D930014E17Rik	8.23388	9.02009	8.29355	8.54552	9.7937	8.64114
NM_172681	D930015E06Rik	18.6429	16.5235	12.46	17.6749	17.5823	15.2381
NM_001114124	Dab2ip	12.3937	18.3447	19.2049	9.63094	14.8957	21.4448
NM_010015	Dad1	15.7993	16.8428	18.4818	17.9797	18.1359	18.5329
NM_010017	Dag1	5.57491	5.71451	5.04861	4.65678	3.97704	4.10051
NM_144915	Daglb	4.86134	5.85521	6.8149	5.32262	4.09789	6.07988
NM_026378	Dalrd3	33.5844	30.7545	31.2707	32.6677	27.9876	25.4847
NM_146057	Dap	44.5488	54.0444	47.9366	42.0325	58.7938	56.2553
NM_022994	Dap3	10.9634	10.7863	10.2426	10.601	10.0222	9.24053
NM_001190474	Dapk3	18.2145	19.3439	17.5547	16.4349	18.2731	17.9327
NM_011932	Dapp1	16.2767	17.235	17.4982	14.3848	18.4666	16.8436
NM_177445	Dars	38.0254	35.352	30.3364	45.2173	42.5357	34.3524
NM_001199733	Daxx	23.2688	25.0162	25.1828	21.3314	21.5847	24.6682
NM_001122604	Dazap1	48.1152	46.4704	44.5319	53.8652	50.5941	49.5962
NM_011873	Dazap2	269.292	302.06	309.118	303.478	339.137	346.194
NM_001037999	Dbi	49.5365	48.2826	52.4377	43.6908	61.0047	57.01
NM_001146308	Dbnl	86.645	88.0876	75.4366	91.0143	90.1806	81.035
NM_016974	Dbp	4.50359	4.06845	5.02935	4.72079	4.81926	3.81729
NM_031403	Dbr1	14.0608	13.7376	14.7863	16.1351	16.2831	17.2157
NM_010022	Dbt	5.39898	4.34608	4.21477	5.97455	5.07742	3.95464
NM_153167	Dcaf10	7.44245	7.66541	8.25693	7.21982	7.11719	8.0877
NR_037572	Dcaf11	36.0128	34.1314	35.6213	35.2977	32.3084	35.0778
NM_026893	Dcaf12	19.3021	19.2851	18.5775	16.4284	16.5728	16.5234
NM_198606	Dcaf13	31.4931	31.9808	31.8475	29.8805	34.3734	33.1203
NM_172502	Dcaf15	34.4347	30.4372	27.7632	37.8008	27.808	31.4315
NM_030246	Dcaf4	8.95006	8.112	9.63719	10.1374	9.11327	10.7932
NM_177267	Dcaf5	32.906	32.2638	29.4663	34.0498	29.3934	29.7184
NM_028759	Dcaf6	12.2282	11.5947	10.5205	11.1951	11.3905	9.57533
NM_027946	Dcaf7	39.0322	36.1877	35.7788	31.142	27.2328	32.3152
NM_153555	Dcaf8	36.4901	31.8708	29.7893	41.4644	37.1521	31.2055
NM_026551	Dcakd	6.25273	5.95623	6.29376	5.64659	5.54379	5.75085
NM_001177964	Dcdc2c	5.66234	5.74574	6.1732	5.5789	5.98092	4.66892
NM_133761	Dcp1a	12.2914	10.9186	11.3483	11.9482	10.7889	10.4063
NM_001033379	Dcp1b	6.22438	8.19676	11.6309	6.01153	8.89548	12.3511
NM_027490	Dcp2	8.61524	7.00484	5.77887	7.46023	6.63245	5.6308
NM_027030	Dcps	29.515	33.7437	33.0905	35.0288	35.1535	33.1466
NM_007835	Dctn1	33.8316	38.2658	39.3705	32.7037	33.2366	39.0857
NM_001190453	Dctn2	44.1464	44.4029	43.0695	43.0116	46.7561	43.0287
NM_016890	Dctn3	33.9717	38.9483	39.5052	34.6921	41.3937	41.6519
NM_026302	Dctn4	15.2816	16.5102	16.6974	16.1114	17.5672	16.5159
NM_021608	Dctn5	52.108	52.0245	55.566	43.0122	50.1919	54.4342
NM_011722	Dctn6	45.179	46.0666	48.5866	46.3783	55.5969	54.1196
NM_023203	Dctpp1	10.7071	10.0309	7.37869	9.97753	10.9609	9.3161
NM_001205361	Dcun1d1	15.3273	14.3904	14.1137	15.2968	13.5367	13.0214
NM_001024504	Dcun1d2	8.81875	8.55823	9.65421	9.4123	7.74297	8.12931
NM_173408	Dcun1d3	3.96703	4.45453	5.09589	3.24725	3.26457	4.21652
NM_029775	Dcun1d5	43.5447	42.9229	43.1084	43.2737	45.9854	44.0322
NM_025600	Dda1	31.17	32.8299	37.3229	29.8752	32.2203	40.5361
NM_015735	Ddb1	71.8767	71.5561	67.011	74.8386	72.9789	68.7716
NM_028119	Ddb2	16.3228	13.0812	11.1399	16.3636	13.4187	9.79763
NM_001042719	Ddhd1	9.36977	9.53844	9.60885	8.52546	8.70324	9.65157
NM_028102	Ddhd2	7.51327	6.43491	5.73837	8.43151	7.09385	5.07633
NM_001017966	Ddi2	15.811	15.2072	15.3543	17.0489	15.175	15.2778
NM_007837	Ddit3	39.3669	43.539	59.4161	42.269	54.0646	71.8468
NM_029083	Ddit4	31.859	24.5249	26.7902	14.5513	13.312	28.3665
NM_007838	Ddost	57.5284	58.6033	51.8734	68.3996	61.6351	56.2055
NM_029832	Ddrgk1	45.2585	47.7069	59.7221	49.5379	47.4922	57.2926
NM_010027	Ddt	25.3461	21.3044	17.6064	26.9141	25.9268	17.3103
NM_134040	Ddx1	21.0062	19.1063	15.5974	25.3932	23.0302	16.6485
NM_029936	Ddx10	29.4349	28.26	27.3476	29.3509	30.1202	26.8257
NM_001003919	Ddx11	7.30262	7.14366	7.47194	6.95068	6.85442	6.95267
NM_199080	Ddx17	112.761	116.806	120.54	99.5797	104.761	120.012
NM_025860	Ddx18	33.4167	29.0164	25.9209	33.6716	27.8245	22.9632
NM_007916	Ddx19a	23.3609	23.4191	21.5247	23.7369	24.6296	22.1127
NM_172284	Ddx19b	8.17125	7.52862	6.4117	10.342	9.07451	8.43806
NM_017397	Ddx20	10.8156	10.5945	12.9346	11.1278	10.6674	12.6402
NM_019553	Ddx21	62.2019	58.2715	45.7331	75.1734	72.2551	52.257
NM_001080981	Ddx23	42.6602	42.4419	47.5051	40.9808	39.5514	45.3276
NM_001159502	Ddx24	49.9536	46.7894	44.0679	55.9007	49.7737	44.3886
NM_172779	Ddx26b	16.2288	15.3816	18.8889	13.4552	14.7749	16.9178
NM_153065	Ddx27	29.4289	28.0166	26.6263	30.4904	27.5448	23.899
NM_028038	Ddx28	12.0677	16.2279	21.4193	12.7964	15.9309	24.5889
NM_001033294	Ddx31	5.23001	6.18812	5.12305	4.67296	5.35781	5.70901
NM_197982	Ddx39	33.6499	39.4676	39.6609	27.7236	34.6519	39.8488
NM_019693	Ddx39b	141.808	130.285	117.807	142.713	132.821	118.68
NM_010028	Ddx3x	179.861	163.081	156.055	238.76	212.446	189.207
NM_134059	Ddx41	26.2599	27.8541	26.5663	27.9459	25.3679	24.3774
NM_028074	Ddx42	34.4589	33.0612	33.0001	39.0372	36.5946	37.0661
NM_145975	Ddx46	39.1011	38.3488	41.3825	37.4892	38.9013	39.9516
NM_026360	Ddx47	49.304	51.6898	52.3009	49.6776	54.5922	51.0091
NM_001024922	Ddx49	14.1118	14.6004	13.6581	15.7836	15.2695	13.1627
NM_007840	Ddx5	907.994	857.846	930.815	1081.49	1027.63	941.382
NM_053183	Ddx50	41.5557	37.2831	35.7597	44.2003	41.1269	36.5221
NM_027156	Ddx51	5.03889	4.49603	4.13296	4.84861	3.69072	3.47484
NM_030096	Ddx52	25.4221	26.2465	26.1421	28.0196	31.7869	28.114
NM_028041	Ddx54	28.2807	28.0185	24.2882	29.2827	27.1011	23.5601
NM_026409	Ddx55	9.4741	10.4496	11.2338	8.40393	9.44327	8.97186
NM_026538	Ddx56	9.65453	9.01318	8.15703	9.669	8.46359	7.38336
NM_172689	Ddx58	42.1169	39.2911	31.5529	41.0737	36.8604	27.9526
NM_001110826	Ddx6	99.6065	88.6234	81.3945	94.852	86.7753	80.6508
NR_027769	Deaf1	12.9681	12.4081	12.6126	11.7349	11.8011	11.1672
NM_026794	Deb1	16.6267	16.7066	17.5852	16.5899	19.1163	21.308
NM_026172	Decr1	6.8039	6.56984	5.88683	6.69122	6.87221	5.64628
NM_011933	Decr2	7.39934	7.06307	6.99823	8.00433	6.75619	6.19332
NM_001128609	Dedd	12.7916	12.4854	14.1862	11.936	12.0914	12.8134
NM_207677	Dedd2	44.8782	40.8469	40.8472	49.1576	38.9378	36.7557
NM_027185	Def6	69.3184	73.6479	70.1196	66.4561	72.5709	76.6837
NM_007853	Degs1	39.8152	45.5164	34.7904	28.8112	45.9261	33.6686
NM_025900	Dek	93.6351	106.058	107.02	93.687	117.754	121.188
NM_028457	Dem1	5.76621	5.99991	6.3168	4.82391	5.322	5.48284
NM_146122	Dennd1a	8.38113	8.8418	7.96947	10.5081	8.29994	8.66416
NM_001166501	Dennd1b	20.4556	21.8398	21.3857	17.3144	21.7085	21.5762
NM_153551	Dennd1c	71.8476	65.5333	61.3579	61.8858	59.5873	61.9354
NM_001081066	Dennd3	7.46334	7.92995	8.21524	8.12545	7.99802	12.3117
NM_001162917	Dennd4a	27.1872	28.5794	30.7672	30.6226	26.209	26.3175
NM_201407	Dennd4b	20.6953	21.2956	21.0952	19.6257	18.7593	21.4876
NM_184088	Dennd4c	16.4369	18.2305	14.3488	15.2675	16.6414	13.4515
NM_026603	Denr	20.8718	19.3178	18.2729	23.208	22.253	17.6175
NM_001025426	Depdc5	4.36203	4.86929	5.44076	4.2209	4.9018	5.95448
NM_172733	Dera	14.0171	14.3925	13.2305	15.2555	16.9647	16.2505
NM_024207	Derl1	39.7808	41.1696	40.217	45.5051	45.125	42.5258
NM_033562	Derl2	11.3221	11.3073	13.498	9.94472	10.4658	12.0801
NM_029585	Det1	6.25952	5.88811	5.46406	7.53509	6.22576	5.77713
NM_021428	Dexi	12.4219	9.26917	10.1458	14.1033	7.87949	11.3834
NM_001025296	Dffa	11.3663	12.1262	11.7813	12.5502	10.6643	11.3007
NM_007859	Dffb	10.5597	9.41456	8.19756	9.84687	10.0753	8.83973
NM_010046	Dgat1	18.6496	15.1807	16.6652	19.8126	14.0993	15.8253
NM_022408	Dgcr14	11.5256	10.7842	12.1405	11.889	11.1835	12.3296
NM_010048	Dgcr2	23.764	23.6286	25.0503	20.7545	19.3879	22.1477
NM_033324	Dgcr8	12.9467	12.9594	14.6779	12.332	12.0926	13.3211
NM_177646	Dgkd	49.5551	46.3903	44.3764	52.1005	43.0887	42.4418
NM_199011	Dgkq	6.34412	6.21641	7.10004	5.52163	5.02507	6.22089
NM_001166597	Dgkz	101.51	95.2964	98.7908	97.0737	89.9003	98.2665
NM_013764	Dguok	26.1521	22.6039	21.1973	27.0734	24.0821	19.5616
NM_007856	Dhcr7	8.26394	9.10066	9.76072	8.54873	8.70967	11.0042
NM_026144	Dhdds	9.5289	9.53254	8.07595	9.15699	9.12907	8.32036
NM_020046	Dhodh	5.29578	5.78604	5.33855	5.37429	4.68635	4.30919
NM_001039514	Dhps	17.9747	20.1061	19.8681	19.2541	20.8449	21.108
NM_026819	Dhrs1	11.1261	14.1218	13.985	8.86095	14.638	15.8715
NM_177564	Dhrs11	12.1269	11.1885	10.667	11.9959	11.3605	10.0145
NM_001037938	Dhrs4	6.9061	7.30545	5.48474	7.32949	7.02172	6.81615
NM_025522	Dhrs7	25.7637	31.4617	39.9702	22.9451	30.8105	38.5337
NM_001172112	Dhrs7b	7.03441	7.06942	7.49236	6.91329	6.91821	6.68037
NM_007839	Dhx15	91.8248	89.1937	88.6859	91.8027	91.5149	86.6881
NM_026987	Dhx16	32.9791	35.2716	32.6924	33.1205	34.6136	34.0041
NM_172594	Dhx29	10.0468	9.3607	8.94095	9.70698	8.55536	9.7541
NM_001252682	Dhx30	17.8112	16.7852	18.5708	17.4954	15.7084	17.0008
NM_133941	Dhx32	7.14046	6.66394	5.85151	7.51655	7.23281	5.81846
NM_178367	Dhx33	13.0736	11.8437	11.6425	13.2145	10.7428	9.32068
NM_027883	Dhx34	9.85233	8.99819	10.5377	10.2654	8.25714	11.4035
NM_145742	Dhx35	6.90917	6.9725	7.42986	7.85309	7.47973	8.05593
NM_028136	Dhx36	17.4949	16.8882	18.138	17.1927	16.9551	16.3811
NM_203319	Dhx37	8.63569	8.09604	7.38317	9.37191	7.38857	6.88507
NM_178380	Dhx38	28.3354	29.4013	30.7679	28.6992	28.4725	31.228
NM_026191	Dhx40	16.8506	18.8538	19.3092	17.9692	19.3984	18.0281
NM_001163759	Dhx57	9.75935	9.95386	9.91494	9.55497	9.88637	9.88159
NM_030150	Dhx58	6.597	7.2102	5.40093	6.84982	6.51235	5.10252
NM_144831	Dhx8	23.375	23.3326	24.1104	19.5779	21.0225	22.8276
NM_007842	Dhx9	71.6687	68.3279	65.6258	77.5135	79.7314	71.5842
NM_023232	Diablo	18.9674	17.6698	18.4366	20.6506	17.8287	18.7805
NM_007858	Diap1	73.1989	86.0661	90.7185	69.1728	76.6989	98.0774
NM_172493	Diap2	4.90835	5.47077	5.80898	4.69709	4.80165	4.84786
NM_148948	Dicer1	13.443	12.6933	14.1904	13.0879	11.6739	12.1725
NM_175551	Dido1	15.8975	14.976	14.5017	16.5285	14.806	14.5502
NM_025447	Dimt1	5.27419	4.45697	4.6317	4.86403	4.72823	3.87307
NM_001159361	Dip2b	11.0948	10.6061	11.65	8.96596	9.64605	10.9396
NM_028315	Dis3	8.53199	7.7727	6.58447	8.72917	8.13258	5.64267
NM_001001295	Dis3l	9.63964	9.07174	9.50087	9.8142	9.15219	9.50071
NM_001172157	Dis3l2	9.14081	8.67158	7.55718	11.1473	8.3612	6.90565
NM_001030307	Dkc1	24.1402	19.7539	13.9017	25.314	23.8011	13.8376
NM_145614	Dlat	8.73381	9.06803	8.00822	8.49391	8.8171	7.61444
NM_007861	Dld	33.8632	34.8682	36.7794	33.6213	37.4854	38.0133
NR_028264	Dleu2	4.24384	4.45282	6.27822	5.04768	5.86632	6.58087
NM_007862	Dlg1	23.5667	24.3808	24.7432	22.73	23.9995	23.3864
NM_146128	Dlgap4	17.6343	17.6234	19.0902	16.7295	17.6523	18.9507
NM_030225	Dlst	53.0613	48.9148	45.6482	51.1151	51.2502	46.2118
NM_023178	Dmap1	11.9904	11.7574	12.4758	11.977	11.965	12.3312
NM_011806	Dmtf1	32.3901	32.6125	35.8225	31.6349	31.2445	34.4592
NM_001081371	Dmxl1	8.37744	8.96602	9.07425	8.06969	7.82397	8.21244
NM_013811	Dnahc8	4.59101	6.56086	6.0059	1.93666	7.40991	6.23525
NM_001164671	Dnaja1	79.6835	77.4891	87.6339	64.4698	61.2703	69.2005
NM_019794	Dnaja2	59.4008	62.0961	64.0968	64.91	68.2812	67.5453
NM_023646	Dnaja3	12.296	11.1666	9.6154	12.3978	9.58814	7.32986
NM_021422	Dnaja4	17.8932	16.5193	17.0988	21.2041	15.571	18.7117
NM_018808	Dnajb1	168.266	161.445	225.47	144.271	125.14	188.077
NM_026400	Dnajb11	35.2788	38.9586	37.0605	42.2704	44.244	44.4511
NM_019965	Dnajb12	17.3274	18.7974	20.1146	19.8517	19.7478	20.6758
NM_027287	Dnajb4	63.6943	72.9389	86.7481	71.3744	91.2553	91.2037
NM_001037940	Dnajb6	48.4065	47.0786	49.3807	51.6672	48.7283	49.6802
NM_013760	Dnajb9	69.6368	62.8969	63.4004	83.274	71.2065	67.7991
NM_007869	Dnajc1	17.6789	18.5304	22.8278	17.6176	17.8818	22.8623
NM_024181	Dnajc10	17.1715	17.1032	17.26	18.7314	17.5777	15.9172
NM_172704	Dnajc11	13.882	13.4624	13.3319	14.839	12.4174	12.0561
NM_001163026	Dnajc13	15.2674	15.4598	16.5005	13.7391	14.9868	15.9384
NM_028873	Dnajc14	30.2494	33.2465	38.51	28.6081	28.0619	38.2107
NM_025384	Dnajc15	96.2377	107.86	108.586	96.7528	111.061	84.2519
NM_139139	Dnajc17	7.69031	7.95689	9.73122	9.15923	9.39964	10.8765
NM_001026211	Dnajc19	10.3096	11.2732	10.5527	10.6949	12.1905	10.7128
NM_009584	Dnajc2	35.3538	36.9685	34.3506	37.3947	38.7775	35.0799
NM_030046	Dnajc21	16.6595	17.2507	20.9926	17.8435	18.3103	18.9183
NM_026992	Dnajc24	6.23576	6.13032	5.66509	5.80245	5.59148	5.54469
NM_001033165	Dnajc25	5.48689	5.74029	5.03572	5.44086	4.90295	4.97694
NM_008929	Dnajc3	48.9832	41.105	37.0685	49.2686	39.4747	36.0496
NM_025362	Dnajc30	9.74276	9.60692	10.293	11.2366	10.444	13.3353
NM_020566	Dnajc4	11.9855	13.9772	14.6542	11.7714	11.5712	14.8711
NM_016775	Dnajc5	49.8655	51.1512	59.1166	47.0176	45.5619	55.6507
NM_019795	Dnajc7	65.863	64.5906	62.3716	68.739	69.2002	63.933
NM_172400	Dnajc8	78.5583	80.7104	98.627	91.5096	86.1536	106.755
NM_134081	Dnajc9	40.2659	40.072	33.2896	38.9385	47.7628	39.919
NM_027109	Dnase1l1	6.15563	7.066	6.14339	5.55246	6.7854	5.98475
NM_001139504	Dnlz	5.76954	5.51411	5.26011	6.22643	5.0107	4.82344
NM_152816	Dnm1l	32.9429	32.3923	31.5759	32.7988	34.2816	31.192
NM_001253893	Dnm2	92.9062	97.5612	89.5369	81.6131	91.3062	89.9767
NM_028029	Dnmbp	5.41406	4.70331	4.81062	6.91285	5.29704	5.30575
NM_001199433	Dnmt1	39.1832	41.4796	45.3183	33.7666	38.3124	46.6155
NM_007872	Dnmt3a	12.5226	9.8956	7.87784	14.2996	10.1662	8.81803
NM_001003961	Dnmt3b	6.15989	5.84613	5.10545	5.93805	5.99383	4.8139
NM_001110831	Dnpep	15.1971	16.1559	15.3258	14.8776	16.9998	15.5292
NM_133763	Dnttip1	25.9972	24.2152	23.2486	28.6045	25.9514	22.2199
NM_153806	Dnttip2	35.8239	35.0303	35.6787	35.7146	38.1496	37.5436
NM_175291	Dock10	72.6561	59.012	60.9453	77.0745	58.8866	62.3537
NM_001009947	Dock11	54.6698	65.428	75.0459	45.6392	63.6495	76.8138
NM_033374	Dock2	192.015	228.492	233.171	169.43	226.247	248.039
NM_028785	Dock8	79.4714	66.1474	53.7762	85.2518	70.297	58.6197
NM_133964	Dohh	11.7239	11.1343	10.5724	12.1498	10.0863	10.9681
NM_010070	Dok1	16.8259	14.5728	17.1431	20.731	15.2468	20.0288
NM_010071	Dok2	168.068	198.961	207.897	134.738	159.997	185.663
NM_020329	Dolpp1	8.41255	9.33395	9.10704	8.19291	8.86979	8.2958
NM_033613	Dom3z	17.6914	16.8829	16.4127	18.7588	17.1797	17.8833
NM_021720	Donson	12.7385	13.4643	13.3485	13.6476	12.5031	11.0825
NM_177208	Dopey1	8.13971	6.91466	7.18288	7.59284	6.44985	6.08477
NM_027293	Dopey2	13.3673	12.368	12.9345	12.5192	12.0171	12.8105
NM_199322	Dot1l	12.412	11.5831	9.84867	13.1015	12.0417	10.3748
NM_007875	Dpagt1	7.1029	6.99867	6.32473	8.1911	7.43115	7.42867
NM_172639	Dpcd	7.47312	8.19242	8.1498	9.30429	11.0866	10.2452
NM_011262	Dpf2	37.6746	37.5794	38.9204	36.3977	34.8686	37.8085
NM_144491	Dph1	6.41357	5.20451	4.76771	8.39241	5.96789	5.35111
NM_026344	Dph2	5.25388	4.7189	5.15718	4.79681	4.10651	4.02737
NM_172254	Dph3	12.022	12.5804	12.8118	12.7808	13.8627	13.4631
NM_027193	Dph5	7.83384	7.73381	5.64925	8.50216	8.79087	5.28149
NM_010072	Dpm1	16.1241	15.8356	17.8661	17.2338	18.1862	17.5817
NM_010073	Dpm2	28.436	30.4117	35.5348	30.8222	33.6388	38.3161
NM_026767	Dpm3	38.2074	39.8954	44.7851	35.1841	34.7036	37.9635
NM_133803	Dpp3	30.0523	33.9179	30.1642	29.769	32.0379	31.5534
NM_028906	Dpp8	31.4185	31.7471	31.7298	28.1748	31.7951	31.2428
NM_172624	Dpp9	23.3606	24.7772	24.1853	22.9035	21.9599	22.917
NM_172920	Dpy19l1	19.0548	24.8849	20.3437	15.1173	23.5873	19.1509
NM_178704	Dpy19l3	6.28422	5.37154	5.14775	7.27413	4.90752	5.15931
NM_024428	Dpy30	27.5813	29.1612	25.8831	30.2605	32.4338	27.0108
NM_009955	Dpysl2	7.20913	9.14007	11.9221	4.65075	7.13682	11.1294
NM_026106	Dr1	29.4817	27.0204	27.6104	25.1912	24.4972	26.9474
NM_026013	Dram2	10.3558	9.03867	8.36406	9.28647	7.9797	7.32879
NM_024176	Drap1	88.9696	99.2601	119.353	86.5647	90.8689	115.634
NM_007879	Drg1	37.4829	37.6767	34.1431	38.3174	39.1324	34.1294
NM_021354	Drg2	18.0329	18.9558	17.1245	19.6861	19.5295	17.1361
NM_007834	Dscr3	17.0382	17.4474	18.1551	17.6959	18.4597	18.0885
NM_172508	Dse	16.3484	17.2727	13.484	15.9749	14.0059	9.19898
NM_025853	Dsn1	8.27813	7.42589	8.4109	8.41982	8.68056	8.70305
NM_025314	Dtd1	8.13391	7.22831	6.47607	9.19883	8.02134	6.75862
NR_027869	Dtnb	13.74	11.1611	10.3453	15.9921	12.0513	12.3748
NM_025772	Dtnbp1	21.3828	23.3141	25.8782	27.7638	29.6305	33.2083
NM_001256096	Dtx2	9.29264	10.0308	10.4636	8.26772	8.07028	10.6968
NM_001013371	Dtx3l	30.072	26.3811	24.0644	26.6815	25.0385	24.075
NM_001105667	Dtymk	16.1449	14.1653	11.8175	17.8056	18.4016	15.6592
NM_007887	Dub1	5.75349	6.843	9.78508	2.99037	3.12467	3.8702
NM_026824	Dus1l	21.1022	21.0115	19.8425	19.7526	19.7058	19.8347
NM_025518	Dus2l	6.15759	6.17325	5.60101	9.53113	7.33291	6.88596
NM_144858	Dus3l	20.2089	19.3866	19.017	18.6764	17.8986	17.6235
NM_013642	Dusp1	382.823	487.465	409.157	405.026	425.316	323.825
NM_028099	Dusp11	49.9312	50.4734	57.403	44.8326	50.164	52.835
NM_024438	Dusp19	6.57095	5.48226	6.39266	5.03818	4.82052	5.81902
NM_001037955	Dusp22	5.38601	6.02386	6.03082	3.96417	5.14642	4.0304
NM_001085390	Dusp5	203.821	202.172	157.55	223.681	205.352	174.969
NM_026268	Dusp6	36.597	35.6652	26.7582	56.5946	45.1634	39.2258
NM_153459	Dusp7	16.639	15.721	20.0923	15.5601	8.66969	16.5215
NM_010091	Dvl1	22.7772	24.8456	27.3875	16.9564	17.7804	20.4384
NM_007888	Dvl2	10.628	9.25361	9.08346	10.7214	9.23753	8.28682
NM_007889	Dvl3	11.7727	11.6361	11.8113	9.71487	8.98767	10.1011
NM_027727	Dym	14.9801	17.1183	15.7607	19.1545	19.3546	17.9572
NM_030238	Dync1h1	39.6265	37.8664	39.7744	35.6503	32.2657	37.3879
NM_001198872	Dync1i2	44.6672	50.2247	55.3241	41.0481	48.5083	54.0643
NM_146229	Dync1li1	31.4318	35.8121	39.4168	30.3191	33.693	37.2377
NM_001013380	Dync1li2	12.3765	13.4886	16.4875	10.5273	13.0251	15.7592
NM_019682	Dynll1	54.2905	55.6006	49.5877	40.558	45.953	40.5463
NM_026556	Dynll2	35.1873	34.2868	31.1405	35.89	32.0781	31.6801
NM_025947	Dynlrb1	75.8247	76.1324	87.2935	81.3027	80.2699	97.3676
NM_001166629	Dynlt1a	10.9137	12.3045	11.8399	10.7529	13.8325	10.4509
NM_009342	Dynlt1b	11.9507	11.5273	12.0331	10.9687	13.6129	12.5959
NM_001166630	Dynlt1c	14.1531	12.4349	12.4289	12.5658	13.9471	12.8169
NM_001166627	Dynlt1f	12.1505	10.7011	10.7811	10.8288	11.9809	11.0768
NM_025975	Dynlt3	17.6853	17.623	16.5839	20.5831	16.4612	15.3963
NM_007890	Dyrk1a	32.1638	33.0163	34.5291	32.8424	32.5129	33.6019
NM_001037957	Dyrk1b	6.89835	7.22488	7.99088	6.04641	6.06043	7.10039
NM_001014390	Dyrk2	44.6283	44.0828	37.9729	54.7242	51.3044	38.8386
NM_175332	E130012A19Rik	5.69583	3.98022	2.68882	8.52006	5.03603	3.48412
NR_040708	E130102H24Rik	5.15473	5.40319	6.7187	5.5074	3.49716	5.63979
[truncated: 5,473 more rows]

## Sheet: Supplementary Data1f
Supplementary Data 1f. List of 82 genes encoding transcription factors FC >1.5 between WT and Stat5 DKI NK subpopulations.
		WT			Stat5 DKI
gene_name	symbol	CD11b-CD27+	CD11b+CD27+	CD11b+CD27low	CD11b-CD27+	CD11b+CD27+	CD11b+CD27low
NM_199364	Lzts1	1.44463	2.91954	5.00254	0.84651	1.84641	3.04625
NM_008452	Klf2	248.334	380.983	554.139	155.375	235.132	516.711
NM_008685	Nfe2	1.03989	3.5084	9.81743	0.379033	1.63354	8.19986
NM_019866	Spib	1.85789	7.67048	8.16446	0.913967	4.02613	6.00635
NM_030060	Batf3	23.5339	0.982102	0.340045	11.4939	0.692224	0.300167
NM_015753	Zeb2	14.8428	30.671	73.5326	7.84945	25.51	82.3277
NM_025980	Nrarp	21.0493	45.4695	33.8106	12.0065	48.4124	32.5801
NM_007548	Prdm1	11.4859	27.1485	48.6403	4.33409	20.9685	44.4632
NM_010636	Klf12	4.189	9.99131	13.985	1.5332	7.68484	10.8136
NM_008782	Pax5	1.84799	6.95244	6.55415	1.17453	4.89178	6.85107
NM_011136	Pou2af1	1.86534	7.61483	8.051	1.19669	5.15625	7.50704
NM_001198914	Myb	20.3105	25.4263	2.11349	13.0867	29.251	1.96796
NM_001109873	Cbfa2t3	8.45628	11.0464	3.04254	4.98871	10.7471	4.70372
NM_016861	Pdlim1	48.3543	50.975	31.5691	31.327	55.2158	35.5406
NM_178782	Bcorl1	3.22337	3.97295	5.98559	1.82841	2.96003	5.10224
NM_023049	Asb2	18.4275	2.99641	0.71239	51.3793	4.02816	0.667129
NM_010430	Hic1	6.59696	1.54227	2.74876	11.5158	1.85896	4.15233
NM_011770	Ikzf2	9.11228	2.18175	1.20736	13.7771	3.61167	1.614
NM_010909	Nfkbil1	8.48328	3.62908	2.63483	13.13	4.70499	4.3395
NM_010637	Klf4	55.8483	39.1436	11.0725	90.1356	48.4374	13.2613
NM_173396	Tgif2	7.84938	7.13638	2.977	15.2861	15.5459	6.81689
NM_010755	Maff	53.7172	35.8455	16.6592	92.341	56.5245	18.7085
NM_010638	Klf9	8.17994	8.3844	12.5883	14.1517	13.8143	14.0104
NM_025891	Smarcd3	1.24393	3.20794	22.4885	0.944116	1.67424	12.5722
NM_029619	Msrb2	5.35004	3.51332	2.96245	4.67366	4.00513	1.95087
NM_010127	Pou6f1	23.9497	19.3084	8.926	19.0398	18.6815	5.2241
NM_001079883	Bcl11b	3.87149	0.942003	0.900501	5.26231	0.615294	1.51346
NM_008535	Lyl1	0.542454	2.85164	2.71801	0.540306	1.76983	5.83878
NM_008321	Id3	11.5183	2.71696	2.12492	8.17459	1.97375	2.51896
NM_008052	Dtx1	67.3244	18.6371	2.99741	45.4753	14.2875	4.49727
NM_134152	Lpxn	34.701	14.4026	8.18953	47.6937	12.7404	15.0733
NM_009331	Tcf7	306.34	148.076	17.6578	343.153	151.879	17.6414
NM_001097623	Trerf1	8.18239	4.04965	2.30173	11.6022	4.62383	7.81508
NM_145711	Tox	26.2376	13.6805	8.37959	38.5869	18.0574	6.99442
NM_013914	Snai3	5.51865	3.18201	1.75334	6.10728	3.2735	1.87553
NM_007880	Arid3a	4.1621	2.56305	4.22996	5.69164	2.40756	4.98711
NM_001111331	Kcnip3	21.2542	32.7174	25.665	15.9768	36.6357	19.4198
NM_177733	E2f2	4.41824	6.95415	3.68565	3.68077	9.9331	11.5673
NM_010212	Fhl2	8.65709	14.3597	16.8622	8.47359	17.9731	23.3658
NM_016662	Mxd3	2.20175	3.75455	0.621579	2.06113	5.13578	5.17443
NM_008021	Foxm1	3.24866	5.76174	2.24721	3.22641	7.72026	9.09106
NM_001163554	Pou2f2	3.32386	6.24721	5.38102	2.89759	4.84312	4.56136
NM_008320	Irf8	73.9553	167.992	269.463	64.9351	172.235	324.635
NM_010931	Uhrf1	7.69478	8.06463	1.96196	9.3432	10.8576	8.39221
NM_001177352	Myc	68.4278	66.8508	18.844	63.8963	79.965	24.4379
NM_001163763	Tcf19	9.09669	11.4022	3.38637	10.6199	15.0154	10.1068
NM_010678	Aff3	17.302	12.6954	4.10309	14.2755	16.7435	3.43313
NM_010899	Nfatc2	20.0171	17.6877	7.32975	17.4728	15.6488	9.04013
NM_007633	Ccne1	3.65326	4.82264	2.2136	3.71471	6.61121	4.71606
NM_008036	Fosb	293.446	312.469	150.907	403.257	421.91	192.982
NM_009883	Cebpb	59.7127	50.2681	24.5207	63.5828	38.205	21.1466
NM_010436	H2afx	31.283	37.1274	19.0574	33.1683	48.2096	46.3965
NM_018781	Egr3	6.16233	7.23783	3.76412	8.07557	6.9796	5.41674
NM_009361	Tfdp1	32.7111	26.181	14.0708	35.9699	36.0417	20.8009
NM_028709	Btbd11	15.5274	13.7873	7.80668	15.5479	11.2583	5.49036
NM_010234	Fos	467.1	493.76	287.284	464.501	385.736	224.202
NM_207225	Hdac4	8.25429	6.44547	3.78191	10.9575	6.21275	3.53918
NR_027677	E2f6	6.71319	6.32192	3.83409	6.78737	5.95514	4.308
NM_008690	Nfkbie	29.0936	26.3222	16.0324	30.7378	29.5465	17.4139
NM_001109657	Gas7	31.1405	39.6944	24.1888	24.8632	41.0451	19.449
NM_019408	Nfkb2	42.6155	39.5733	24.227	47.4593	43.2357	25.0414
NM_008037	Fosl2	58.9436	62.5964	38.5209	79.8869	69.8307	39.6186
NM_001083318	Etv3	28.3483	20.1856	12.7859	31.4691	24.815	15.3141
NM_009044	Rel	27.0573	28.3497	18.2774	38.1039	43.7881	24.646
NM_007913	Egr1	104.35	117.699	76.1584	74.2578	97.2755	94.662
NM_007573	C1qbp	28.0945	24.7985	16.1652	37.9939	28.1318	16.5122
NM_007564	Zfp36l1	154.736	117.303	76.794	173.887	128.594	81.6663
NM_033218	Srebf2	19.4479	19.8171	13.0703	20.1794	18.0766	14.0277
NM_016660	Hmga1	55.0535	60.8574	40.1893	52.3506	63.5375	41.5608
NM_016776	Mybbp1a	34.1269	30.3189	20.0749	40.6719	33.2614	18.7071
NM_016850	Irf7	43.0004	52.8689	35.0899	34.7552	41.2606	31.0121
NM_178652	Supt3h	4.48276	3.69117	2.45046	5.23544	4.66375	3.27101
NM_001164598	Irf2bp2	32.8169	27.8095	18.4943	41.6522	35.6305	25.3246
NM_009046	Relb	22.6006	22.0394	14.6581	29.1298	23.8048	16.0255
NM_199449	Zhx2	17.7709	14.8194	9.86807	19.4232	14.7734	8.07845
NM_146135	Pias3	12.4859	15.8633	24.1924	11.7671	14.0995	21.7787
NM_010459	Hoxb4	4.99484	4.87793	8.00863	4.68116	4.36071	6.19274
NM_001033324	Zbtb16	4.15265	3.05054	5.31942	5.52254	4.29565	6.57976
NM_054040	Tulp4	27.4472	32.6207	57.9392	24.041	30.9856	66.633
NM_001008542	Mxi1	2.35565	3.12987	6.21228	1.95337	2.51333	4.77851
NM_017376	Tef	11.9452	12.3389	25.6835	12.005	8.94085	19.6373
NM_008627	Meis3	8.81771	6.71894	17.4083	10.2541	5.68993	19.0223

## Sheet: Supplementary Data 1g
Supplementary Data 1g. List of 77 genes encoding cytokines/chemokines/receptors/NK receptors FC > 1.5 between WT and Stat5 DKI NK subpopulations.
		WT			Stat5 DKI
gene_name	symbol	CD11b-CD27+	CD11b+CD27+	CD11b+CD27low	CD11b-CD27+	CD11b+CD27+	CD11b+CD27low
NM_001013365	Osm	15.5514	22.2854	41.0363	6.40882	13.8033	26.3768
NM_009843	Ctla4	4.67575	0.836053	0.136642	12.5482	3.6804	0.479081
NM_009403	Tnfsf8	8.93909	1.65327	0.255053	14.3825	2.64006	0.474346
NM_008479	Lag3	14.8817	3.59703	1.42351	33.5133	5.80383	3.04006
NM_016780	Itgb3	16.915	5.09556	2.29559	44.1654	8.1909	4.17674
NM_008463	Klra5	16.3866	14.3365	23.5009	43.5893	45.4133	72.9388
NM_009850	Cd3g	60.8118	10.2712	1.59694	63.798	4.81859	2.88746
NM_011338	Ccl9	0.720556	2.44814	7.59081	0.959833	1.57543	11.9835
NM_013552	Hmmr	2.7437	3.80283	1.41733	3.24982	6.85743	6.87375
NM_021274	Cxcl10	24.4418	13.079	3.00717	13.8995	10.0486	4.57758
NM_009640	Angpt1	8.2583	12.7937	11.011	4.47799	9.78348	5.37238
NM_008459	Klra10	91.6856	122.322	217.593	60.2817	105.04	142.627
NM_007557	Bmp7	6.9706	0.962841	0.0125539	10.7244	0.80447	0.108707
NM_033042	Tnfrsf25	7.10429	1.23052	0.897056	10.7157	1.29227	2.20432
NM_008367	Il2ra	4.3756	1.46087	1.36574	7.4499	1.77709	0.738493
NM_007648	Cd3e	23.3352	0.777888	0.0928944	23.7209	0.608577	1.61666
NM_001163496	Cd160	121.079	43.9694	8.15269	170.403	56.6547	20.6825
NM_009969	Csf2	9.39	3.70062	0.486959	12.0343	4.42941	1.30365
NM_010272	Gdf11	9.86197	4.37387	2.07868	13.5823	4.25492	5.12275
NM_013693	Tnf	20.1752	11.0682	2.55508	18.638	10.0446	5.09873
NM_008464	Klra6	41.2366	22.928	28.292	48.5197	22.221	17.8746
NM_053154	Klra19	40.8658	22.7935	28.2726	47.9627	22.102	17.941
NM_001025250	Vegfa	11.9699	19.5124	15.3257	9.35251	18.2439	9.81589
NM_009506	Vegfc	7.13599	14.2167	5.1917	6.58104	14.0375	3.43334
NM_021334	Itgax	200.048	215.483	97.6744	201.445	233.339	168.449
NM_011612	Tnfrsf9	38.7878	47.5942	22.3354	53.5971	44.2212	13.953
NM_008737	Nrp1	0.841432	0.948188	0.47429	0.638289	0.95221	12.7782
NM_017480	Icos	9.69922	6.62232	3.48888	11.2336	7.8719	5.6769
NM_008339	Cd79b	9.95768	35.3747	36.864	6.59037	22.2904	25.6463
NM_009844	Cd19	3.66201	17.4786	17.6652	2.39075	11.4538	13.3805
NM_011693	Vcam1	0.198332	5.00677	4.72957	0.0240138	2.91652	5.15719
NM_027950	Osgin1	2.5181	0.884134	0.932869	10.7918	1.52827	1.37195
NM_008510	Xcl1	955.919	728.386	225.45	1576.2	1131.45	270.043
NM_030710	Slamf6	22.8777	9.31748	1.71003	24.5365	15.9443	1.61895
NM_007642	Cd28	67.4375	57.8002	11.6655	79.4817	87.5059	15.1672
NM_018797	Plxnc1	11.1578	11.1454	2.48217	8.59909	17.3614	2.52895
NM_009603	Chrne	8.72241	13.2567	10.6616	5.75351	10.3348	9.9381
NM_001077189	Fcgr2b	14.3433	52.0988	86.9039	5.15444	35.8235	68.4342
NM_007655	Cd79a	9.65844	44.4245	49.3051	6.04851	29.8252	36.8333
NM_001082960	Itgam	27.2995	207.647	338.648	6.64812	196.742	345.328
NM_009425	Tnfsf10	19.6711	4.15339	3.26382	34.8497	6.19403	3.54985
NM_001122733	Kit	57.8123	16.209	2.34652	112.327	21.9495	2.5026
NM_021887	Il21r	29.4422	9.29606	11.2188	48.6501	13.939	8.95548
NM_001042605	Cd74	87.3161	274.087	258.23	163.977	194.299	246.311
NM_013487	Cd3d	46.5633	4.77397	0.917707	55.203	5.30258	1.11158
NM_008372	Il7r	114.605	16.1027	1.89073	136.42	13.4743	2.09395
NM_008518	Ltb	189.628	58.5788	12.6514	281.291	78.351	14.8729
NM_010560	Il6st	5.07829	2.43813	1.42828	7.20969	2.26206	1.35368
NM_001043317	Cd22	19.6275	12.665	11.5489	21.0692	10.597	10.6118
NM_016671	Il27ra	59.1949	38.7803	31.6505	78.9384	35.8004	31.9692
NM_008357	Il15	3.92701	5.94751	7.22742	3.20586	5.44591	6.15349
NM_008354	Il12rb2	55.5419	85.5683	142.102	43.0284	73.9711	130.21
NM_011337	Ccl3	644.42	1029.42	1929.85	499.551	1075.57	1680.15
NM_009259	Spn	179.619	288.728	505.008	129.72	233.456	536.359
NM_016696	Gpc1	24.1747	55.2549	100.385	27.3137	44.3912	94.3242
NM_028075	Tnfrsf13c	3.32891	7.78828	6.42408	2.42273	5.99923	5.54477
NM_016970	Klrg1	8.97845	60.7691	240.311	7.11636	48.9947	348.566
NM_001033126	Cd27	100.632	80.7425	7.89339	88.6619	86.5609	6.10395
NM_133978	Cmtm7	55.438	68.4358	17.2708	44.764	79.5982	22.9438
NM_019418	Tnfsf14	46.0671	41.0025	14.2588	47.0456	28.4222	10.2936
NM_153131	Unc5a	5.68703	4.81174	1.97042	6.77686	3.5143	1.52564
NM_011150	Lgals3bp	88.2684	86.8668	39.5962	94.385	87.1671	44.3232
NM_008369	Il3ra	11.9115	13.5888	6.30354	10.573	13.5916	7.01428
NM_001033122	Cd69	173.429	190.685	99.2012	193.693	252.962	128.357
NM_009402	Pglyrp1	118.622	118	64.9143	122.019	130.06	64.3065
NM_021319	Pglyrp2	66.3074	53.0863	30.0191	65.6157	47.9095	23.75
NM_013564	Insl3	16.4876	12.918	7.70954	18.2297	11.7361	10.0144
NM_011697	Vegfb	4.49337	4.14575	2.54633	4.9723	5.05526	2.92067
NM_010515	Igf2r	28.5298	37.0316	23.3628	22.9494	38.4331	25.9968
NM_011346	Sell	424.572	579.325	377.006	337.375	756.936	339.024
NM_011614	Tnfsf12	32.1753	44.0898	66.5273	28.3426	37.4387	64.9065
NM_013653	Ccl5	3596.69	4536.32	6929.09	3512.35	4758.87	9812.79
NM_010553	Il18rap	132.811	192.502	300.539	101.046	179.426	310.64
NM_010648	Klra3	89.7651	125.592	207.319	66.3243	128.488	147.932
NM_013652	Ccl4	482.818	709.224	1226.38	420.404	602.308	1082.25
NM_023517	Tnfsf13	7.01476	9.93138	21.0714	5.35826	8.18825	17.2321
NM_010651	Klra9	172.691	254.803	664.532	152.12	224.198	508.684
