# Supplementary material for: Critical functions for STAT5 tetramers in the maturation and survival of natural killer cells
Source: Nat Commun. 2017 Nov 6;8:1320. doi: 10.1038/s41467-017-01477-5 (PMC5673064; doi:10.1038/s41467-017-01477-5)
Supplement: Supplementary file 4 — Supplementary Data 2 [file 41467_2017_1477_MOESM4_ESM.xlsx]

## Sheet: Supplementary Data 2a
Supplementary Data 2a. Genes regulated by IL-15 stimulation in WT and Stat5 DKI NK cells
		WT				Stat5 DKI
gene_name	symbol	No IL-15	IL-15 2 hr	IL-15 6 hr	IL-15 24 hr	No IL-15	IL-15 2 hr	IL-15 6 hr	IL-15 24 hr
NM_026738	1110007C09Rik	49.91	42.42	28.54	26.4	17.89	23.79	14.01	8.68
NM_023483	1110032A03Rik	6.96	7.35	5.26	3.45	8.91	7.42	4.98	4.14
NM_028820	1700017B05Rik	50.46	14.96	19.96	19.76	19.73	11.06	11.46	9.59
NM_028096	2010300C02Rik	1.82	2.73	4.5	4.46	2.15	3.64	5.38	6.18
NM_025880	2410002F23Rik	15.3	28.32	36.77	32.79	14.14	29.66	37.87	35.17
NM_001081343	3110043O21Rik	9.5	3.93	2.61	1.31	4.78	2.05	1.37	0.94
NM_001166497	3110052M02Rik	4.37	11.83	12.72	9.91	6.67	9.18	10.51	8.86
NM_028982	8430419L09Rik	5.56	3.64	2.41	2.58	5.9	4.68	3.53	3.84
NM_001134300	8430427H17Rik	5.66	3.8	3.53	2.33	3.93	2.94	2.86	1.7
NM_001198794	AB124611	40.15	41.01	32.41	21.45	14.03	17.45	13.76	6.4
NM_009593	Abcg1	15.5	5.42	2.85	3.08	17.49	4.49	2.71	3.11
NM_026185	Abhd15	9.64	3.85	2.93	3.04	15.54	5.79	5.74	5.86
NM_001205181	Abhd4	23.91	24.97	16.38	14.06	21.51	19.62	12.07	10.03
NM_030251	Abtb1	26.94	26.68	17.95	13.57	34.72	29.37	16.7	16.26
NM_183220	Accs	15.51	11.75	7.15	6.74	21.77	13.16	8.66	9.09
NM_207668	Acpp	33.74	20.4	16.82	14.14	32.17	24.11	19.16	18.5
NM_053178	Acsbg1	25.18	23.32	11.43	12.35	19.18	19.55	7.72	8.6
NM_080575	Acss1	6.95	5.21	4.68	3.72	6.63	4.43	3.23	3.24
NM_007396	Acvr2a	12.56	9.65	9.5	7.43	12.04	5.67	5.13	5.33
NM_023341	Adck3	6.3	4.78	4.7	2.72	9.42	4.99	5.69	4.42
NM_007413	Adora2b	0.92	3.96	5.72	5.09	0.3	0.48	0.51	0.72
NM_146155	Ahdc1	22.73	15.48	12.05	9.29	12.15	13.04	9.49	7.36
NM_172393	Aim1	21.34	16.76	9.57	9.98	10.73	9.55	5.07	4.18
NM_001039562	Ankrd37	2.4	1.21	15.08	13.39	1.44	1.24	13.32	12.13
NM_001122820	Ap3m2	13.47	11.89	7.4	6.11	15.7	13.11	9.44	8.46
NM_031159	Apobec1	11.14	4.88	4.5	3.99	10.81	5.22	4.68	3.94
NM_138310	Apobr	40.91	73.53	71.73	65.07	35.96	81.99	81.67	74.19
NM_001168660	Apol9b	4.73	2.85	0.63	0.36	5.43	3.49	1.19	0.65
NM_016689	Aqp3	8.78	3.36	1.28	1.29	12.55	5.07	1.67	2.11
NM_001168288	Arhgap39	7.83	4.95	3.5	2.68	9.3	5.09	3.98	3.2
NM_019722	Arl2	7.58	9.04	12.38	10.85	5.41	7.31	8.56	11.67
NM_025404	Arl4d	22.12	12.93	8.08	5.33	8.03	4.02	2.89	2.85
NM_001042591	Arrdc3	23.82	15.76	13.6	10.23	25.39	12.23	12.06	10.67
NM_001042592	Arrdc4	16.18	9.51	6.73	2.75	17.44	7.97	5.93	3.32
NM_023049	Asb2	52.82	136.56	169.83	137.23	90.72	287.34	351.12	288.73
NM_172599	Atg14	7.95	5.14	4.75	3.86	7.83	4.76	3.76	4.08
NM_001243051	Atp6v0a1	8.1	4.47	2.89	1.98	1.41	0.89	0.56	0.51
NM_145222	B3gnt7	2.56	6.79	6.48	5.85	2.22	9.25	7.78	7.02
NM_177897	B4galnt4	9.63	4.18	1.78	0.99	18.4	6.91	3.27	1.91
NM_022305	B4galt1	83.99	31.21	37.03	34.52	83.09	30.2	30.34	31.23
NM_145392	Bag2	2.47	1.6	4.15	5.5	2.31	1.73	4.59	4.61
NM_133234	Bbc3	45.08	30.24	19.54	14.14	43.16	24.27	17.52	14.1
NM_001164580	BC030336	15.2	10.37	10.96	9.95	31.37	11.26	11.43	12.21
NM_001254946	BC035044	2.43	2.1	4.51	8.46	1.55	1.95	2.76	5.36
NM_207203	BC068157	1.47	4.84	5.16	4.75	1.63	7.23	7.14	6.91
NM_009743	Bcl2l1	9.04	33.32	33.7	32.7	7.23	23.89	25.92	22.68
NM_207680	Bcl2l11	116.78	84.64	76.25	45.32	123.59	32.1	36.24	24.98
NM_009744	Bcl6	57.19	4.01	3.07	1.95	23.85	5.77	5.62	3.84
NM_030256	Bcl9l	27.57	14.1	9.71	6.71	22.43	17.35	10.13	7.63
NM_029510	Bcor	30.83	20.72	16.66	14.27	27.12	17.73	17.33	14.38
NM_138313	Bmf	23.11	9.6	4.73	2.8	15.97	5.41	3.27	1.52
NM_007561	Bmpr2	4.1	2.7	2.48	1.87	5.8	2.81	2.69	2.2
NM_009760	Bnip3	15.82	11.52	27.1	45.07	10.98	8.09	23.95	30.84
NM_138653	Bspry	16.18	9.42	26.09	38.96	11.58	13.75	24.44	25.64
NM_007570	Btg2	107.6	101.2	84.38	56.93	113.77	69.52	65.73	51.52
NM_016859	Bysl	4.56	7.67	11.97	10.47	3.69	7.31	11.53	8.99
NM_001033954	Calca	5.61	5.71	4.75	2.49	1.06	1.16	1.18	0.06
NM_026192	Calcoco1	20.79	22.55	14.67	10.73	30.13	26.8	13.1	13.57
NM_001163138	Card6	39.78	22.03	18.19	14.91	57.31	23.98	21.09	20.21
NM_007611	Casp7	11.99	13.59	12.71	19.25	7.23	11.94	12.82	15.6
NM_009812	Casp8	29.24	56.94	56.2	62.07	31.43	69.51	66.91	73.89
NM_001033538	Cass4	3.08	7.59	7.59	5.66	1.01	5.14	5.7	4.39
NM_001033533	Ccdc102a	10.6	16.48	19.03	14.7	10.06	22.18	21.55	20.4
NM_023731	Ccdc86	5.11	6.51	10.34	8.39	3.56	5.63	7.98	7.23
NM_011329	Ccl1	65.95	120.71	121.5	34.95	32.94	33.55	37.91	15.69
NM_007631	Ccnd1	0.36	0.7	0.5	0.29	1.57	15.6	18.91	12.31
NM_009829	Ccnd2	56.72	105.03	146.9	126.94	63.21	157.41	196.17	164.52
NM_001081636	Ccnd3	58.76	130.36	173.87	192.07	55.88	140.58	179.89	188.1
NM_007635	Ccng2	81.24	34.85	28.61	32.6	99.89	37.25	28.6	34.63
NM_017466	Ccrl2	3.4	5.61	5.68	6.14	1.8	2.71	3.03	3.89
NM_021325	Cd200r1	4.68	17.43	21.23	20.88	7.29	16.78	17.13	19.94
NM_207244	Cd200r4	9.27	14.84	15.7	21.32	14.22	13.44	17.17	18.34
NM_178687	Cd226	9.93	17.67	22.24	22.7	9.2	17.16	22.26	23.35
NM_001033126	Cd27	21.38	17.96	15.6	10.53	18.95	15.56	15.14	10.16
NM_007642	Cd28	56.63	37.93	27.52	25.23	71.75	32.85	27.93	27.78
NM_199221	Cd300lb	17.55	5.39	3.24	1.61	8.95	2.25	0.81	0.56
NM_001169153	Cd300lf	3.32	9.06	10	7.57	1.2	3.24	3.77	3.15
NM_145822	Cd3eap	4.37	6.45	9.69	9.11	4.23	4.97	9.39	8.75
NM_009851	Cd44	78.46	49.13	35.84	25.99	58.86	37.54	31.25	34.41
NM_001033122	Cd69	27.32	71.3	63.67	61.86	33.26	69.95	66.98	62.37
NM_009856	Cd83	5.6	6.61	7.43	2.16	3.59	2.18	3.21	1.84
NM_007657	Cd9	153.5	159.33	82.79	72.06	161.41	158.29	92.79	83.74
NM_011925	Cd97	48.74	38	24.61	21.09	28.08	18.82	11.56	10.55
NM_009864	Cdh1	17.87	23.81	9.64	6.06	20.3	19.41	10.14	7.82
NM_001111099	Cdkn1a	79.67	51.69	53.22	43.88	29.64	18.58	20.6	13.27
NM_009875	Cdkn1b	105.31	53.07	52.83	45.4	149.45	52.69	52.1	52.07
NM_007670	Cdkn2b	9.08	7.72	9.75	10.93	2.37	0.89	0.56	0.64
NM_007672	Cdr2	2.97	4.83	5.99	6.35	2.81	4.43	3.91	4.19
NM_145475	Cerk	51.31	35.25	21.37	16.58	52.34	31.08	17.34	18.29
NM_007689	Chad	3.14	3.33	2.23	0.58	7.16	9.07	6.95	2.62
NM_133928	Chchd4	7.96	13.67	14.69	16.4	8.67	9.59	13.37	11.39
NM_021528	Chst12	85.07	57.45	54.25	47.59	111.14	51.92	50.66	48.76
NM_025854	Cir1	38.71	24.92	17.35	17.44	51.3	25.57	20.54	21.44
NM_009895	Cish	20.04	67.56	83.23	61.86	9.59	20.85	23	17.37
NM_010828	Cited2	32.02	30.53	21.62	25.94	44.56	20.75	16.62	17.55
NM_019563	Cited4	33.35	15.5	13.11	8.94	44.74	29.11	28.18	25.09
NM_021273	Ckb	7.42	10.95	4.51	3.48	8.45	17.34	10.63	9.97
NM_001039710	Coq10b	16.25	10.35	8.45	6.29	13.83	7.79	6.37	5.5
NM_007754	Cpd	22.3	12.75	3.13	3.7	20.12	10.93	1.84	2.06
NM_170684	Cpne7	4.3	6	2.37	2.18	13.27	16.35	4.11	4.54
NM_025815	Cpne8	28.88	23.26	17.24	14.11	29.64	19.11	11.35	11.41
NM_013495	Cpt1a	30.54	26.25	18.84	14.97	35.9	27.99	19.39	15.98
NM_009969	Csf2	4.33	24.43	20.48	11.96	6.05	23.43	23.58	16.46
NM_013767	Csnk1e	16.33	9.47	8.59	9.44	17.88	8.5	7.98	8.79
NM_001081387	Ctcfl	5.51	2.76	4.2	6.76	5.37	6.14	11.74	15.8
NM_001113470	Ctdsp2	97.93	68.07	46.68	42.42	114.51	59.13	39.44	42.36
NM_007796	Ctla2a	143.38	126.2	116.26	98.21	124.49	102.9	84.68	58.03
NM_001145801	Ctla2b	81.02	58.51	46.97	41.18	74.75	44.13	25.68	25.3
NM_021274	Cxcl10	6.47	5.27	2.61	1.47	11.76	2.71	1.97	1.16
NM_009911	Cxcr4	14.84	3.46	2.94	1	13.22	1.82	2.24	1.71
NM_007808	Cycs	26.99	32	54.04	55.02	30.64	36.01	59.73	60.41
NM_001163548	Cyth3	16.48	9.65	11.63	8.37	28.68	10.99	10.23	9.46
NM_178727	D630039A03Rik	3.39	8.71	9.16	6.96	5.36	10.89	9.67	7.04
NM_007837	Ddit3	24.67	16.91	15.94	11.12	19.79	15.58	15.67	10.88
NM_021428	Dexi	25.19	16.12	12.72	11.98	30.49	19.39	14.62	15.07
NM_011303	Dhrs3	14.56	5.11	1.2	0.65	11.55	2.13	1.1	1.2
NM_007865	Dll1	1.5	7.25	8.89	5.68	4.17	20.78	30.68	21.53
NM_175647	Dmrta1	10.8	1.94	1.57	0.72	15.22	2.87	2.18	1.58
NM_010071	Dok2	53.96	78.7	115.04	119.64	34.35	67.71	83.25	69.23
NM_172708	Dok7	5.54	1.61	0.46	0.45	1.29	0.64	0.27	0.14
NM_010090	Dusp2	156.08	71.24	54.63	27.51	65.34	28.29	19.06	10.27
NM_001085390	Dusp5	14.77	41.23	56.05	42.43	9.69	21.91	27.62	25.6
NM_026268	Dusp6	5.69	43.93	44.51	55.28	2.89	69.39	66.87	79.2
NM_153459	Dusp7	4.24	13.98	12.49	14.72	6.84	19.6	19.9	20.34
NM_199307	Ece1	38.75	24.3	17.49	15.28	27.59	21.18	17.5	16.78
NM_025380	Eef1e1	13.46	23.47	37.22	35.52	14.09	22.45	37.38	34.64
NM_010128	Emp1	43.23	30.19	9.47	7.62	45.75	23.67	7.75	7.71
NM_015774	Ero1l	21.86	20.72	39.57	45.77	18.24	17.85	43.14	38.11
NM_001083318	Etv3	10.68	20.9	24.4	25.36	11.87	32.31	32.85	33.21
NM_023794	Etv5	2.79	8.5	4.99	7.41	3.08	16.92	11.64	15.04
NM_018788	Extl3	26.18	16.79	14.33	12.86	18.11	18.53	15.36	13.81
NM_010165	Eya2	22.52	32.3	26.32	25.78	12.87	35.92	32.19	29.04
NM_007974	F2rl1	2.06	1.78	1.49	1.46	6.41	3.41	2.32	1.89
NM_010170	F2rl2	11.16	18.57	26.27	33.61	9.37	20.96	28.73	31.01
NM_029658	Fam101b	1.25	0.84	0.64	1.25	6.1	2.78	2.04	2.4
NM_026640	Fam111a	30.85	38.17	47.37	67.24	34.06	44.33	54.88	69.73
NM_146119	Fam129b	18.66	11.34	8.92	4.94	4.6	3.41	2.24	1.35
NM_001034851	Fam134b	32.67	23.2	14.84	16.25	36.68	28.32	20.15	24.2
NM_026633	Fam195a	3.31	3.11	8.29	6.74	2.52	3.17	7.35	4.42
NM_001160378	Fam46a	8.06	18.21	18.11	19.53	11.22	25.69	25.57	26.74
NM_001142952	Fam46c	2.89	2.17	1.57	1.39	7.53	3.15	2.11	1.86
NM_019643	Fam60a	12.52	24.71	26.67	32.2	12.27	27.97	31.37	35.11
NM_026062	Fam69a	5.66	3.19	3.1	3.48	7.66	3.32	2.28	2.42
NM_175511	Fam78a	68.23	33.61	28.88	25.44	86.8	41.52	36.47	33.07
NM_001162926	Fam84b	2.55	6.04	6.22	5.56	5.48	10.62	10.06	8.36
NM_007988	Fasn	29.93	37.36	53.79	62.37	33.8	47.49	70.43	71.73
NM_015821	Fbxl8	25.71	17.56	11.53	12.6	24.3	16.99	11.06	11.74
NM_025785	Fbxo25	21.59	11.48	9.77	8.61	21.76	14.34	11.55	11.78
NM_026346	Fbxo32	6.62	2.61	2.31	1.61	9.01	3.02	2.78	2
NM_008013	Fgl2	45.44	100.73	110.23	129.12	66.97	166.25	178.46	197.87
NM_010212	Fhl2	37.11	28.42	20.91	22.87	32.18	27	18.6	15.98
NM_011711	Fmnl3	39.71	27.61	16.63	17.7	28.13	30.25	18.36	17.71
NM_207636	Fndc3a	53.82	32.48	29.92	24.3	52.51	38.22	29	24.15
NM_145148	Frmd4b	9.14	4.19	2.78	1.63	8.74	5.84	4.73	4.39
NM_026169	Frmd8	112.37	61.11	39.84	41.3	99	58.03	33.4	38.42
NM_008655	Gadd45b	31.28	24.75	23.79	9.84	21.74	8.43	8.42	4.77
NM_011817	Gadd45g	21.94	56.44	73.26	52.89	10.64	34.64	40.01	30.51
NM_018734	Gbp3	54.73	32.98	27.93	22.54	54.29	25.16	24.26	22.99
NM_001256005	Gbp4	30.01	69.57	86.33	78.83	36.53	68.76	92.36	83.78
NM_010272	Gdf11	0.75	2.04	2.01	2.73	2.21	5.7	6.5	7.62
NM_201352	Gdpd5	39.28	23.75	20.81	9.75	35.99	25.69	24.17	12.63
NM_010276	Gem	14.22	102.46	121.14	130.05	13.08	146.33	148.42	152.79
NM_177367	Gemin4	5.1	8.11	10.99	11.45	3.9	5.97	10.33	9.03
NM_026053	Gemin6	6.91	7.45	9.06	14.3	7.87	7.16	8.43	11.42
NM_010278	Gfi1	29.16	12.74	18.45	17.16	37.65	10.52	14.58	11.22
NM_146167	Gimap7	59.64	90.27	131	175.7	92.83	135.62	194.43	223.68
NM_008131	Glul	45.48	35.75	25.53	25.24	63.2	37.1	27.14	29.65
NM_001135115	Gm12250	10.76	22.49	25.76	23.47	13.64	31.87	36.07	36
NM_001198789	Gm5918	4.9	4.7	2.69	2.08	5.52	5.51	3.46	3.45
NM_010302	Gna12	21.04	16.34	9.97	9.12	24.28	14.96	11.22	10.19
NM_015828	Gne	36.3	15.88	13.67	10.09	15.6	11.89	11.83	9.66
NM_153547	Gnl3	14.29	30.56	46.02	45.51	11.19	27.75	45.7	40.35
NM_001190297	Gpr155	6.2	3.09	1.09	0.36	5.74	2.1	0.89	0.51
NM_183031	Gpr183	14.26	6.16	6.63	5.25	13.78	8.02	7.62	7.92
NM_001101516	Gpr25	5.18	1.88	1.23	1.08	0.36	0.06	0.03	0.06
NM_011823	Gpr34	96.17	66.58	57.85	49.69	125.23	88.19	66.52	57.7
NM_001198894	Gpr56	11.3	5.86	3.62	1.99	0.81	0.68	0.51	0.39
NM_008152	Gpr65	19.65	36.33	40.67	36.29	14.9	30.41	37.15	36.73
NM_175493	Gpr68	104.37	36.91	29.65	23.15	108	40.88	31.94	25.72
NM_183183	Gprin3	6.4	7.38	6.31	4.21	10.31	4.97	3.78	3.27
NM_027898	Gramd1a	251.24	129.82	112.53	82.02	329.57	136.28	102.73	90.12
NM_025768	Grtp1	0.89	1.66	1.33	1.97	1.3	2.46	2.88	5.16
NM_010358	Gstm1	27.63	27.01	18.13	9.86	16.95	16.59	10.98	6.72
NM_177993	Hbp1	43.22	21.94	18.37	13.94	64.33	21.95	20.19	19.2
NM_001077696	Hdac5	19.62	15.75	7.54	7.79	16.7	12.33	4.66	4.88
NM_053149	Hemgn	3.52	16.38	17.72	17.39	2.75	16.93	19.28	20.4
NM_019447	Hgfac	6.97	7.46	6.92	4.29	3.59	5.43	4.7	1.53
NM_010430	Hic1	7.24	29.04	28.44	26.82	14.66	52.51	62.01	53.86
NM_146001	Hip1	16.75	32.22	28.03	25.45	15.97	44.03	41.1	36.54
NM_015786	Hist1h1c	34.42	10.13	6.99	4.46	23.04	5.29	4.09	3.37
NM_023422	Hist1h2bc	8.98	6.31	6.62	3.61	4.6	3.66	3.44	2.21
NM_010437	Hivep2	18.39	11.93	6.96	5.08	21.8	8.55	7.09	5.48
NM_013820	Hk2	0.92	4.79	12.95	14	0.74	4.13	13.95	11.69
NM_008250	Hlx	8.1	2.03	1.31	1.04	4.47	1.63	1.32	1.29
NM_008255	Hmgcr	46.22	44.16	63.7	84.97	32.2	42.06	55.26	69.93
NM_010459	Hoxb4	5.26	2.73	2.38	2.38	7.75	3.94	2.77	2.89
NM_018805	Hs3st3b1	10.75	7.17	6.07	6.41	16.24	7.58	6.38	7.29
NM_001256042	Hsf4	5.56	4.86	3.18	2.5	4.4	3.38	2.75	1.75
NM_017480	Icos	32.44	18.99	24.1	21.38	35.85	13.31	14.03	14.7
NM_133662	Ier3	2.34	7.76	10.53	8.24	1.65	8.56	7.59	5.34
NM_008329	Ifi204	5.84	5.55	3.8	2.07	8.34	6.78	3.65	4.83
NM_001112715	Ifitm1	797.86	667.02	592.79	534.24	415.63	324.43	283.43	198.03
NM_025903	Ifrd2	9.88	8.84	20.44	21.85	7.27	6.45	15.92	16.56
NM_018738	Igtp	19.15	57.07	53.74	46.27	28.14	74.47	78.5	71.78
NM_008353	Il12rb1	42.09	53.02	72.91	81.95	43	83.29	101.82	105.25
NM_008359	Il17ra	61.08	33.5	27.77	23.69	43.18	26.17	22.76	20.75
NM_021887	Il21r	24.98	37.67	45.59	41.03	25.04	60.66	68.92	62.37
NM_001008700	Il4ra	19.6	55.41	57.96	50.31	24.76	65.88	76.15	70.75
NM_001170800	Ipcef1	70.4	29.31	21.24	18.97	124.44	46.25	33.56	33.83
NM_020583	Isg20	21.17	25.47	13.48	8.8	19.23	25.02	15.42	11.76
NM_010576	Itga4	21.61	16.62	20.4	16.79	45.6	15.55	20.29	20.25
NM_010587	Itsn1	5.85	2.95	2.09	2.53	5.07	3.8	3.22	3.74
NM_033398	Jmjd6	14.52	20.34	23.92	26.51	12.19	18.91	23.51	24.93
NM_008416	Junb	127.77	104.2	96.3	58.74	104.92	79.29	82.81	55.28
NM_010592	Jund	74.91	151.59	166.64	144.59	58.11	141.59	133.84	119.4
NM_010593	Jup	7.5	6.16	1.9	1.95	1.7	1.28	0.37	0.31
NM_001024135	Kbtbd7	4.13	3.16	2.53	2.07	5.88	3.25	2.97	2.31
NM_021542	Kcnk5	8.59	18.3	16.88	18.21	5.92	6.89	6.42	7.74
NM_001163510	Kcnn4	6.87	1.34	0.88	0.32	1.28	0.88	0.68	0.52
NM_001159941	Kctd10	69.81	45.49	36.83	36.61	85.81	48.68	32.46	37.67
NM_001017426	Kdm6b	14.47	13.34	8.7	5.38	9.82	7.82	7.87	5.67
NM_001039472	Kif21b	69.3	45.19	32.73	34.63	77.88	45.21	31.81	34.66
NM_001145831	Kifc3	21.79	12.18	8.99	7.14	9.67	10.36	9.87	9.62
NM_029091	Klc4	8.26	8.5	5.91	4.37	10.41	8.01	5.69	4.46
NM_013692	Klf10	38.27	35	25.23	15.79	27.83	33.17	24.34	18.44
NM_029436	Klhl24	20.64	11.28	8.25	6.36	29.85	10.93	6.98	7.04
NM_027551	Klhl30	30.45	19.61	13.87	11.6	1.94	1.46	0.94	0.35
NM_183390	Klhl6	67.19	38.67	28.83	25.7	80.13	37.97	28.95	30.2
NM_178741	Klhl8	17.03	7.06	7.32	4.59	16.25	4.83	5.11	4.03
NM_030599	Klrb1b	162.17	121.03	120.29	82.13	166.35	83.6	76.13	67.15
NM_001159649	Lax1	169.36	103.29	74.78	60.04	129.38	65.73	47.68	39.35
NM_029999	Lbh	24.14	39.22	33.69	41.42	29.05	66.84	60.53	67.33
NM_010700	Ldlr	21.37	21	30.2	45.19	16.61	21.71	26.75	38.18
NM_145554	Ldlrap1	17.11	6.17	3.68	4.74	20.85	9.82	5.59	5.02
NM_010703	Lef1	17.05	8.55	11.3	11.39	13.72	6.86	6.68	6.69
NM_008501	Lif	0.23	6.45	6.26	3.91	0.25	11	10.58	8.39
NM_001002011	Lmna	28.64	14.51	12.35	10.57	21.15	11.49	8.75	6.24
NM_001163268	Lpar5	8.97	17.39	17.57	16.81	5.9	17.41	18.87	17.28
NM_146069	Lrrc33	12.45	29.15	32.62	33.53	12.42	34.74	39.82	39.57
NM_008519	Ltb4r1	22.51	23.29	27.63	41.9	14.75	19.98	28.81	37.31
NM_027309	Lysmd2	7.21	4.88	5.55	6.01	7.41	3.67	4.58	3.6
NM_033322	Lztfl1	6.57	6.63	4.45	2.93	8.19	7.34	5	4.31
NM_145503	Lzts2	1.91	0.81	0.55	0.81	6.49	3.65	2.57	2.73
NM_010756	Mafg	8.12	12.71	14.86	14.41	7.67	13.52	16.84	15.52
NM_025735	Map1lc3a	8.05	8.26	6.67	4.25	7.13	6.95	5	3.13
NM_178907	Mapkapk3	76.19	57.39	47.87	35.19	61.32	49.31	28.96	23.36
NM_153058	Mapre2	50.72	32.06	20.71	21.81	47.13	29.66	21.62	23.27
NM_145569	Mat2a	59.05	77.01	104.23	109.16	54.03	79.91	110.09	110.33
NM_023061	Mcam	2.69	1.44	0.34	0.47	5.91	2.06	0.52	0.83
NM_138596	Med10	113.05	74.29	50.56	44.92	118.12	82.88	61.27	49.08
NM_144797	Metrnl	6.54	24.65	30.19	31.86	1.84	11.59	8.99	10.52
NM_010795	Mgat3	5.77	4.01	6.14	3.08	0.93	0.65	1.07	0.35
NM_021565	Midn	23.04	46.68	43.39	38.87	19.53	47.83	47.41	40.7
NM_013599	Mmp9	1.1	2.16	2.38	2.28	6.91	16.85	17.97	16.55
NM_008630	Mt2	133.09	145.56	144.34	79.07	72.58	86.97	64.26	30.48
NM_010846	Mx1	5.46	9.2	8.02	6.13	0.72	2.16	2.35	1.65
NM_010753	Mxd4	111.75	97.62	69.24	55.5	132.95	104.19	78.2	68.84
NM_010849	Myc	3.41	71.72	68.25	75.35	4.75	97.58	87.68	97.2
NM_008709	Mycn	3.07	4.7	15.53	24.08	0.93	0.78	0.73	0.6
NM_153789	Mylip	51.71	24.93	18.61	17.39	57.7	29.39	22.28	22.05
NM_019472	Myo10	14.66	8.83	9.62	11.98	8.97	4.24	3.74	4.2
NM_030563	N4bp1	20.47	12.9	12.6	10.31	19.99	10.3	10.65	9.45
NM_133898	N4bp2l1	18.53	9.44	9.3	6.14	28.38	10.3	11.73	9.68
NM_010746	Ncr1	116.13	306.33	426.41	389.45	156.56	482.06	607.84	520.25
NM_026742	Ndufaf4	3.98	5.52	7.66	6.3	2.92	5.06	7.73	6.18
NM_001111324	Nedd9	38.67	67.65	76.55	80.79	30.69	82.46	89.63	94.76
NM_010904	Nefh	4.12	2.69	7.63	10.1	4.48	2.6	9.02	9.6
NM_133957	Nfat5	24.73	14.38	10.37	8.09	24.14	12.45	10.1	9.2
NM_030612	Nfkbiz	4.21	12.06	10.89	9.39	7.72	14.47	13.5	11.88
NM_013610	Ninj1	23.01	13.49	7.06	5.08	14.61	7.36	3.39	2.21
NM_029891	Nkrf	3.84	5.91	7.18	6.53	2.83	5.47	6.59	6.99
NM_026523	Nmb	9.26	11.72	8.34	6.77	14.68	15.17	9.19	6.88
NM_172729	Nod1	7.53	12.11	13.78	14.08	8.25	13.74	16.07	16.96
NM_138747	Nop2	13.39	20.25	29.52	26.66	10.8	18.65	30.54	24.21
NM_025533	Nosip	59.02	41.77	28.85	26.08	61.4	43.98	31.56	28.72
NM_025980	Nrarp	58.18	14.49	12.05	11.9	47.2	14.59	11.03	9.1
NM_028142	Nsun4	7.61	6.55	4.32	3.4	5.73	5.65	3.56	3.16
NM_011851	Nt5e	27.39	12.8	6.35	4.55	56.7	14.54	9.39	10.59
NM_011015	Orc1	2.94	1.63	3.64	6.34	1.84	1.16	3.48	4.78
NM_027950	Osgin1	26.64	9.91	7.08	4.4	21.8	14.85	12	11.8
NM_001013365	Osm	1.67	9.81	16.95	12.69	2.2	6.95	8.15	6.36
NM_027715	Otud1	4.96	3.1	2.45	2.21	6.24	3.11	2.42	2.7
NM_133200	P2ry14	57.54	124.66	139.79	135.86	59.94	119.21	125.01	117.66
NM_011030	P4ha1	12.1	10.14	24.69	28.68	11.65	8.62	26.14	24.8
NM_001195031	Pag1	10.38	12.18	16.61	16.8	12.03	19.95	27.81	25.62
NM_027995	Paqr7	25.08	19.77	14.2	12.93	29.84	20.5	13.53	14.14
NM_153594	Pcmtd2	31.17	24.85	21.54	18.1	40.39	25.78	19.27	19.79
NM_172832	Pcyox1l	5.24	5.84	8.91	11.02	4.21	5.1	10.4	11.37
NM_021396	Pdcd1lg2	4.28	7.72	9.4	8.81	4.04	7.93	10.45	11.38
NM_001143848	Pde2a	9.41	12.5	3.97	2.87	10.7	13.3	3.38	3.78
NM_019840	Pde4b	15.41	5.59	7.08	6.98	18.78	6.48	6.92	8.49
NM_011056	Pde4d	5.54	1.01	1.72	1.29	4.56	0.57	0.91	0.75
NM_011057	Pdgfb	11.52	9.03	7.14	4.34	6.42	2.87	2.17	1.38
NM_001098230	Pdp1	2.52	9.74	10.26	11.47	2.92	16.01	14.97	15.74
NM_020271	Pdxp	5.02	6.97	10.91	10.94	4.37	7.36	11.7	10.99
NM_023324	Peli1	82.56	40.8	36.69	28.8	114.03	45.71	42.12	39
NM_008826	Pfkl	16.24	7.26	26.81	40.47	10.82	7.22	25.47	28.97
NM_023418	Pgam1	127.81	103.8	201.43	267.59	115.52	99.59	202.35	226.07
NM_021319	Pglyrp2	26.61	37.09	55.42	68.96	38.08	71.7	89.86	98.55
NM_027629	Pgm2l1	14.06	6.39	5.21	5.91	18.59	5.52	4.77	5.86
NM_028806	Phactr3	5.41	1.99	2.17	1.79	2.38	0.55	0.53	0.63
NM_008840	Pik3cd	59.76	134.65	145.96	141.37	77.22	97.27	98.18	101.33
NM_178149	Pik3ip1	26.29	13.56	12.4	9.04	40.79	15.39	15.83	13.45
NM_177320	Pik3r5	17.54	30.35	50.8	39.29	44.38	40.4	50.69	45.07
NM_008842	Pim1	57.34	98.22	100.2	120	65.83	70.01	71.55	105.04
NM_138606	Pim2	13.63	64.52	69.35	67.87	28.29	82.61	78.65	74.6
NM_145478	Pim3	4.45	15.55	19.5	19.22	4.98	14.05	12.64	12.57
NM_026880	Pink1	37.17	40	23.72	19.79	43.56	36.61	18.36	18
NM_026163	Pkp2	7.15	7.5	4.89	4.52	4.44	5.17	3.34	2.11
NM_024413	Plekhf1	6.63	7.44	6.34	8.35	5.9	10.05	9.57	12.26
NM_022995	Pmepa1	36.42	8.13	1.52	0.41	30.38	7.3	1.63	0.51
NM_001013384	Podnl1	7.88	13.58	20.83	19.51	16.06	39.34	54.99	45.57
NM_025945	Polr3d	6.64	10.43	15.95	11.64	5.34	9.84	12.89	12.11
NM_010127	Pou6f1	2.86	3.02	1.38	1.05	6	4.64	2.12	2.13
NM_145610	Ppan	11.45	25.79	37.64	34.33	9.63	25.45	32.93	28.3
NM_177741	Ppp1r3b	11.72	8.34	19.91	19.12	6.91	8.23	13.45	14.46
NM_001167908	Ppp1r3e	2.49	3.65	5.84	6.21	2.59	3.94	6.11	6.16
NM_001081214	Pprc1	5.79	13.76	17.95	16.58	3.83	11.57	17.85	14.03
NM_007548	Prdm1	3.84	5.26	8.91	12.46	3.28	4.27	5.57	8.46
NM_007453	Prdx6	107.44	98.39	73.39	59.07	104	90.1	62.03	51.93
NM_008856	Prkch	85.35	61.21	53.54	42.68	78.56	45.69	42.46	37.26
NM_011170	Prnp	23.32	25.48	16.38	11.16	43.38	46.72	45.35	32.04
NM_175022	Prr12	27	17.42	15.32	13.21	28.14	18	17.83	15.64
NM_001083810	Prr5l	7.98	12.6	9.95	9.87	0.63	0.41	0.35	0.16
NM_027322	Prrg1	0.63	2.38	2.89	3.26	1.26	3.47	4.97	5.08
NM_030890	Prrt1	4.02	4.99	6.23	6.25	3.26	4.96	6.57	8.12
NM_001136079	Ptger4	11.5	24.32	26.2	25.66	13.07	21.08	22.78	26.2
NM_001077705	Ptpn6	215.65	241.97	153.21	99.81	140.68	182.13	132.5	91.24
NM_019651	Ptpn9	14.34	24.36	25.37	27.06	13.04	25.21	24.6	27.11
NM_027455	Qpct	11.39	14.4	7.08	3.96	13.76	15.44	5.02	3.63
NM_183424	Qrfp	10.54	6.09	2.17	1.32	2.55	1.83	0.84	0.52
NM_001177302	Rara	34.35	24.06	20.89	15.54	21.59	22.65	19.75	14.27
NM_011244	Rarg	7.1	4.93	4.25	2.01	3.25	2.31	1.87	1.03
NM_133914	Rasa4	14.3	14	5.05	3.85	3.79	4.94	3.01	2.3
NM_145839	Rasgef1b	3.23	14.32	12.62	6.19	2.3	9.97	10.39	7.08
NM_009035	Rbpj	98.3	71.54	51.67	40.31	76.24	54.96	43.38	33.92
NM_198023	Rcor1	48	29.64	24.72	22.5	35.55	29.63	24.6	23.05
NM_177073	Relt	8.29	12.19	14.82	13.76	7.36	16.21	15.68	14.88
NM_026418	Rgs10	20.87	24.28	9.78	3.75	20.49	24.58	10.91	3.11
NM_011267	Rgs16	64.06	61.95	41.12	18.33	10.84	9.91	6.73	3.82
NM_022881	Rgs18	5.59	19.9	24	24.84	8.46	32.07	35	36.63
NM_009061	Rgs2	27.59	9.97	7.3	5.01	17.68	5.68	4.43	3.63
NM_007485	Rhod	7.4	2.98	2.26	2.11	11.61	3.03	2.41	2.07
NM_021430	Rilpl1	7.8	4.97	1.69	1.26	5.26	4.15	1.63	2.29
NM_026301	Rnf125	22.19	14.62	16.74	16.44	33.21	11.51	13.68	14.24
NM_001033135	Rnf149	70.27	29.02	22.16	16.03	76.74	29.62	21.68	17.88
NM_029219	Rnf19b	34.58	29.7	23.2	19.63	69.87	33.79	26.86	29.54
NM_001163462	Rpap2	18.63	11.23	11.21	8.55	16.87	11.07	9.67	9.09
NM_001042556	Rpf2	12.76	16.53	22.5	21.93	10.18	15	22.46	20.54
NM_001013376	Rpp38	5.11	8.47	10.58	7.86	3.94	8.89	10.27	8.15
NM_019662	Rrad	11.63	13.61	11.48	6.72	14.71	11.54	9.87	6.09
NM_145620	Rrp9	14.76	18.07	29.42	29.65	13.39	22.79	31.65	25
NM_021511	Rrs1	12.93	20.66	30.68	28.9	10.29	20.67	26.33	25.49
NM_177708	Rtn4rl1	27.87	15.09	11.52	11.45	25.9	13.73	10.87	11.25
NM_011305	Rxra	7.79	4.73	4.34	3.14	6.66	5.63	4.23	3.85
NM_011322	Scn1b	33.3	21.28	17.01	10.32	33.46	19.53	14.98	9.21
NM_011521	Sdc4	5.61	10.31	11.99	8.94	4.94	12.82	17.66	12.7
NM_021305	Sec61a2	10.89	7.06	6.64	5.07	7.17	5.03	5.46	4.47
NM_001168294	Serpina3f	16.22	48.25	60.37	49.05	25.21	50.19	55.45	41.9
NM_009256	Serpinb9	45.97	115.97	148.38	142.37	25.73	69.76	82.43	85.02
NM_001161845	Sgk1	3.87	11.59	8.22	5.86	3.73	13.08	9.67	7.76
NM_011364	Sh2d1a	53.51	45.91	45.4	45.86	34.09	22.14	17.01	16.03
NM_001145859	Sh3bp2	20.13	41.03	40.98	34.67	18.35	41.86	44.9	36.93
NM_011385	Ski	100.23	28.29	15.31	11.99	94.01	35.85	16.12	13.48
NM_011386	Skil	48.08	18.46	14.39	9.9	44.46	16.92	12.87	9.03
NM_001029841	Sla	12.82	20.48	17.55	21.85	18.28	31.49	32.44	41.11
NM_144539	Slamf7	24.96	58.01	72.17	57.6	20.99	43.83	72.82	58.86
NM_001146161	Slc11a2	7.29	10.88	14.52	13.32	7.41	13.38	16.81	16.48
NM_030696	Slc16a3	8.66	7.82	26.97	50.21	7.25	7.72	29.77	40
NM_001029842	Slc16a6	8.62	20.03	23.66	30.05	8.98	23.75	27.45	29.82
NM_018861	Slc1a4	5.22	1.57	1.57	2.11	0.98	0.52	0.43	0.68
NM_178743	Slc26a11	26.17	10.7	7.15	4.31	41.68	14.28	9.21	7.71
NM_001081072	Slc27a6	12.65	13.68	6.74	7.63	3.27	3.97	1.77	1.2
NM_011400	Slc2a1	11.94	19.05	42.45	47.94	10.18	18.58	40.03	40.23
NM_172653	Slc39a10	2.57	3.49	6.68	7.25	2.63	3.08	5.78	6.44
NM_148933	Slco4a1	4.86	11.95	10.25	13.65	4.27	12.32	12.8	14.85
NM_001042660	Smad7	18.75	8.86	7.23	5.23	21.44	7.48	8.09	6.17
NM_001177833	Smox	15.02	13.53	7.86	5.44	2.65	3.84	1.74	1.2
NM_025481	Smurf2	21.33	9.92	8.9	8.27	25.91	11.18	9.06	9
NM_133741	Snrk	22.41	14.64	11.8	10.64	20.23	16.34	13.85	14.15
NM_009896	Socs1	7.61	56.15	77.34	67.08	11.56	50.47	52.15	44.97
NM_007706	Socs2	7.12	12.71	16.07	20.85	0.79	0.47	0.35	0.58
NM_001033272	Spata13	61.94	31.66	31.24	24.61	55.67	31.78	29.72	26.22
NM_001005370	Spin2	7.91	21.91	15.41	13.9	6.2	17.04	12.79	12.68
NM_153060	Spns2	7.92	3.19	1.53	1.76	6.69	4.88	3.1	2.39
NM_033524	Spred1	4.06	13.29	13.14	15.96	2.78	16.94	15.79	18.16
NM_033523	Spred2	3.72	9.56	9.63	13.32	2.09	12.16	10.88	14.42
NM_011898	Spry4	2.36	6.86	6.75	8.75	2.11	10.27	9.35	8.73
NM_029035	Spsb1	26.89	2.63	0.51	0.35	25.07	5.74	1.6	0.71
NM_011018	Sqstm1	263.45	200.15	146.18	99.81	237.94	153.64	106.45	89.91
NM_009271	Src	8.56	2.25	0.77	0.36	7.94	2.32	0.52	0.17
NM_009272	Srm	17.91	17.55	53.34	52.39	13.99	13.89	46.7	34.86
NM_009280	Ss18	94.76	55.1	49.24	48.88	113.86	60.86	56.24	54.88
NM_177710	Ssh2	24.82	12.75	12.06	11.17	43.64	19.07	16.53	17.67
NM_011373	St6galnac4	28.57	13.21	12.33	9.56	20.17	10.49	10.85	9.23
NM_016973	St6galnac6	13.03	9.53	8.09	6.24	9.96	9.37	6.84	6.87
NM_134115	Stk38	33.89	27.5	22.71	21.8	51.24	28.41	23.91	23.71
NM_198710	Sypl	16.12	23.07	19.11	23.75	13.43	29.52	23.19	27.56
NM_009331	Tcf7	131.29	105.67	78.54	46.9	313.23	178.2	146.98	127.21
NM_146008	Tcp11l2	29.95	16.75	15.56	9.12	44.63	18.56	15.63	13.13
NM_183264	Tespa1	8.74	31.6	29.66	28	12.47	45.89	44.27	43.27
NM_198292	Tex2	10.09	24.39	27.22	24.75	11.87	16.77	18.95	17.29
NM_011638	Tfrc	25.05	26.31	55.31	82.75	25.36	24.09	49.39	76.14
NM_011577	Tgfb1	269.91	206.96	134.21	117.96	241.97	154.79	114.81	107.21
NM_009368	Tgfb3	10.49	7.24	3.35	2.71	5.5	7.09	3.48	3.6
NM_001164075	Tgif1	62.16	16.67	14.98	11.46	76.76	11.3	10.16	8.86
NM_009373	Tgm2	6.57	3.45	12.34	13.41	17.65	14.07	47.53	62.79
NM_001122998	Tiam2	11.7	7.27	5.83	5.09	11.84	8.81	7.68	6.54
NM_001146325	Tigit	70.01	91.69	67.91	55.23	65.29	59.85	40.96	27.89
NM_013899	Timm10	8.02	12.33	19.69	16.13	7.58	10.91	15.75	15.64
NM_011594	Timp2	21.25	20.28	8.47	4.73	15.79	16.33	10.16	7.75
NM_178892	Tiparp	32.42	16.65	15.36	13.41	39.81	27.95	25.72	21.62
NM_177412	Tmcc1	9.16	4.21	4.35	3.57	7.83	4.48	3.92	3.8
NM_197986	Tmem140	11.31	5.01	4.66	3.36	12.4	4.72	4.42	3.81
NM_001002267	Tmem158	7.43	3.31	2.4	2.51	2.74	1.01	1.03	1.09
NM_001025606	Tmem171	9.03	7.53	5.46	10.09	2.3	1.14	1.01	1.01
NM_031997	Tmem2	32.58	15.91	13.85	10.56	35.96	16.29	14.66	11.18
NM_030106	Tmsb15a	19.95	13.34	15.44	21.26	1.86	1.35	0.76	0.21
NM_013693	Tnf	10.9	46.55	33.46	20.16	7.1	43.25	41.31	25.49
NM_009397	Tnfaip3	31.57	30.02	34.14	17.13	31.1	20.03	22.66	15.25
NM_134131	Tnfaip8	15.35	23.64	25.85	26.84	18.03	37.38	36.55	38.33
NM_008764	Tnfrsf11b	1.45	4.95	7.69	7.07	0.07	0.06	0.08	0.14
NM_175649	Tnfrsf26	25	9.83	9.12	7.22	49.28	11.59	9.62	12.87
NM_019418	Tnfsf14	7.36	24.39	16.25	12.63	6.76	19.64	16.98	15.37
NM_009403	Tnfsf8	19.39	54.31	62.41	42.11	35.71	51.36	68.09	51.22
NM_016788	Tnk2	20.99	33.81	35.75	41.99	17.05	43.69	43.28	47.17
NM_011633	Traf5	11.37	10.52	10.14	7.21	18.33	9.83	11.28	9.07
NM_144551	Trib2	5.04	4.67	2.03	1.78	3.19	5.09	3.65	3.58
NM_175093	Trib3	5.72	1.27	1.55	1.82	2.12	1.09	1.36	1.24
NM_001199105	Trp53inp1	167.37	62.98	52.46	38.01	269.75	70.39	60.14	57.61
NM_207652	Tsc22d1	21.1	15.55	7.21	3.53	20.81	17.55	8.57	5.11
NM_001077364	Tsc22d3	50.35	17.65	13.38	12.75	57.26	16.77	14.41	14.98
NM_177325	Tsr1	17.13	25.41	35.43	32.81	12.82	23.66	34.72	30.73
NM_027238	Ttc39b	47.16	28.2	23.3	20.24	61.76	31.05	24.34	24.43
NM_028341	Ttc39c	17.41	13.36	9.77	9.03	17.61	11.43	6.33	8.17
NM_017379	Tuba8	2.62	3.97	5.3	4.44	2.45	9.5	9.88	6.46
NM_009450	Tubb2a	13.01	7.89	5.87	6.43	11.84	9.01	4.77	5.86
NM_026473	Tubb6	34.85	42.6	61.37	94.58	24.17	44.9	51.59	64.03
NM_001009935	Txnip	302.32	236.33	196.1	133.41	312.83	217.59	189.58	143.44
NM_009469	Ulk1	11.6	8.77	7.56	6.57	18.15	8.02	7.31	7.72
NM_001025250	Vegfa	5.66	2.26	7.56	8.1	1.91	0.92	5	4.91
NM_009506	Vegfc	7.28	20.12	16.01	14.64	5.39	17.48	13.42	11.39
NM_009511	Vipr2	5.79	8.45	1.47	0.49	2.75	4.07	0.85	0.23
NM_139061	Vps54	45.1	20.16	19.07	15.4	52.82	19.03	16.83	14.82
NM_024479	Wbscr27	3.77	4.03	2.4	2.56	5.03	4.45	1.74	2.16
NM_172372	Wdr45	27.89	21.06	16.04	14.57	32.87	19.41	12.21	16.17
NM_029734	Wdyhv1	32.99	18.46	14.01	14.43	33.16	15.7	12.45	12.97
NM_011718	Wnt10b	5.96	6.05	3.18	0.8	2.18	1.78	1.02	0.4
NM_023249	Ypel1	8.78	6.13	2.83	2.49	6.59	3.54	1.8	1.67
NM_026875	Ypel3	117.32	96.75	51.41	33.56	154.64	102.91	48.42	44.8
NM_153566	Yrdc	9.84	14.8	19.25	19.37	7.94	14.27	17.92	17.32
NM_198886	Zbtb12	1.89	2.57	4.22	5.28	2.67	2.92	4.48	5.16
NM_001100460	Zbtb42	7.35	6.27	4.76	4.9	9.28	6.14	3.89	4.06
NM_001163284	Zbtb5	5.95	4.43	4	3.45	8.13	3.99	4.38	3.86
NM_001122675	Zcchc2	8.2	14.19	15.25	14.22	6.9	13.85	16.26	15.18
NM_207671	Zfp318	13.8	12.69	7.28	5.27	13.91	14.86	7.73	5.81
NM_001004066	Zfp386	39.35	24.61	19.79	18.48	50.83	26.78	23.51	20.38
NM_001003666	Zfp457	2.21	0.74	1.84	3.15	1.18	1.11	5.77	6.67
NM_172993	Zfp512	19.82	32.86	33.99	40.29	13.69	26.64	30.18	31.03
NM_028365	Zfp839	10.97	6.81	6.26	5.06	7.4	5.39	3.86	3.64
NM_177712	Zfp874a	10.2	4.64	5.14	3.55	13.1	4.15	4.56	4
NM_001076791	Zfp874b	7.98	3.81	3.86	2.63	11.57	3.69	3.59	3.54
NM_001142943	Zfp949	7.89	4.39	4.34	3	8.18	3.6	3.86	3.91
NM_026021	Zmynd19	12.92	14.47	22.89	28.42	10.92	12.86	20.69	19.88
NM_133206	Znrf1	20.09	15.21	9.46	9.13	23.06	16.51	10.31	9.82
NM_011663	Zrsr1	4.3	3	2.89	2.12	5.84	3.14	2.76	2.75
NM_009553	Zscan2	7.57	5.2	5.8	2.85	7.6	5.29	4.93	4

## Sheet: Supplementary Data 2b
Supplementary Data 2b. Genes whose expression was significantly altered in Stat5 DKI NK cells in response to IL-15 stimulation
		WT				Stat5 DKI
gene_name	symbol	No IL-15	IL-15 2 hr	IL-15 6 hr	IL-15 24 hr	No IL-15	IL-15 2 hr	IL-15 6 hr	IL-15 24 hr
NM_026738	1110007C09Rik	49.91	42.42	28.54	26.4	17.89	23.79	14.01	8.68
NM_028820	1700017B05Rik	50.46	14.96	19.96	19.76	19.73	11.06	11.46	9.59
NM_001198794	AB124611	40.15	41.01	32.41	21.45	14.03	17.45	13.76	6.4
NM_007413	Adora2b	0.92	3.96	5.72	5.09	0.3	0.48	0.51	0.72
NM_172393	Aim1	21.34	16.76	9.57	9.98	10.73	9.55	5.07	4.18
NM_023049	Asb2	52.82	136.56	169.83	137.23	90.72	287.34	351.12	288.73
NM_001243051	Atp6v0a1	8.1	4.47	2.89	1.98	1.41	0.89	0.56	0.51
NM_001033954	Calca	5.61	5.71	4.75	2.49	1.06	1.16	1.18	0.06
NM_011329	Ccl1	65.95	120.71	121.5	34.95	32.94	33.55	37.91	15.69
NM_007631	Ccnd1	0.36	0.7	0.5	0.29	1.57	15.6	18.91	12.31
NM_199221	Cd300lb	17.55	5.39	3.24	1.61	8.95	2.25	0.81	0.56
NM_001169153	Cd300lf	3.32	9.06	10	7.57	1.2	3.24	3.77	3.15
NM_001111099	Cdkn1a	79.67	51.69	53.22	43.88	29.64	18.58	20.6	13.27
NM_007670	Cdkn2b	9.08	7.72	9.75	10.93	2.37	0.89	0.56	0.64
NM_007689	Chad	3.14	3.33	2.23	0.58	7.16	9.07	6.95	2.62
NM_009895	Cish	20.04	67.56	83.23	61.86	9.59	20.85	23	17.37
NM_019563	Cited4	33.35	15.5	13.11	8.94	44.74	29.11	28.18	25.09
NM_021273	Ckb	7.42	10.95	4.51	3.48	8.45	17.34	10.63	9.97
NM_170684	Cpne7	4.3	6	2.37	2.18	13.27	16.35	4.11	4.54
NM_001081387	Ctcfl	5.51	2.76	4.2	6.76	5.37	6.14	11.74	15.8
NM_007865	Dll1	1.5	7.25	8.89	5.68	4.17	20.78	30.68	21.53
NM_175647	Dmrta1	10.8	1.94	1.57	0.72	15.22	2.87	2.18	1.58
NM_172708	Dok7	5.54	1.61	0.46	0.45	1.29	0.64	0.27	0.14
NM_010090	Dusp2	156.08	71.24	54.63	27.51	65.34	28.29	19.06	10.27
NM_023794	Etv5	2.79	8.5	4.99	7.41	3.08	16.92	11.64	15.04
NM_146119	Fam129b	18.66	11.34	8.92	4.94	4.6	3.41	2.24	1.35
NM_145148	Frmd4b	9.14	4.19	2.78	1.63	8.74	5.84	4.73	4.39
NM_008655	Gadd45b	31.28	24.75	23.79	9.84	21.74	8.43	8.42	4.77
NM_010272	Gdf11	0.75	2.04	2.01	2.73	2.21	5.7	6.5	7.62
NM_001101516	Gpr25	5.18	1.88	1.23	1.08	0.36	0.06	0.03	0.06
NM_001198894	Gpr56	11.3	5.86	3.62	1.99	0.81	0.68	0.51	0.39
NM_025768	Grtp1	0.89	1.66	1.33	1.97	1.3	2.46	2.88	5.16
NM_019447	Hgfac	6.97	7.46	6.92	4.29	3.59	5.43	4.7	1.53
NM_010430	Hic1	7.24	29.04	28.44	26.82	14.66	52.51	62.01	53.86
NM_008329	Ifi204	5.84	5.55	3.8	2.07	8.34	6.78	3.65	4.83
NM_001112715	Ifitm1	797.86	667.02	592.79	534.24	415.63	324.43	283.43	198.03
NM_010593	Jup	7.5	6.16	1.9	1.95	1.7	1.28	0.37	0.31
NM_021542	Kcnk5	8.59	18.3	16.88	18.21	5.92	6.89	6.42	7.74
NM_027551	Klhl30	30.45	19.61	13.87	11.6	1.94	1.46	0.94	0.35
NM_008501	Lif	0.23	6.45	6.26	3.91	0.25	11	10.58	8.39
NM_145503	Lzts2	1.91	0.81	0.55	0.81	6.49	3.65	2.57	2.73
NM_144797	Metrnl	6.54	24.65	30.19	31.86	1.84	11.59	8.99	10.52
NM_010795	Mgat3	5.77	4.01	6.14	3.08	0.93	0.65	1.07	0.35
NM_013599	Mmp9	1.1	2.16	2.38	2.28	6.91	16.85	17.97	16.55
NM_008630	Mt2	133.09	145.56	144.34	79.07	72.58	86.97	64.26	30.48
NM_010846	Mx1	5.46	9.2	8.02	6.13	0.72	2.16	2.35	1.65
NM_008709	Mycn	3.07	4.7	15.53	24.08	0.93	0.78	0.73	0.6
NM_019472	Myo10	14.66	8.83	9.62	11.98	8.97	4.24	3.74	4.2
NM_013610	Ninj1	23.01	13.49	7.06	5.08	14.61	7.36	3.39	2.21
NM_011851	Nt5e	27.39	12.8	6.35	4.55	56.7	14.54	9.39	10.59
NM_027950	Osgin1	26.64	9.91	7.08	4.4	21.8	14.85	12	11.8
NM_011057	Pdgfb	11.52	9.03	7.14	4.34	6.42	2.87	2.17	1.38
NM_028806	Phactr3	5.41	1.99	2.17	1.79	2.38	0.55	0.53	0.63
NM_026163	Pkp2	7.15	7.5	4.89	4.52	4.44	5.17	3.34	2.11
NM_001013384	Podnl1	7.88	13.58	20.83	19.51	16.06	39.34	54.99	45.57
NM_011170	Prnp	23.32	25.48	16.38	11.16	43.38	46.72	45.35	32.04
NM_001083810	Prr5l	7.98	12.6	9.95	9.87	0.63	0.41	0.35	0.16
NM_183424	Qrfp	10.54	6.09	2.17	1.32	2.55	1.83	0.84	0.52
NM_011267	Rgs16	64.06	61.95	41.12	18.33	10.84	9.91	6.73	3.82
NM_011364	Sh2d1a	53.51	45.91	45.4	45.86	34.09	22.14	17.01	16.03
NM_018861	Slc1a4	5.22	1.57	1.57	2.11	0.98	0.52	0.43	0.68
NM_001081072	Slc27a6	12.65	13.68	6.74	7.63	3.27	3.97	1.77	1.2
NM_001177833	Smox	15.02	13.53	7.86	5.44	2.65	3.84	1.74	1.2
NM_007706	Socs2	7.12	12.71	16.07	20.85	0.79	0.47	0.35	0.58
NM_009331	Tcf7	131.29	105.67	78.54	46.9	313.23	178.2	146.98	127.21
NM_009373	Tgm2	6.57	3.45	12.34	13.41	17.65	14.07	47.53	62.79
NM_001002267	Tmem158	7.43	3.31	2.4	2.51	2.74	1.01	1.03	1.09
NM_001025606	Tmem171	9.03	7.53	5.46	10.09	2.3	1.14	1.01	1.01
NM_030106	Tmsb15a	19.95	13.34	15.44	21.26	1.86	1.35	0.76	0.21
NM_008764	Tnfrsf11b	1.45	4.95	7.69	7.07	0.07	0.06	0.08	0.14
NM_001003666	Zfp457	2.21	0.74	1.84	3.15	1.18	1.11	5.77	6.67

## Sheet: Supplementary Data 2c
Supplementary Data 2c. Genes whose expression was not significantly affected in WT and Stat5 DKI NK cells in response to IL-15 stimulation
		WT				Stat5 DKI
gene_name	symbol	No IL-15	IL-15 2 hr	IL-15 6 hr	IL-15 24 hr	No IL-15	IL-15 2 hr	IL-15 6 hr	IL-15 24 hr
NM_021446	0610007P14Rik	50.49	36.06	46.03	65.22	49.56	34.78	44.75	56.58
NM_025319	0610009B22Rik	12.16	13.67	14.31	13.51	13.01	13.83	12.43	14.56
NM_025323	0610009D07Rik	77.72	69.44	78.47	85.1	83.9	74.32	77.29	84.29
NM_024179	0610009O20Rik	18.85	21.29	18.96	19.9	17.41	19.98	18.6	21.1
NM_027860	0610010F05Rik	10.04	10.18	10.89	11.82	9.31	9.28	10.92	10.28
NM_001177601	0610010K14Rik	39.27	37.47	44.51	44.95	38.89	35.69	39.14	42.25
NM_026686	0610011F06Rik	27.68	24.42	25.14	23.56	25.31	23.58	24.84	20.69
NM_026696	0610030E20Rik	14.8	15.92	16.39	15.52	15.19	18.57	18.23	18.29
NM_020003	0610031J06Rik	54.4	58.39	59.64	59.1	55.36	59.98	56.27	54.83
NM_028754	0610037L13Rik	10.44	9.46	12.81	10.4	9.73	8.67	11.02	10.36
NM_001177403	1110001A16Rik	10.96	10.37	10.06	9.83	11.36	9.91	10.49	8.9
NM_025363	1110001J03Rik	24.64	21.64	24.4	31.9	23.79	21.42	17.25	23.49
NM_026502	1110004E09Rik	12.15	9.61	11.19	11.06	10.01	10.88	10.83	11.38
NM_019772	1110004F10Rik	72.8	69.53	68.81	73.28	66.35	64.68	65.26	71.18
NM_026124	1110008F13Rik	54.14	52.48	55.02	62.32	49.65	51.53	47.87	48.67
NM_198001	1110008P14Rik	13.47	17.09	22.22	15.35	16.81	17.76	25.25	18.04
NM_026787	1110012L19Rik	12.78	10.8	10.86	9.93	14.84	10.81	10.19	8.91
NM_178065	1110018G07Rik	18.33	19.64	18.16	17.81	23.31	19.41	17.66	17.51
NM_001081183	1110037F02Rik	24.68	26.87	27.7	30.97	28.01	29.78	29.34	35.15
NM_054099	1110038F14Rik	18.59	22.74	26.57	22.23	20.83	24.29	24.16	20.96
NM_172401	1110057K04Rik	22.42	21.17	21.33	18.77	23.85	23.58	23.15	22.68
NM_026503	1110058L19Rik	10.17	12.04	12.37	10.97	11.61	12.32	7.74	10.8
NM_025423	1110059E24Rik	19.82	16.19	15.53	18.61	18.89	14.2	13.99	18.69
NM_025419	1110059G10Rik	6.29	5.21	5.72	5.97	6.49	5.21	6.29	5.85
NM_001142727	1110065P20Rik	7.45	6.82	8.95	9.34	7.68	7.3	6.56	6.47
NM_001033145	1190002N15Rik	23.02	27.99	27.24	27.23	18.32	19.76	20.85	21.74
NM_001135567	1190007I07Rik	8.42	6.87	10.89	11.26	7.15	7.27	11.06	10.96
NM_026177	1200011I18Rik	15.32	15.97	14.62	13.74	17.29	17.08	14.57	14.58
NM_025818	1200014J11Rik	18.11	14.6	13.55	13.1	17.4	17.14	15.37	16.36
NM_027905	1300018J18Rik	9.69	12.15	12.5	10.98	8.95	11.13	11.07	10.63
NM_001145198	1500009L16Rik	3.87	2.94	1.51	4.35	5.19	3.86	2.47	6.45
NM_001081005	1500012F01Rik	50.07	39.26	55.38	42.7	48.18	41.82	46.68	35.87
NM_026914	1500032L24Rik	97.75	88.11	94.81	95.91	102.44	96.83	89.9	102.6
NM_028056	1600002H07Rik	4.87	3.27	3.3	5.53	4.24	4.32	3.42	6.02
NM_027207	1600002K03Rik	10.64	8.63	10.94	9.38	10.36	8.66	8.7	6.56
NM_001083882	1600012H06Rik	13.9	13.89	14.16	12.33	14.77	14.93	15.58	13.16
NM_001085385	1600014C10Rik	16.1	15.52	14.9	14.26	29.12	26.27	21.49	20.91
NM_001081275	1700009P17Rik	5.58	6.31	5.11	4.25	8.41	8.71	6.5	6.54
NM_026411	1700021F05Rik	4.88	6.06	6.28	6.63	4.23	6.54	7.05	6.85
NM_001200038	1700021K19Rik	7.35	8.25	8.22	7.36	7.32	7.86	7.38	7.46
NM_197990	1700025G04Rik	11.16	10.93	8.72	9.39	12.72	9.06	8.14	9.75
NM_027283	1700026L06Rik	11.04	10.98	9.09	12.33	11.92	15.2	11.58	13.71
NM_026091	1700037H04Rik	20.02	16.15	17.91	20.88	17.11	13.97	13.77	16.33
NM_024261	1700052N19Rik	11.27	12.76	14.16	13.03	11.01	15.37	14.03	13.76
NM_028546	1700066M21Rik	5.71	5.42	5.25	6.59	5.7	5.94	4.96	6.24
NM_021437	1700123O20Rik	17.3	14.83	17.33	16.41	18.59	15.37	16.3	14.89
NM_025463	1810009A15Rik	45.64	46.33	61.63	59.02	47.67	54.83	62.15	54.47
NM_001145433	1810013D10Rik	20	21.77	16.11	19.29	20.84	18.55	15.94	17.53
NM_001081400	1810013L24Rik	13.28	13.61	14.83	13.71	14.59	14.57	15.11	14.39
NM_001099674	1810022K09Rik	135.89	109.73	140.24	148.85	144.09	115.25	138.2	144.43
NM_178619	1810026J23Rik	11.61	12.22	12.51	11.39	11.08	11.75	12.06	11.48
NM_175141	1810030O07Rik	28.79	29.47	27.72	25.5	27.61	29.6	26.42	27.7
NM_024461	1810037I17Rik	45.69	45.33	48.44	70.97	45.18	42.55	45.02	58.37
NM_001110242	1810043H04Rik	21.51	21.27	26.97	21.44	23.77	20.17	19.66	20.75
NM_027360	2010107E04Rik	170.36	143.86	154.77	172.65	186.76	141.17	140.28	152.3
NM_027335	2210016F16Rik	15.17	14.48	16.26	16.79	14.85	16.45	16.75	17.89
NM_028211	2210016L21Rik	22.35	20.9	23.4	20.89	22.89	22.93	24.67	24.2
NM_172280	2210018M11Rik	15.95	15.77	15.21	15.4	17.84	15.9	15.91	16.91
NM_001039552	2210404J11Rik	5.41	6.1	4.97	4.76	5.78	6.13	5.19	4.98
NM_001099917	2210404O07Rik	5.69	6.1	5.18	4.83	10.52	9.25	8.21	9.06
NM_027090	2300009A05Rik	9.25	8.69	7.89	8.27	8.36	7.84	8.92	8.25
NM_027980	2310003H01Rik	5.16	7.07	7.86	7.43	4.85	5.36	6.06	5.41
NM_146068	2310008H04Rik	10.45	8.59	8.25	12.83	9.43	7.7	7.01	11.92
NM_023197	2310008H09Rik	10.96	9.94	11.76	12.32	10.61	10.08	11.41	11.71
NM_001081226	2310009B15Rik	10.28	9.31	7.81	10.52	8.41	8.69	8.17	9.03
NM_025521	2310011J03Rik	22.25	25.5	25.5	23.07	20.89	25.7	26.28	26.47
NM_175107	2310022A10Rik	13.37	12.54	12.23	13.86	11.85	10.62	11.04	12.05
NM_024210	2310033P09Rik	15.34	15.71	16.18	16.01	12.24	17.1	17.66	14.73
NM_173187	2310035C23Rik	10.68	12.08	10.65	10.18	12.92	13.3	11.65	11.68
NM_026760	2310036O22Rik	125.94	124.76	136.64	149.53	134.36	141.09	136.19	152.44
NM_025966	2310039H08Rik	10.08	9.77	11.4	11.55	10.28	9.86	10.27	9.82
NM_001145552	2310045N01Rik	47.42	44.97	47.55	43.11	55.6	54.48	63.06	56.3
NM_028005	2310047M10Rik	11.39	11.59	11	9.23	12.69	10.28	11.3	10.14
NM_026655	2310057M21Rik	4.06	5.89	5.9	6.31	3.81	5.11	5.99	5.43
NM_001033630	2310061I04Rik	12.06	14.65	19.21	16.47	12.69	15.65	20.4	14.69
NM_028014	2310067B10Rik	13.1	14.16	12.76	13.52	12.13	13.62	12.58	13
NM_025879	2410002O22Rik	14.33	14.44	14.95	15.77	15.07	14.83	15.69	16.65
NM_025555	2410004B18Rik	14.1	14.3	14.56	14.79	14.4	15.46	15.42	14.83
NM_153152	2410015M20Rik	64.92	50.45	62.88	66.97	66.81	52.44	56.8	58.45
NM_023633	2410016O06Rik	7.72	11.48	12.1	11.54	7.54	10.76	10.93	11.24
NM_026120	2410127L17Rik	25.82	23.66	26.86	30.26	25.35	20.36	26.31	26.12
NM_001033164	2510002D24Rik	14.98	16.22	18.04	15.31	16.42	15.52	18.33	15.37
NM_028197	2510003E04Rik	12.38	15.75	11.87	11.81	13.29	16.48	11.38	12.16
NM_029841	2510039O18Rik	35.24	37.97	39.06	38.6	34.63	37.09	32.74	34.77
NM_025921	2610002M06Rik	6.35	6.19	5.55	5.99	5.38	6.4	6.33	6.02
NM_001004362	2610008E11Rik	8.86	7.11	6.35	5.4	9.18	6.88	6.6	6.32
NM_133729	2610018G03Rik	35.36	35.92	37.07	42.06	46.15	43.07	41.07	46.33
NM_028129	2610020H08Rik	33.07	24.8	26.32	27.09	28.1	20.39	15.09	17.65
NM_026005	2610301B20Rik	6.31	6.9	5.52	3.22	4.84	5.88	3.96	3.06
NM_146055	2610301G19Rik	25.76	34.17	30.36	33.51	22.41	37.24	32.36	32.03
NM_183287	2610318N02Rik	11.5	14.64	15.17	18.92	9.75	15.61	18.36	17.1
NM_001002004	2610507B11Rik	38.09	47.29	50.21	50.23	40.83	43.55	48.45	48.28
NM_181075	2610524H06Rik	16.84	13.16	11.39	12.12	17.6	12.64	9.46	12.43
NM_028299	2700029M09Rik	50.04	42.6	41.17	60.09	43.82	40.47	42.39	56.35
NM_001163378	2700049A03Rik	4.89	5.59	4.28	5.73	6.46	4.91	4.2	6.48
NM_178115	2700050L05Rik	6.78	7.06	6.45	5.48	7.73	6.75	6.6	6.51
NM_026528	2700060E02Rik	89.54	84.01	92.96	87.93	96.5	88	93.31	90.05
NM_026529	2700062C07Rik	13.51	13.34	13.45	11.73	12.59	15.03	15.16	15.56
NM_001163445	2700089E24Rik	17.84	17.57	16.28	15.74	17.2	17.22	15.57	15.28
NM_001033166	2700094K13Rik	105.8	79.29	80.18	117.9	94.44	87.4	70.26	92.47
NM_025615	2810004N23Rik	20.13	19.87	29.31	27.51	18	19.69	27.7	25.68
NM_001134717	2810006K23Rik	9.66	11.1	11.06	10.53	8.53	8.99	10.37	7.56
NM_028814	2810403A07Rik	30.19	32.6	35.21	34.76	31.29	31.7	35.64	34.06
NM_001040396	2810407C02Rik	63.9	63.91	71.13	68.6	67.45	64.38	67.17	71.15
NM_001007581	2810408M09Rik	5.58	7.95	7.46	7.13	4.09	7.37	6.51	6.14
NM_026515	2810417H13Rik	145.94	109.17	78.78	195.55	153.38	107.96	84.01	181.28
NM_025577	2810428I15Rik	47.11	40.52	47.09	47.89	47.06	41.18	44.59	46.27
NM_026054	2810474O19Rik	27.38	53.02	45.46	36.74	43.23	35.1	35.87	34.32
NM_172884	2900026A02Rik	47.99	37.91	36.06	29.31	35.39	30.17	31.52	26.53
NM_026543	3010026O09Rik	8.01	5.41	4.45	6.55	7.89	5.68	4.24	6.12
NM_025849	3110001D03Rik	40.8	43.39	54.06	54.33	40.33	36.81	46.26	42.34
NM_029623	3110002H16Rik	21.4	19.25	23.58	20.58	20.41	18.5	21.45	19.35
NM_001172074	3110009E18Rik	3.82	4.14	4.38	5.26	3.33	4.46	4.63	4.57
NM_026077	3110040N11Rik	13.13	12.54	15.84	15.59	14.17	11.95	11.98	10.99
NM_028469	3110082I17Rik	8.13	4.71	8.91	10.91	4.52	3.15	8.43	7.28
NM_025699	3230401D17Rik	34.03	25.08	23.12	26.5	36.7	25.19	23.05	27.76
NM_146051	3830406C13Rik	21.55	22.39	25.74	22.53	24.03	24.69	26.56	23.67
NM_028883	4632415K11Rik	5.23	6.1	4.96	4.35	5.9	6.27	5.13	4.43
NM_028732	4632428N05Rik	31.91	24.3	20.83	18.85	50.01	33.27	33.73	30.82
NM_001080995	4632434I11Rik	11.49	8	7.37	11.2	9.73	7.21	7.98	9.23
NM_026127	4833420G17Rik	31.51	30.83	24.3	24.37	36.66	30.19	24.15	25.26
NM_133797	4833439L19Rik	16.1	19.82	21.47	18.14	16.06	22.58	20.68	22.18
NM_025722	4921524J17Rik	12.93	13.47	12.62	13.34	15.72	16.22	13.84	15.17
NM_199316	4922501C03Rik	8.35	8.79	7.9	7.18	10.64	9.17	9.44	8.94
NM_197997	4930422G04Rik	4.47	3.21	3.82	5.84	4.97	3.17	3.8	5.72
NM_134041	4930427A07Rik	8.12	10.61	6.14	12.37	8.54	12.71	7.06	11.04
NM_029037	4930444A02Rik	6.69	6.69	6.46	6.15	5.42	6.59	6.58	6.04
NM_026273	4930453N24Rik	34.44	45.84	43.71	49.39	44.16	54.57	50.35	50.46
NM_029115	4930455F23Rik	10.65	12.23	9.48	9.31	8.93	11.45	9.75	9.23
NM_178098	4930486L24Rik	17.92	13.89	11.64	11.9	16.59	13.44	8.85	9.4
NM_172967	4930503L19Rik	42.56	53.32	54.52	54.63	53.16	66.19	65.76	68.17
NM_001162896	4930523C07Rik	19.55	18.25	16.05	16.03	30.38	20.76	17.53	21.4
NM_029482	4930579G24Rik	11.62	9.63	7.34	14.13	11.06	10.58	7.75	15.05
NM_172741	4931406P16Rik	8.53	9.51	8.98	7.82	8.71	8.97	8.11	8.53
NM_172679	4932438A13Rik	15.27	16.04	14.78	14.73	19.54	17.62	16.24	15.92
NM_025747	4933411K20Rik	11.2	13.93	13.37	14.29	12.37	14.68	14.9	14.68
NM_001242419	4933426M11Rik	23.05	18.58	17.36	16.47	27.42	19.14	19.58	17.01
NM_028963	4933427D14Rik	9.36	8.88	6.74	6.7	10.1	8.57	6.44	6.94
NM_025762	4933434E20Rik	31.67	31.58	36.45	32	34.37	30.47	30.99	27.8
NM_001163539	5430427O19Rik	6.82	8.03	7.6	6.81	8.17	7.37	7.8	7.23
NM_027472	5730455P16Rik	6.73	7.96	6.54	5.71	7.56	7.18	6.52	6.16
NM_176976	5830418K08Rik	10.59	11.24	10.52	12.6	12.85	11.83	12.18	14.52
NM_029998	6030458C11Rik	12.76	15.73	18.39	18.28	13.26	19.06	20.71	20.86
NM_144905	6330416G13Rik	6.66	6.42	7.11	7.78	8.57	7.18	7.75	7.58
NM_172600	6720456H20Rik	6.52	10.17	10.27	9.91	7.46	10.4	10.35	10.62
NM_178670	8030462N17Rik	6.89	6.99	7.39	8.04	6.94	7.88	8.44	8.91
NM_028984	8430406I07Rik	6.23	5.33	5.55	7.06	5.59	4.82	5.58	6.57
NM_173737	8430410A17Rik	14.11	15.79	13.25	14.08	13.42	17.54	12.27	13.7
NM_145448	9030617O03Rik	14.36	17.63	17.7	14.69	3.96	5.37	5.83	3.36
NM_027815	9030624J02Rik	19.47	21.55	19.76	20.36	19.7	21.59	20.15	18.57
NM_198296	9130011E15Rik	5.89	6.57	5.7	5.24	4.76	6.88	4.87	5.16
NM_029418	9130401M01Rik	15.59	13.16	18.66	19.33	15.44	13.05	17.07	15.3
NM_177205	9430015G10Rik	11.13	12.46	10.78	16.02	12.43	12.44	10.7	14.93
NM_001081181	9430016H08Rik	11.75	10.21	11.56	10.69	10.67	10.93	11.64	11.33
NM_026566	9430023L20Rik	18.99	16.78	14.45	16.36	19.17	15.13	12.54	13.73
NM_029886	9430038I01Rik	7.18	4.83	5.6	7.26	7.02	5.33	5.18	5.62
NM_153117	9530068E07Rik	50.99	53.11	57.11	51.02	57.08	50.94	51.72	52.85
NM_177003	9630033F20Rik	4.46	7.01	7.12	6.61	4.14	7	6.79	6.62
NM_001004155	9930012K11Rik	4.14	6.38	6.48	6.48	4.08	8.99	7.24	7.25
NM_172836	9930021J03Rik	4.33	5.1	5.47	5.03	5.56	5.51	5.58	5.78
NM_001114679	9930111J21Rik1	18.72	14.84	13.22	11.5	29.55	18.6	16.41	16.75
NM_001033375	A230046K03Rik	15.2	11.77	12.17	12.8	21.52	13.85	14.41	14.78
NM_175687	A230050P20Rik	6.31	5.42	8.89	8.6	7.98	7.38	12	9.91
NM_175287	A430005L14Rik	23.39	20.97	23.91	28.77	21.49	18.23	22.46	25.14
NM_001033378	A430078G23Rik	7.01	7.53	7.65	7.38	7.74	7.18	7.2	6.81
NM_183146	A530054K11Rik	5.28	5.2	5.24	4.65	5.62	5.06	5.47	5.29
NM_177055	A630001G21Rik	15.64	17.77	18.62	15.21	13.62	17.93	16.33	13.5
NM_170757	A630007B06Rik	7.84	6.58	6.66	6.1	9.49	7.22	7.8	6.98
NM_001122596	A630033H20Rik	6.87	5.65	5.02	4.94	6.32	4.56	4.27	4.79
NM_001033472	A830080D01Rik	9.74	10.35	8.89	9.74	10.4	10.37	9.16	10.4
NM_001004174	AA467197	37.4	40.84	31.3	27.73	27.08	40.6	37.97	37.12
NM_001163246	AA987161	6.03	5.78	5.38	4.94	6.36	5.83	5.82	5.82
NM_153416	Aaas	39	41.51	41.54	50.58	34.04	36.7	38.83	43.05
NM_030210	Aacs	29.23	11.32	16.93	22.86	22.88	11.7	15.44	18.06
NM_025857	Aagab	22.25	20.78	19.86	18.59	19.5	20.52	18.8	18.87
NM_001040106	Aak1	10.56	13.19	12.68	13.44	13.12	17.85	16.99	16.84
NM_001190444	Aamp	52.2	53.49	55.55	52.99	54.63	51.37	52.15	50.1
NM_146217	Aars	43.87	29.38	25.96	34.03	30.65	25.52	25.11	29.68
NM_144829	Aarsd1	21.38	17.93	23.09	28.18	20.05	18.13	19.81	26.79
NM_173765	Aasdh	4.88	5.1	5.46	5.41	5.18	5.35	6.22	5.67
NM_026276	Aasdhppt	8.82	8.52	10.39	9.38	8.34	8.39	9.57	8.72
NM_019816	Aatf	19.41	16.43	27.29	25.46	18.4	14.59	26.5	25.25
NM_007379	Abca2	40.38	47.26	55.56	46.17	32.05	38.02	48.81	37.11
NM_013850	Abca7	20.01	25.54	22.78	20.42	22.6	25.75	23.49	20.23
NM_019552	Abcb10	6.25	6.13	7.13	7.51	6.98	7.2	7.34	8.24
NM_011076	Abcb1a	7.03	7.69	11.07	11.21	10.06	11.4	15.65	18.4
NM_011075	Abcb1b	9.44	7.88	12.45	13.69	7.82	6.74	10.97	10.27
NM_009592	Abcb7	14.99	15.2	16.05	17.66	15.96	15.87	17.22	17.83
NM_029020	Abcb8	7.85	8.11	7.49	8.11	8.32	6.83	7.38	7.1
NM_019875	Abcb9	8.04	9.23	13.52	13.02	8.12	12.47	12.91	12.69
NM_008576	Abcc1	12.95	10.36	16.32	13.58	13.06	10.07	16.66	13.13
NM_001033336	Abcc4	4.85	5.91	5.61	5.49	5.27	5.95	7.04	6.68
NM_007435	Abcd1	13.68	18.37	16.11	16.54	12.09	17.88	16.08	16.05
NM_008991	Abcd3	6.26	6.98	5.71	5.87	4.95	5.82	4.34	4.58
NM_008992	Abcd4	4.79	6.88	4.4	4.51	5.46	5.39	5.07	4.98
NM_015751	Abce1	46.22	42.23	70.48	65.35	42.43	41.73	70.38	65.21
NM_013854	Abcf1	48	52.97	57.02	60.67	48.43	54.11	57.99	59.79
NM_013853	Abcf2	25.44	28.05	34.99	35.6	24.53	27.27	36.54	35.1
NM_013852	Abcf3	13.37	15.22	15.25	13.49	12.77	14.43	14.38	12.16
NM_011920	Abcg2	11.13	10.32	10.24	11.6	12.69	10.69	9.98	12.47
NM_030239	Abcg3	4.96	8.56	5.59	7.93	5.42	8.73	7.44	8.72
NM_172511	Abhd10	6.62	6.93	5.11	7.4	7.33	6.27	5.69	6.8
NM_145215	Abhd11	8.02	7.93	10.36	9.29	7.9	7.1	11.22	9.53
NM_024465	Abhd12	19.01	21.02	21.74	22.96	17.67	20.13	21.6	23.56
NM_026868	Abhd13	7.96	8.31	8.2	8	8.27	8.72	7.82	8.95
NM_001110271	Abhd14a	9.23	8.66	11.66	11.15	7.64	8.28	10.46	9.79
NM_029631	Abhd14b	10.1	10.89	10	8.79	9.82	11.32	11.17	9.54
NM_178592	Abhd16a	25.72	29.32	28.99	28.41	24.21	27.45	26.01	28.01
NM_018811	Abhd2	46.26	58.19	58	52.89	52.22	73.03	82.01	82.35
NM_026179	Abhd5	6.99	6.94	6.04	5.69	6.74	5.8	6.01	6.68
NM_022419	Abhd8	16.44	19.83	14.37	15.75	15.78	29.12	18.05	16.63
NM_001077190	Abi1	56.15	59.99	56.15	50.58	55.31	61.66	52.3	49.61
NM_001198571	Abi2	11.18	11.32	9.59	10.61	12.57	12.25	10.24	10.91
NM_025659	Abi3	36.11	26.84	26.02	23.57	42.16	42.29	42.6	38.76
NM_001112703	Abl1	22.01	17.22	14.43	15.05	26.02	16.18	15.48	16.42
NM_009595	Abl2	5.1	5.13	5.08	4.93	4.82	5.13	5.62	5.21
NM_178688	Ablim1	94.22	76.94	87.15	92.94	86.41	93.41	105.95	109.17
NM_198018	Abr	64.38	61.34	56.22	54.67	60.1	63.74	60.09	54.89
NM_130864	Acaa1a	17.3	16.14	17.69	16.06	16.71	16.5	14.9	13.45
NM_177470	Acaa2	28.86	26.76	28.31	29.44	36.12	34.35	34.73	33.15
NM_133360	Acaca	12.91	8.31	14.15	16.12	11.72	6.63	13.71	14.36
NM_175324	Acad11	5.31	6.73	6.69	5.41	4.92	6.53	5.65	4.65
NM_025862	Acad8	6.72	6.88	6	6.15	6.61	6.11	5.43	5.42
NM_172678	Acad9	9.59	9.33	10.84	11.13	10.33	9.39	9.87	10.16
NM_007381	Acadl	82.46	77.67	73.95	83.21	84.64	75.22	67.32	79.65
NM_007382	Acadm	18.75	21.85	18.52	19.26	23.33	20.34	19.58	18.97
NM_007383	Acads	25.58	25.86	24.09	22.04	23.76	25.89	20.26	20.32
NM_025826	Acadsb	11.93	12.15	12.13	10.38	12.14	12.2	11.15	11.35
NM_017366	Acadvl	33.71	31.41	35.38	30.3	31.66	30.44	36.68	30.27
NM_153788	Acap1	154.5	172.08	165.97	164.32	149.8	181.47	174.34	168.68
NM_030138	Acap2	11.86	10.06	7.21	8.42	12.93	10.67	8.13	9.47
NM_207223	Acap3	6.4	8.66	8.16	8.54	5.68	8.01	7.9	7.56
NM_144784	Acat1	30.7	24.03	26.57	31.16	25.07	18.73	24.42	25.38
NM_009338	Acat2	8.4	3.35	5.68	11.88	7.94	3.16	4.87	8.22
NM_133225	Acbd3	17.24	18.69	19.27	17.72	17.77	18.2	18.54	19.32
NM_025988	Acbd4	4.15	4.42	4.67	4.4	5.44	7.42	5.59	5.42
NM_001102437	Acbd5	14.11	13.81	11.09	10.18	17.54	12.78	12.99	10.9
NM_028250	Acbd6	41.89	34.75	33.8	35.6	40.23	34.84	33.69	33.21
NM_001012638	Acd	27.42	30.71	32.24	29.97	28.32	26.53	27.25	27.24
NM_023190	Acin1	65.21	72.37	76.66	75.14	69.53	72.16	83.68	77.77
NM_001077713	Acn9	5.86	5.72	6.62	6.52	6	4.77	6.37	6.76
NM_007386	Aco1	11.43	10.68	13.26	11.3	11.38	11.82	14.5	12.97
NM_080633	Aco2	74.23	68.85	78.72	81.68	74.34	67.71	72.4	78.52
NM_025590	Acot11	10.04	8.88	6.56	6.6	12.79	11.47	8.07	8.15
NM_025790	Acot13	24.8	20.77	25.54	26.02	22.21	22.96	26.05	23.41
NM_001146057	Acot7	89.4	94.88	120.22	123.43	102.82	106.68	127.34	131.22
NM_133240	Acot8	11.61	12.96	14.91	15.07	13.15	14.72	13.98	12.42
NM_019736	Acot9	33.53	30.92	31.83	30.81	27.65	24.58	19.14	18.35
NM_015729	Acox1	7.92	7.58	7.43	6.89	7.7	7.68	8.39	7.62
NM_030721	Acox3	12.33	15.76	12.07	10.3	14.3	17.97	11.15	11.42
NM_021330	Acp1	25.9	22.38	22.02	25.13	26.44	20.99	19.96	23.27
NM_001102405	Acp5	2.18	2.23	2.11	3.47	4.04	4.5	5.9	5.46
NM_019800	Acp6	13.52	13.89	14.03	13.58	13.68	12.99	14.38	12.71
NM_016845	Acrbp	4.35	4.58	3.38	3.51	5.22	4.75	4.61	3.39
NM_153807	Acsf2	46.11	52.64	45.52	45.25	80.33	88.84	84.89	82.01
NM_144932	Acsf3	6.51	8.62	7.66	9.02	6.47	7.21	6.16	6.98
NM_028817	Acsl3	6.91	1.53	2.1	3.52	4.74	1.45	1.73	2.55
NM_207625	Acsl4	25.37	22.84	28.08	29.15	22.08	20.84	23.83	27.2
NM_027976	Acsl5	94.36	78.55	99.54	118.7	92.28	76.55	105.53	114.73
NM_019811	Acss2	15.27	16.4	10.85	10.43	11.56	13.08	7.68	7.45
NM_007393	Actb	2830.85	3379.4	3722.91	4048.63	2755.17	3309.96	4093.08	4437.48
NM_009609	Actg1	1964.25	2228.95	2176.85	2456.02	1959.58	2156.13	2126.39	2315.23
NM_019673	Actl6a	36.63	32.43	36.6	46.39	34.01	31.39	35.7	38.1
NM_021895	Actn4	106.13	105.92	116.41	132.44	111.81	109.41	123.16	138.86
NM_019785	Actr10	15.92	16.74	17.96	18.55	15.4	16.8	16.56	16.78
NM_016860	Actr1a	42.23	49.28	45.25	46.02	44.73	49.54	44.18	47.93
NM_146107	Actr1b	41.06	38.5	35.26	36.77	34.24	43.66	39.96	39.77
NM_146243	Actr2	181.31	184.09	195.56	210.79	182.14	188.41	192.15	208.5
NM_023735	Actr3	317.02	354.31	389.45	423.25	342.48	387.46	416.2	437.76
NM_175419	Actr5	8.25	7.85	8.53	7.57	8.8	8.05	8.52	7.29
NM_025914	Actr6	7.37	8.26	9.42	9.92	8.57	8.48	7.59	10.05
NM_027493	Actr8	16.25	15.71	14.8	14.52	16.51	18.01	14.99	15.59
NM_025371	Acy1	5.88	6.75	8.13	7.54	7.3	6.77	7.29	5.85
NM_025421	Acyp1	13.13	15.94	14.23	15.65	17.19	18.13	21.75	19.06
NM_007398	Ada	2.6	3.64	3.85	5.18	4.79	3.64	4.81	6.44
NM_029475	Adal	5.5	5.11	6.08	5.49	5.37	5.21	5.82	5.98
NM_007399	Adam10	47.92	51.39	49.01	51.73	49.96	48.8	49	54.57
NM_009615	Adam17	23.42	25.66	25.98	26.43	23.42	24.8	25.97	26.72
NM_007403	Adam8	64.5	109.98	123.13	101.25	53.62	76.6	100.46	73.67
NM_007404	Adam9	12.13	10.13	12.24	10.75	10.84	9.32	10.4	10.3
NM_001081127	Adamts14	30.91	23.43	49.56	42.27	21.01	15.01	42.54	31.42
NM_172723	Adap1	11.54	9.06	14.09	14.21	4.73	3.95	6.71	5.1
NM_001038587	Adar	14.87	21.42	19.23	16.56	15.98	21.64	20.13	18.32
NM_025748	Adat2	6.55	4.99	4.94	5	5.54	5.68	4.93	4.81
NM_028105	Adck1	4.67	5.36	6	5.65	4.41	4.3	5.19	4.53
NM_178873	Adck2	5.49	6.67	6.57	6	5.35	5.93	6.15	5.71
NM_133770	Adck4	9.13	10.56	9.73	8.54	8.62	10.89	9.02	7.89
NM_172960	Adck5	12.12	11.46	12.42	10.31	14.88	12.93	11.16	9.8
NM_001159537	Adcy3	9.28	10.18	10.37	10.27	8.5	9.22	10.15	9.1
NM_007406	Adcy7	72.67	82.99	80.06	69.07	79.86	97.46	89.51	80.21
NM_001102444	Add1	67.85	73.41	70.14	76.65	63.42	76.11	60.1	69.19
NM_001164099	Add3	38.68	35.82	25.88	30.97	43.41	31.91	25.07	29.41
NM_007410	Adh5	51.19	43.74	50.91	53.24	51.89	42.02	49.57	48.94
NM_134052	Adi1	13.46	11.14	13.43	13.85	12.08	10.52	15.47	14.05
NM_028320	Adipor1	75.64	73.98	68.92	72.15	83.44	77.04	69.12	75.77
NM_197985	Adipor2	65.59	44.86	42.99	41.76	52.24	37.14	38.11	39.26
NM_001243041	Adk	5.06	3.48	3.85	7.41	5.09	2.79	3.74	4.74
NM_009628	Adnp	32.84	35.24	32.64	33.13	32.64	35.21	35.72	34.33
NM_175028	Adnp2	8.67	8.82	7.06	8.17	8.51	9.08	7.62	7.91
NM_001005419	Ado	10.84	13.02	12.93	13.34	7.76	12.81	12.68	12.73
NM_009630	Adora2a	9.01	12.2	9.8	9.07	5.87	5.5	5.28	4.24
NM_028121	Adpgk	10.02	9.41	17.2	12.85	12.13	9.57	18.63	15.89
NM_007414	Adprh	41.43	46.29	45.97	50.67	50.44	54.12	52.18	54.95
NM_133883	Adprhl2	17.11	19.37	20.41	22.7	17.16	16.85	18.9	19.07
NM_130863	Adrbk1	100.05	117.91	132.89	136.87	111.09	130.06	133.5	141.64
NM_019822	Adrm1	43.31	48.74	54.55	51.29	40.54	48.19	47.28	49.98
NM_009634	Adsl	29.05	24.98	38.2	36.74	23.56	23.36	34.54	32.89
NM_007422	Adss	61.66	52.05	55.12	58.11	58.21	47.42	50.06	53.69
NM_007421	Adssl1	19.21	23.79	15.56	12.36	7.36	7.84	7.5	5.54
NM_001005605	Aebp2	32.31	30.81	34.67	29.96	34.15	28.62	32.85	31.29
NM_026531	Aen	26	23.77	28.6	24.13	18.43	17.87	25.95	20.99
NM_010347	Aes	219.16	221.06	229.52	213.23	244.6	238.86	264.7	242.78
NM_133919	Aff1	11.56	12.16	10.48	9.6	14.21	13.9	13.22	12.69
NM_033565	Aff4	9.18	9.46	9.31	7.86	10.12	9.66	9.42	8.89
NM_054070	Afg3l1	14.6	13.63	15.46	14.62	13.56	13.22	13.86	14.18
NM_027130	Afg3l2	28.22	26.96	40.8	43.55	24.27	25.77	37.04	35.83
NM_027827	Afmid	15.15	16.54	15.86	18.12	15.83	18.46	18.37	20.68
NM_181411	Aftph	46.23	36.17	32.13	29.31	45.01	29.4	26.42	26.34
NM_001005847	Aga	13.97	14.27	16.36	18.1	14.09	14.52	17.46	16.4
NM_001033263	Agap2	40.12	38.74	35.93	33.77	39.16	43.97	40.09	38.12
NM_139153	Agap3	12.71	10.92	11.8	12.47	13.91	9.62	11.62	12.88
NM_001048192	Agbl5	5.61	8.04	6.85	7.39	6.43	8.98	7.05	7.39
NM_010472	Agfg1	29.29	39.44	49.33	51.18	34.85	35.83	43	46.13
NM_178162	Agfg2	17.51	19.12	19.78	28.95	15.99	20.87	21.07	26.72
NM_025630	Aggf1	23.09	25.47	25.26	25.13	21.95	23.46	23.91	22.83
NM_023538	Agk	10.07	9.28	11.4	11.53	9.27	8.97	10.1	10.9
NM_001163379	Agpat1	24.07	32.96	34.8	32.83	25.63	34.83	34.65	34.38
NM_026212	Agpat2	20.96	22.43	21.54	22.41	14.03	18.2	16.38	16.21
NM_053014	Agpat3	23.89	26.53	24.77	21.94	25.05	31.51	29.53	28.62
NM_026644	Agpat4	8.33	6.07	4.83	4.7	5.7	3.6	2.97	3.13
NM_026792	Agpat5	9.76	7.14	9.12	9.86	8.22	6.38	9.04	8.73
NM_018743	Agpat6	16.28	16.14	19.02	20.04	16.54	14.92	18.02	17.24
NM_172666	Agps	16.82	17.21	17.26	19.58	17.05	18.58	16.89	18.97
NM_023328	Agtpbp1	12.82	13.19	12.15	14.87	12.86	11.2	12.21	13.79
NM_009642	Agtrap	23.86	22.59	17.57	17.75	38.81	26.4	20.43	21.18
NM_028398	Agxt2l2	6.09	5.38	6.59	5.37	5.51	5.21	5.59	4.91
NM_026375	Ahctf1	15.86	16.32	16.61	16.09	17.27	16.08	17.37	17.12
NM_016661	Ahcy	79.33	65.34	57.82	92.11	78.02	58.54	50.45	71.81
NM_145542	Ahcyl1	29.8	28.95	29.84	32.63	30.78	26.5	28.39	32.76
NM_026203	Ahi1	4.53	4.83	5.12	5.05	3.36	3.81	4.2	4.04
NM_009643	Ahnak	79.82	88.89	85.57	75.91	85.3	79.47	78.15	67.2
NM_013464	Ahr	9.9	4.71	8.4	6.99	14.11	11.6	11.48	11.49
NM_009644	Ahrr	12.15	18.62	16.78	15.19	13.4	23.5	20.51	18.8
NM_146036	Ahsa1	76.44	60.72	80.62	94.56	73.54	60.34	80.35	87.66
NM_172391	Ahsa2	12.45	14.34	14.25	13.36	11.04	14.55	13.45	13.4
NM_172381	AI314180	27.69	26.87	33.1	33.78	27.39	25.31	32.62	32.42
NM_001012667	AI316807	12.19	14.15	12.99	13.75	13.49	15.39	11.79	13.55
NM_001002895	AI413582	26.79	20.47	27.58	31.35	25.49	23.73	24.22	29.82
NM_001160356	AI462493	28.51	30.15	32.48	24.82	26.93	29.79	27.84	22.66
NM_178901	AI467606	36.03	41.63	44.83	41.26	41.01	52.86	49.05	50.37
NM_001013028	AI597468	11.64	11.71	12.65	12.76	11.42	11.86	11.26	13.47
NM_133818	AI597479	10.33	10.77	10.65	9.83	10.46	10.25	10.7	10.27
NM_001256515	AI837181	29.17	28.56	26.79	25.42	29.42	26.01	25.82	24.55
NM_001199330	AI987944	9.28	8.34	8.32	8.57	10.33	9.06	9.1	9.56
NM_012019	Aifm1	14.81	14.95	17.54	19.4	14.44	14.72	17.01	17.67
NM_025446	Aig1	5.34	5.27	3.84	4.26	6.26	3.81	3.64	3.95
NM_001013779	Aim2	51.06	42.96	39.79	38.09	56.06	44.32	44.71	41.44
NM_007926	Aimp1	70.66	61.11	65.59	63.98	74.15	63.03	63.48	59.22
NM_001172146	Aimp2	24.7	22.77	34.71	32.5	25.71	21.06	33.38	34.3
NM_016666	Aip	67.81	69.63	65.09	70.4	72.92	70.76	69.1	68.03
NM_001142938	AK010878	7.66	5.72	6.31	6.12	6.54	6.8	5.59	7.2
NM_016895	Ak2	52.97	49.07	52	65.91	75.42	62.98	69.31	80.48
NM_021299	Ak3	38.2	40.67	37.46	35.51	42.13	44.21	39.82	37.23
NM_019921	Akap10	10.5	12.31	12.02	11.86	11.73	11.94	11.92	11.44
NM_001164503	Akap11	11.69	11.34	11.48	12.14	13.61	12.24	12.11	12.48
NM_029332	Akap13	47.76	37.3	32.86	30.15	55.91	34.67	33.77	33.33
NM_019774	Akap8	43.03	42.14	45.97	46.43	44.14	42.79	50.55	49.48
NM_017476	Akap8l	25.74	26.04	24.17	19.44	26.56	26.8	26.43	23.2
NM_194462	Akap9	9.29	8.71	11.38	10.29	10.23	8.54	12.32	11.12
NM_023423	Akirin1	25.3	32.75	32.8	31.12	27.6	37.17	34.03	34.48
NM_001007589	Akirin2	34.72	32.02	32.06	31.97	38.61	29.65	25.56	31.21
NM_001045514	Akna	93.3	98.76	107.36	95.01	93.17	88.14	103.77	93.31
NM_021473	Akr1a1	198.86	174.9	180.43	176.39	210.83	173.94	179.2	180.85
NM_172398	Akr1b10	15.84	15.4	13.52	11.96	15.98	16.27	14.85	12.93
NM_013778	Akr1c13	16.85	14.26	14.89	15.88	13.22	12.63	9.78	12.68
NM_018859	Akr1e1	16.33	17.02	16.6	13.92	15.83	15.63	13.77	13.8
NM_025337	Akr7a5	7.61	7.73	7.65	8.48	6.49	7.68	8.96	8.13
NM_009652	Akt1	85.11	83.01	93.26	105.73	82.85	85.73	94.2	100.52
NM_001253920	Akt1s1	12.06	11.89	12.86	11.05	13.96	10.93	13.83	11.66
NM_001110208	Akt2	58.94	55.75	56.85	57.17	55.22	49.56	52.35	54.12
NM_011785	Akt3	15.08	17.56	11.23	11.49	20.98	20.34	10.65	12.28
NM_010241	Aktip	8.24	9.79	7.26	6.94	10.52	9.51	7.64	7.39
NM_008525	Alad	23.39	23.07	32.13	34.99	19.39	20.39	30.9	31.54
NM_020559	Alas1	6.1	8.87	8.3	7.99	5.53	7.61	7.89	8.08
NM_009655	Alcam	4.13	5.43	7.16	5.44	4.79	4.38	5.17	3.91
NM_145954	Aldh16a1	18.21	20.5	18.3	19.74	17.67	18.76	16.06	17.3
NM_019698	Aldh18a1	32.38	23.36	28.37	33.62	21.45	17.48	25.54	24.55
NM_009656	Aldh2	5.45	6.1	4.57	3.91	5.59	5.43	5.26	4.59
NM_007437	Aldh3a2	27.19	35.51	35.41	28.51	37.34	37.26	34.18	31.74
NM_175438	Aldh4a1	5.73	8.06	6.66	6.66	4.53	6.03	6	5.48
NM_019993	Aldh9a1	28.99	24.56	23.99	28.28	24.91	23.7	24.75	26.56
NM_001177307	Aldoa	675.06	458.09	510.49	739.67	563.68	388.56	492.79	630.98
NM_009657	Aldoc	71	45.32	25.4	38.92	43.95	28.6	19.46	24.82
NM_145362	Alg1	10.02	10.46	13.65	10.54	9.56	9.78	11.35	10.01
NM_001033441	Alg10b	18.82	18.49	20.08	19.04	20.25	20.42	21.33	21.63
NM_001142357	Alg12	7.96	8.84	11.23	8.47	6.61	8.64	9.87	7.87
NM_024178	Alg14	6.45	7.57	6.48	8.43	7.74	6.46	7.08	7.61
NM_019998	Alg2	9.31	8.87	11.72	9.26	7.42	7.22	10.35	9.48
NM_145939	Alg3	9.88	10.59	19.88	15.07	8.94	9.52	18.03	13.37
NM_025442	Alg5	27.8	23.76	25.59	25.94	26.01	24.27	25.65	22.06
NM_001081264	Alg6	5.28	4.83	4.52	6.95	4.38	4.23	3.67	5.25
NM_199035	Alg8	17	16.44	19.53	27.13	14.98	12.67	19.57	23.77
NM_133981	Alg9	7.61	8.26	10.18	10.38	8.02	7.68	8.77	8.89
NM_001102565	Alkbh1	7.97	12.27	13.86	11.91	7.28	11.32	13.22	11.8
NM_175016	Alkbh2	5.28	5.28	6.5	5.78	5.49	6.78	7.66	6.3
NM_026944	Alkbh3	24.24	23	21.47	19.87	23.9	22.82	22.94	21.55
NM_028070	Alkbh4	9.93	8	7.9	7.6	11.2	9.52	9.36	9.44
NM_172943	Alkbh5	19.75	19.69	23.88	25.81	19.03	19.37	24.23	24.22
NM_198027	Alkbh6	18.06	18.46	21.63	16.86	20.4	19.9	22.78	18.93
NM_025538	Alkbh7	6.64	6.78	9.76	9.82	6.52	8.7	9.97	8.47
NM_026303	Alkbh8	8.56	7.37	8.85	8.04	8.34	7.45	8.39	7.91
NM_009662	Alox5	12.89	8.56	12.68	16.96	9.61	7.4	13.03	11.46
NM_011568	Alyref	97.16	85.09	98.08	140.05	102.21	80.35	85.61	128.09
NM_019484	Alyref2	7.93	12.52	13.92	11.73	8.01	13.4	13.12	10.66
NM_172669	Ambra1	15.54	18.23	15.65	14.33	17.43	17.48	15.29	16.84
NM_172935	Amdhd2	11.66	13.86	11.45	11	9.77	12.77	10.09	9.24
NM_011787	Amfr	43.03	44.55	46.67	45.56	41.17	43.26	39.47	39.32
NM_001005421	Amica1	28.35	35.31	31	25.06	73.79	67.02	69.26	64.94
NM_001242430	Ammecr1l	12.24	13.41	11.59	10.16	12.53	12.42	11.47	10.98
NM_001113424	Amn1	5.15	6.47	6.14	5.85	5.69	5.84	5.41	6.1
NM_028779	Ampd2	12.02	14.6	17.69	18.44	10.33	13.86	17.93	18.22
NM_001252193	Amz2	6.8	8.2	5.97	7	8.9	12.65	8.96	9.77
NM_008569	Anapc1	25.65	25.75	25.24	28.59	26.07	24.04	25.08	27.04
NM_026904	Anapc10	4.49	5.49	5.7	5.15	4.78	5.59	4.56	5.04
NM_001038230	Anapc11	19.47	16.89	18.31	24.55	19.38	16.54	16.28	22.09
NM_181394	Anapc13	51.36	48.53	52.98	56.35	56.93	51.54	52.63	50.76
NM_025514	Anapc16	28.57	23.94	22.55	20.75	29.09	28.68	24.8	22.37
NM_175300	Anapc2	36.66	39.47	35.1	36.84	36	36.6	28.87	32.9
NM_024213	Anapc4	29.28	30.67	26.59	28.91	26.78	29.48	25.51	27.95
NM_021505	Anapc5	100.94	85.78	81.79	118.6	103.29	84.13	78.38	108.76
NM_019805	Anapc7	20.9	19.05	16.87	17.73	22.9	20.67	17.15	19.47
NM_021421	Angel2	22.45	22.29	20.91	22.02	22.74	22.95	21.64	22.9
NM_020581	Angptl4	6.62	5.3	5.76	5.91	4.41	4.94	5.45	5.41
NM_020332	Ank	17.94	17.47	10.62	12.13	18.24	15.07	10.22	12.12
NM_009671	Ankfy1	21.15	24.35	20.19	21.57	22.77	24.76	21.59	22.49
NM_175375	Ankhd1	21.68	23.57	24.08	22.82	24.47	24.04	25.77	25.28
NM_001003909	Ankib1	14.89	14.2	16.29	17.37	16.19	14.44	16.29	17.22
NM_172756	Ankle1	11.98	14.68	10.9	19.68	11.33	15.75	10.06	16.14
NM_001253814	Ankle2	15.9	16.16	15.96	15.32	16.34	15.12	15.56	14.81
NM_146033	Ankmy2	14.2	12.88	12.79	12.97	14.15	14.81	13.52	14.13
NM_023472	Ankra2	21.53	21.49	20.14	19.19	21.97	21.38	20.13	20.16
NM_001167967	Ankrd10	26.91	23.7	27.79	27.52	28.24	26.19	26.76	26.92
NM_001025572	Ankrd12	10.35	11.21	10.74	9.29	13.5	14.02	13.15	11.87
NM_026718	Ankrd13a	78.6	73.3	79.43	80.53	82.5	75.75	81.24	81.77
NM_001013806	Ankrd13c	12.77	13.1	15.42	13.2	13.32	12.85	14.53	13.75
NM_177268	Ankrd16	11.49	13.41	10.66	9.66	11.22	13.01	10.25	10.28
NM_030886	Ankrd17	24.33	25.65	26.75	25.72	25.64	25.97	28.45	28.14
NM_153502	Ankrd23	4.18	6.86	6.11	5.11	4.04	6.3	5.82	5.05
NM_001081112	Ankrd26	4.64	4.28	5.15	5.75	4.92	3.87	4.51	5.72
NM_145633	Ankrd27	13.36	15.83	17.27	16.26	13.49	16.99	16	17.89
NM_001024604	Ankrd28	7.52	6.48	6.32	8.2	7.07	5.49	7.24	8.33
NM_134071	Ankrd32	9.29	8.37	8.73	12.49	8.62	8.74	9.73	11.35
NM_026241	Ankrd39	7.56	9.3	7.8	7.31	5.65	8.91	7.15	6.61
NM_027799	Ankrd40	23.51	25.28	24.94	24.01	25.76	27.19	26.57	24.95
NM_001081433	Ankrd44	49.61	60.98	55.93	55.25	57.38	70.15	61.45	62.68
NM_175134	Ankrd46	11.7	14.55	12.7	12.77	11.42	13.82	12.3	12.12
NM_019683	Ankrd49	10.05	12.73	15.04	14.69	10.65	12.46	15.82	15.22
NM_001167883	Ankrd50	6.85	6.01	4.93	4.7	7.21	5.07	4.43	3.94
NM_172790	Ankrd52	22.26	25.59	25.99	26.08	21.45	24.67	25.2	23.99
NM_144849	Ankrd54	20.19	18.35	17.13	18.42	19.07	18.99	14.53	17.34
NM_181413	Anks1	4.7	6.14	6.41	6.01	5.41	7.61	6.91	6.88
NM_028301	Anks3	12.91	12.84	12.71	10.15	12.83	12.54	11.53	9.99
NM_026187	Ankzf1	13.15	12.78	12.07	11.09	15.24	12.05	12.57	11.34
NM_028390	Anln	15.71	15.03	11	20.55	18.88	16.59	11.2	20.3
NM_133979	Ano10	11.09	9.66	9.34	8.07	13.45	11.91	14.37	12.29
NM_001253813	Ano6	7.13	8.48	7.69	8.55	7.45	8.61	9.19	9.95
NM_001164679	Ano8	4.94	6.76	6.53	7.27	5.21	6.86	7	6.34
NM_009672	Anp32a	144.79	136.16	117.03	130.4	146.89	129.07	135.39	145.21
NM_130889	Anp32b	354.44	320.86	331.54	419.45	341.94	318.44	347.83	403.78
NM_023210	Anp32e	87.28	74.35	66.92	96.13	85.95	65.15	60.85	88.16
NM_133738	Antxr2	10.16	7.77	7.36	6.8	12.5	10.73	10.55	12.44
NM_010730	Anxa1	161.44	160.93	145.56	142.37	92.25	86.84	75.51	66.72
NM_013469	Anxa11	75.53	81.34	68.42	63.33	74.27	76.78	72.26	66.04
NM_007585	Anxa2	557.55	449.24	462.57	496.85	417.14	326.23	349.49	367.03
NM_013471	Anxa4	15.81	15.04	16.83	16.44	17.88	16.74	19.08	17.78
NM_009673	Anxa5	61.33	55.06	56.8	46.96	49.62	51.75	48.39	41.29
NM_013472	Anxa6	282.33	234.89	275.01	262.59	270.6	247.06	294.14	269.9
NM_009674	Anxa7	42.41	44.43	41.73	40.89	42.98	44.73	40.15	41.17
NM_012054	Aoah	27.18	18.24	20.96	26.27	30.27	19.12	24.82	31.32
NM_145964	Ap1ar	12.95	14.5	16.8	17.89	13.81	14.87	17.32	18.28
NM_001243043	Ap1b1	23.2	25.09	23.32	23.7	23.47	23.24	25.34	24.05
NM_009677	Ap1g1	25.88	27.08	27.81	26.49	24.93	27.04	27.98	27.61
NM_007455	Ap1g2	34.53	40.89	44.49	41.08	34.66	41.12	46.44	43.93
NM_007456	Ap1m1	45.6	54.14	45.69	55.29	53.34	60.59	51.4	59.14
NM_007457	Ap1s1	39.55	34.83	37.42	43.98	38.64	35.57	38.49	42.06
NM_026887	Ap1s2	9.55	10.6	7.21	6.89	7.66	8.58	5.99	6.75
NM_183027	Ap1s3	16.16	14.56	16.53	18.84	14.99	12.77	23.13	24.16
NM_007458	Ap2a1	25.47	28.31	27.03	26.55	24.9	27.2	25.78	25.33
NM_007459	Ap2a2	21.57	19.51	20.61	21.1	19.48	18.87	20.41	21.47
NM_001035854	Ap2b1	50.85	51.46	54.88	52.87	49.65	50.37	53.18	54.17
NM_009679	Ap2m1	152.74	140.44	157.71	149.8	153.52	135.4	138.9	142.75
NM_198613	Ap2s1	117.42	106.79	107.3	116.55	112.27	105.73	100.93	119.82
NM_009680	Ap3b1	39.26	43.31	38.63	37.82	40.58	43.78	39.7	39.03
NM_007460	Ap3d1	34.38	36.4	32.69	30.69	34.08	37.16	34.33	32.35
NM_018829	Ap3m1	17.29	19.02	19.41	19.52	18.46	19.45	21.12	19.92
NM_009681	Ap3s1	50.23	55.05	50.18	49.53	55.21	55.76	46.66	53.01
NM_009682	Ap3s2	9.78	9.01	9.1	9.23	9.61	9.46	8.66	9.17
NM_026193	Ap4b1	13.11	12.96	12.13	11.4	13.03	12.73	10.7	10.92
NM_175550	Ap4e1	7.34	8.66	7.57	7.79	8.15	8.63	7.63	7.91
NM_021392	Ap4m1	12.3	10.1	8.66	8.55	14.15	10.36	9.44	8.91
NM_021710	Ap4s1	19.73	18.87	25.63	18.53	19.79	17.93	22.93	18.01
NM_001042558	Apaf1	14.16	18.12	16.95	19.73	14.81	17.5	15.43	18.4
NM_018758	Apba3	9.95	8.65	8.24	9.07	7.28	7.46	8.72	8.57
NM_019456	Apbb1ip	54.05	62.96	76.23	72.7	56.35	63.68	84.93	79.93
NM_146085	Apbb3	9.23	9.08	10.26	7.09	9.13	9.29	9.15	8.17
NM_007462	Apc	7.27	8.86	8.5	8.01	8.72	9.18	9.03	8.96
NM_146226	Apeh	30.21	33.65	36.33	31.35	30.01	36.3	36.89	34.16
NM_009687	Apex1	30.19	20.04	41.14	39.38	26.14	15.57	32.17	29.91
NM_029943	Apex2	8.06	6.21	6.22	7.22	8.37	6.02	6.07	5.79
NM_146104	Aph1a	38.55	38.7	37.17	39.61	40.93	41.96	35.53	37.3
NM_007466	Api5	55.27	51.65	58.11	60.06	55.13	49.95	58.6	59.55
NM_019735	Apip	14.31	13.4	11.15	13.05	14.87	14.04	10.81	15.35
NM_027263	Apitd1	11.17	7.47	7.83	13.67	9.03	8.41	6.99	10.9
NM_001170489	Aplf	5.51	6.86	5.21	6.84	6.48	6.82	5.86	7.64
NM_001102455	Aplp2	51.46	56.57	38.78	41.64	41.6	42.1	29.69	32.65
NM_144897	Apoa1bp	45.13	47.15	47.6	52.81	49.78	47.47	47.63	47.6
NM_001160415	Apobec3	151.92	180.78	185.87	167.28	171.47	194.4	203.36	183.72
NM_001024848	Apol7b	3.11	2.6	3.11	3.06	9.44	9.58	8.42	8.46
NM_001199337	Apoo	3.4	3.63	3.83	5.56	2.55	2.91	3.79	4.19
NM_026565	Apool	22.63	21.13	21.02	24.48	26.38	24.38	20.17	22.61
NM_025825	Appbp2	18.2	18.52	18.83	19.35	17.21	17.73	18.78	19.62
NM_145221	Appl1	17.6	18.28	17.62	18.21	21.16	19.36	18.87	19.99
NM_145220	Appl2	23.02	23.77	22.59	24.82	33.17	33.46	34.34	33.91
NM_009698	Aprt	56.6	49.21	57.13	66.25	49.54	40.49	54.19	55.88
NM_022026	Aqp9	16.25	14.75	12.61	13.44	18.34	24.59	30.3	28.37
NM_009702	Aqr	27.25	26.59	30.09	31.3	27.32	24.94	31.34	31.52
NM_009703	Araf	36.83	40.71	44.38	39.77	35.61	39.46	42.12	40.37
NM_001040111	Arap1	20.35	19.76	21.86	21.24	16.31	19.6	18.22	17.39
NM_178407	Arap2	12.7	24.43	20.7	21.12	19.89	27.12	23.21	28.75
NM_001205336	Arap3	36.12	45.38	35.48	38.68	33.97	41.79	28.75	28.91
NM_145985	Arcn1	69.32	71.01	82.38	77.15	66.14	69.2	81.07	78.77
NM_001130408	Arf1	178.49	173.11	183.75	187.61	169.49	166.76	175.94	173.26
NM_007477	Arf2	10.43	12.19	7.71	7.53	9.34	13.55	6.64	8.62
NM_007478	Arf3	65.29	72.04	57.73	51.54	61.17	70.5	57.8	52.34
NM_007479	Arf4	48.57	57.9	70.1	63.32	50.08	54.25	63.86	61.47
NM_007480	Arf5	139.62	138.62	147.21	146.91	134.98	138.97	118.85	119.93
NM_007481	Arf6	126.3	157.84	143.79	148.89	111.49	149.75	137.8	137.79
NM_001177706	Arfgap1	19.24	18.22	17.53	16.28	18.49	17.79	14.61	16.41
NM_001166024	Arfgap2	36.35	35	35.05	32.06	37.03	32.37	31.57	32.94
NM_025445	Arfgap3	14.06	10.01	11.35	10.34	8.07	8.8	6.97	8.36
NM_001102430	Arfgef1	34.76	31.65	32.01	29.01	37.49	29.34	30.84	29.25
NM_001085495	Arfgef2	7.81	8.13	8.18	7.73	7.57	7.76	7.89	8.02
NM_001081093	Arfip1	26.82	25.72	25.14	24.6	26.47	28.8	25.7	26.96
NM_029802	Arfip2	9.88	10.74	11.25	8.65	9.27	9.18	11.34	10.07
NM_001165991	Arfrp1	16.4	17.3	18.94	16.43	16.33	16.49	18.89	17.34
NM_176849	Arglu1	64.3	65.29	69.55	69.14	63	67.4	69.08	75.25
NM_146124	Arhgap1	40.48	40.15	38.93	42.37	46.76	37.69	37.86	43.13
NM_030113	Arhgap10	7.83	5.92	6.88	9.58	8.38	7.34	8.18	9.24
NM_181416	Arhgap11a	30.45	29.77	19.96	38	33.22	31.44	23.27	35.86
NM_001039692	Arhgap12	5.57	6.18	6.18	5.93	5.6	4.61	5.22	5.18
NM_153820	Arhgap15	25.57	20.77	19.6	19.27	25.91	23.5	19.76	20.25
NM_001122640	Arhgap17	40.15	28.41	26.7	24.24	33.13	29.41	27.08	25.03
NM_176837	Arhgap18	33.88	34.82	31.6	34.7	36.22	36.18	31.4	34.4
NM_027667	Arhgap19	11.84	15.44	10.42	18.87	14.23	18	11.48	17.93
NM_001128084	Arhgap21	14.03	14.07	12.78	13.85	12.11	12.69	11.82	13.02
NM_001037727	Arhgap25	38.66	37.46	34.84	33.25	41.43	44.55	37.86	36.69
NM_175164	Arhgap26	10.27	10.38	10.34	8.3	9.74	10.15	9.49	8.96
NM_001205236	Arhgap27	27.17	22.29	21.04	18.75	27.5	26.79	24.43	21.68
NM_001005508	Arhgap30	74.92	105.31	101.34	93.23	65.85	109.89	108.4	98.14
NM_178252	Arhgap33	5.74	5.84	4.14	7.49	7.35	6.69	3.82	6.66
NM_138630	Arhgap4	48.95	61.62	57.21	62.55	56.09	70.26	65.24	66.83
NM_146011	Arhgap9	121.17	144.06	144.02	143.27	123.28	169.74	146.44	141.63
NM_133796	Arhgdia	223.74	225.91	262.67	284.24	212.5	214.42	253.28	269.25
NM_007486	Arhgdib	769.16	671.47	712.1	718.22	813.43	698.32	769.95	764.91
NM_001130150	Arhgef1	172.3	194.97	206.3	206.55	165.95	193.58	197.85	197.29
NM_133962	Arhgef18	11.31	10.35	13.34	14.48	10.33	11.07	12.8	13.14
NM_001198911	Arhgef2	35.35	52.12	47.03	43.61	30.14	50.42	44.83	42.09
NM_027871	Arhgef3	60.54	48.84	41.66	36.63	91.33	55.1	53.5	51.43
NM_133674	Arhgef5	11.52	13.04	11.9	10.77	11.76	13.15	12.48	11.26
NM_152801	Arhgef6	44.59	46.26	46.72	47.66	46.91	50.25	53.96	53.87
NM_001113517	Arhgef7	20.26	19.16	19.91	20.29	13.37	15.33	14.37	14.55
NM_001080819	Arid1a	42.78	48.81	43.64	41.7	48.76	49.29	52.22	49.19
NM_001085355	Arid1b	10.15	10.78	10.1	9.65	9.68	10.86	10.26	10.59
NM_175251	Arid2	12.75	10.31	11.2	11.4	15.77	11.37	11.96	12.77
NM_007880	Arid3a	4.59	4.84	4.88	5.63	6.58	7.61	8.84	8.88
NM_019689	Arid3b	7.28	4.62	5.18	5.88	8.11	5.56	5.11	5.51
NM_001081195	Arid4a	20.27	20.88	17.6	17.67	28.14	21.95	22.48	23.37
NM_194262	Arid4b	15.54	14.88	15.04	13.11	24.82	15.87	17.05	16.36
NM_001172205	Arid5a	25.6	21.16	22.28	17.88	25.71	24.23	23.62	23.23
NM_023598	Arid5b	5.69	5.35	6.47	5.04	8.48	4.98	6.16	6.15
NM_019927	Arih1	28.82	31.18	33.09	31.66	31.63	32.32	35.09	32.84
NM_011790	Arih2	20.27	19.52	19.33	19.43	21.77	20.36	19.03	19.5
NM_025859	Arl1	63.18	54.26	61.5	59.69	60.02	54.23	52.91	53.33
NM_019968	Arl10	6.38	6.51	5.23	5.15	5.82	7.92	4.24	5.24
NM_026577	Arl13b	7.61	7.85	6.51	6.48	7.71	7.49	6.23	6.98
NM_172595	Arl15	10.14	7.69	11.63	10.05	10.64	6.92	12.51	11.68
NM_197995	Arl16	5.56	6.8	6.05	5.98	6.52	6.83	5.9	5.72
NM_024191	Arl2bp	52.99	50.85	48.09	48.45	62.49	64.8	56.43	60.04
NM_019718	Arl3	20.7	19.98	19.69	15.95	16.47	18.87	15.66	15.97
NM_001039515	Arl4a	6.92	7.06	6.45	6.94	6.28	6.72	6.14	6.66
NM_177305	Arl4c	32.36	35.35	26.77	29.11	42.15	51.35	39.6	40.22
NM_182994	Arl5a	22.17	22.36	24.43	29.05	22.38	23.17	24.71	30
NM_029466	Arl5b	5.24	5.95	5.62	4.43	5.5	4.89	5.06	4.82
NM_019665	Arl6	5.43	5.93	4.11	4.55	4.34	5.81	3.49	3.63
NM_019419	Arl6ip1	243.55	251.57	196.69	252.54	278.21	283.12	202.75	255.68
NM_144509	Arl6ip4	47.24	45.24	42.72	50.8	46.35	39.74	42.94	45.44
NM_022992	Arl6ip5	188.61	171.36	157.34	154.5	190.34	160.02	160.4	146.99
NM_022989	Arl6ip6	11.11	8.25	10.37	12.5	10.68	8.22	9.65	11.08
NM_026823	Arl8a	20.02	26.1	23.95	22.3	19.37	26.01	21.12	23.78
NM_026011	Arl8b	31.08	30.51	30.94	33.14	28.41	31.93	36.11	36.53
NM_028840	Armc1	23.2	21.02	24.67	26.78	22.66	22.05	23.87	24.03
NM_026034	Armc10	30.42	35.42	32.14	31.46	31.12	36.5	32.97	34.14
NM_146205	Armc5	5.9	5.57	4.89	4.77	4.94	5.12	4.12	5.23
NM_133972	Armc6	4.48	3.24	5.43	5.64	3.52	3.74	4.97	4.69
NM_177778	Armc7	21.41	24.31	31.17	21.16	18.59	22.89	26.86	21.91
NM_028768	Armc8	10.2	10.12	10.4	10.7	10.68	10.96	11.2	11.14
NM_026139	Armcx2	7.37	7.45	7.29	6.33	5.61	5.57	5.45	5.47
NM_027870	Armcx3	9.14	8.38	9.03	7.69	8.13	7.66	6.88	7.84
NM_001009575	Armcx5	8.95	6.58	6.24	5.39	6.21	4.2	4.07	4.16
NM_001037737	Arnt	17.34	19.48	18.32	17.52	21.74	22.3	21.34	20.34
NM_007489	Arntl	16	13.53	11.57	9.4	17.6	13.72	13.01	12.55
NM_019767	Arpc1a	39.49	41.28	40.67	41.33	40.69	38.72	36.78	38.42
NM_023142	Arpc1b	436.31	391.59	409.58	435.63	410.61	364.9	376.55	377.79
NM_029711	Arpc2	380.47	371.62	392.78	417.72	365.49	357.24	397.94	400.78
NM_019824	Arpc3	345.92	314.99	333.47	362.43	414.32	366.61	390.05	395.44
NM_026552	Arpc4	83.53	91.18	87.29	97.8	75.2	91.57	83.05	87.47
NM_026369	Arpc5	234.67	240.67	254.11	258.55	243.46	253.47	249.01	262.89
NM_028809	Arpc5l	64.23	66.57	64.71	66.63	54.26	62.95	53.77	60.38
NM_021548	Arpp19	23.42	18.41	20.55	24.67	22.94	20.47	21.6	25.21
NM_177231	Arrb1	35.26	20.51	29.41	32.6	32.89	19.23	30.92	31.38
NM_145429	Arrb2	156.02	155.21	137.54	137.78	169.48	205.5	177.1	167.6
NM_027560	Arrdc2	7.6	6.72	7.03	6.38	6.98	8.13	7.31	6.78
NM_009713	Arsa	5.7	6.23	4.99	5.52	6.82	6.3	4.77	5.6
NM_009712	Arsb	96.82	85.12	92.51	109.81	60.93	51.22	65.97	64.5
NM_019734	Asah1	32.19	25.23	28.26	28.08	32.79	23.9	27.9	30.06
NM_010026	Asap1	5.54	4.95	4.51	4.87	5.36	4.63	4.43	4.64
NM_001039126	Asb1	4.08	6.23	6.36	7.29	3.59	6.67	6.58	6.97
NM_178283	Asb13	7.31	8.22	8.01	7.23	7.26	9.11	10.9	8.01
NM_023906	Asb3	8.08	7.32	6.8	7.21	8.8	7.65	6.42	7.42
NM_133346	Asb6	14.49	15.74	15.17	13.65	14.13	15.64	14.07	12.19
NM_001170711	Asb8	13.34	15.51	14.74	12.86	14.92	15.15	14.92	14.25
NM_026937	Ascc1	14.95	14.73	15.18	14.84	15.64	17.01	16.37	16.9
NM_029291	Ascc2	21.83	21.32	22.95	21.64	22.32	21.31	21.94	23.26
NM_198007	Ascc3	11.32	8.21	12.32	11.68	11.17	6.71	11.05	11.07
NM_025541	Asf1a	9.43	10.15	10.09	11.46	12.41	9.67	9.08	10.86
NM_024184	Asf1b	56.32	54.46	39.14	85.66	59.43	57.72	44.51	83.2
NM_138679	Ash1l	8.51	8.64	8.33	7.86	10.11	9.19	9.85	9.5
NM_011791	Ash2l	36.3	35.19	31.64	31.81	31.53	32.01	31.82	32.74
NM_133768	Asl	20.9	19.82	20.64	20.38	21	22.47	19.67	20.68
NM_019652	Asna1	35.74	35.98	36.67	38.06	37.82	34.16	33.96	34.56
NM_012055	Asns	33.64	19.98	17.99	24.78	13.24	9.97	12.15	14.45
NM_133728	Asnsd1	43.88	39.76	40.18	44.63	40.78	35.65	36.64	40.97
NM_009791	Aspm	25.4	25.04	15.75	25.58	31.85	28.26	17.87	26.68
NM_026877	Aspscr1	24.84	28.27	25.33	25.76	26.57	30.19	24.36	25.55
NM_025610	Asrgl1	9.38	9.5	8.58	9.73	7.25	8.44	8.03	9.67
NM_001039939	Asxl1	21.5	22.8	19.52	22.75	24.17	21.87	20.17	23.17
NM_172421	Asxl2	14.09	16.7	16.55	17.14	17.45	19.03	19.33	21.11
NM_026487	Atad1	38.04	35.38	41.6	42.6	38.06	34.07	43.21	43.71
NM_027435	Atad2	43.46	26.94	26.56	44.12	46.66	26.73	28.22	44.58
NM_001099628	Atad2b	10.84	10.84	10.97	9.2	11.14	10.79	12.27	11.22
NM_179203	Atad3a	15.46	14.2	27.04	24.51	12.7	11.32	22.43	21.1
NM_001029856	Atad5	9.07	6.04	7.06	12.32	9.11	5.72	7.8	11.53
NM_013799	Ate1	10.2	11	10.62	11.33	10.18	10.99	11.19	10.28
NM_007497	Atf1	42.46	42.68	40.22	44.35	37.99	38.75	38.59	43.79
NM_001025093	Atf2	20.56	19.01	17.76	16.97	21.47	17.44	17.1	17.27
NM_009716	Atf4	131.08	107.62	121.54	136.26	90.84	94.09	104.99	111.82
NM_001081304	Atf6	17.06	18.55	17.56	17.66	17.52	20.16	19.93	19.71
NM_017406	Atf6b	21.52	24.26	35.06	31.62	21.14	23.82	33.06	29.35
NM_146065	Atf7	5.59	5.75	5.67	5.57	6.18	5.96	6.26	6.21
NM_019426	Atf7ip	28.45	27.77	21.89	23.64	32.07	29.41	24.73	26.84
NM_026217	Atg12	29.1	24.39	22.92	19.93	33.53	27.89	24.44	23.55
NM_145528	Atg13	18.18	15.71	14.15	12.68	21.62	13.69	12.79	13.34
NM_001205391	Atg16l1	11.56	12.3	13.03	11.24	11.48	12.34	12.47	12.52
NM_001111111	Atg16l2	13.26	11.24	10.65	8.99	13.94	9.72	9.54	8.32
NM_194348	Atg2a	12.16	13.06	11.45	9.64	14.19	12.07	11.88	10.35
NM_029654	Atg2b	5.26	5.57	7.59	6.45	6.3	5.03	7.97	7.09
NM_026402	Atg3	24.56	28.72	32.46	33.78	25.65	27.92	31.94	33.09
NM_174875	Atg4a	12.01	11.04	11.89	11.02	13.1	10.97	12.66	14.2
NM_174874	Atg4b	15.16	14.01	14.5	14.34	14.88	14.28	13.91	13.34
NM_153583	Atg4d	8.87	11.64	9.9	10.2	8.39	11.48	10.02	10.42
NM_053069	Atg5	22.6	19.91	21.36	20.92	23	19.87	19.65	20.48
NM_001253717	Atg7	6.14	6.85	9.39	7.91	4.97	6.08	6.79	5.83
NM_001003917	Atg9a	13.11	13.07	12.83	12.22	14.73	13.04	12.34	12.03
NM_145387	Athl1	17.96	19.52	17.56	17.35	16.08	19.43	18.11	15.47
NM_026195	Atic	18.66	11.63	22.56	25.83	16.47	9.22	26.18	25.11
NM_019717	Atl2	14.84	14.76	13.47	15.78	15.36	15.31	12.34	17.36
NM_001163505	Atl3	37.06	33.65	36.97	42.28	40.63	32.11	34.96	40.16
NM_007499	Atm	9.96	8.58	11.78	12.47	12.58	8.15	12.43	12.66
NM_177700	Atmin	9.02	9.89	8.16	7.47	8.27	8.79	8.17	7.83
NM_007881	Atn1	22.59	30.67	25.42	22.69	22.02	30.06	25.55	23.69
NM_009720	Atox1	70.99	71.52	70.63	69.41	74.57	67.02	63.84	64.1
NM_009728	Atp10a	36.69	36.4	32.46	32.11	49.7	32.63	33.27	35.6
NM_015804	Atp11a	7.06	6.71	6.67	6.79	7.6	7.11	6.89	7.8
NM_029570	Atp11b	54.95	59.93	60.34	58.6	72.23	65.73	65.47	68.88
NM_001037863	Atp11c	9.83	9.79	8.43	9.73	10.54	9.78	8.58	10.39
NM_133224	Atp13a1	24.64	27.45	31.19	30.69	24.73	27	31.11	29.69
NM_001128096	Atp13a3	20.25	18.31	23.88	28.07	19.03	18.81	23.67	25.6
NM_144900	Atp1a1	108.91	104.3	121.01	121.38	116.57	98.75	112.87	112.65
NM_009721	Atp1b1	33.71	31.85	45.67	50.68	31.11	44.81	53.82	56.92
NM_007502	Atp1b3	154.33	144.25	119.21	126.93	142.3	123.11	105.51	109.82
NM_001163337	Atp2a3	127.32	121.67	120.61	127.9	126.52	125.97	137.43	140.61
NM_026482	Atp2b1	24.15	32.39	25.25	25.54	24.8	26.25	23.7	24.72
NM_001167949	Atp2b4	33.51	43.79	25.99	28.66	32.89	41.1	24.02	24.7
NM_175025	Atp2c1	15.1	15.68	16.31	17.78	15.52	16.47	15.6	17.46
NM_007505	Atp5a1	293.64	270.44	289.88	300.39	299.77	265.19	280.72	288.29
NM_016774	Atp5b	437.14	377.09	457.46	502.2	428.52	360.87	422.08	460.58
NM_001112738	Atp5c1	143.53	120.97	125.88	142.43	155.05	128.89	137.24	146.06
NM_025313	Atp5d	195.81	170.94	184.05	191.67	204.09	176.59	187.68	185.66
NM_025983	Atp5e	264.63	217.79	239.49	289.8	258.13	228.89	198.44	241.92
NM_009725	Atp5f1	180.94	160.28	177.48	193.6	205.33	171.57	193.04	209.36
NM_001161419	Atp5g1	86.79	69.35	88.81	99.44	87.41	71.4	87.59	89.27
NM_026468	Atp5g2	346.89	309.87	310.43	349.43	362.13	297.82	301.36	317.81
NM_175015	Atp5g3	289	269.04	297.69	335.19	283.73	265.5	262.81	291.58
NM_027862	Atp5h	315.17	271.37	274.88	328.27	365.03	296.03	314.27	348.48
NM_016755	Atp5j	191.38	164.33	173.5	209.48	209.36	168.65	157.27	191.36
NM_020582	Atp5j2	228.16	183.84	200.67	244.44	237.23	183.36	179.67	225.17
NM_007507	Atp5k	207.84	173.21	189.78	218.74	213.61	180.54	170.23	225.45
NM_013795	Atp5l	312.18	265.29	286.61	319.85	356.66	299.07	303.09	324.09
NM_138597	Atp5o	186.54	163.7	165.71	198.37	193.66	162.46	174.1	192.48
NM_025504	Atp5sl	16.74	13.32	12.59	11.1	18.83	14.5	13.07	13.44
NM_018794	Atp6ap1	45.07	42.16	57.46	48.38	45.21	39.05	57.09	50.15
NM_027439	Atp6ap2	22.65	20.44	19.38	21.33	20.84	17.14	15.88	16.77
NM_011596	Atp6v0a2	28.58	38.04	36.31	35.71	23.99	37.93	35.07	33.35
NM_033617	Atp6v0b	48.44	50.36	53.63	49.4	45.03	44.17	46.84	42.25
NM_013477	Atp6v0d1	43.06	41.69	44.34	38.19	49.6	38.17	37.53	37.43
NM_025272	Atp6v0e	94.96	72.56	86.02	96.64	98.87	77.14	84.39	96.47
NM_007508	Atp6v1a	22.75	22.91	23.53	26.64	20.94	22.79	23.72	24.26
NM_007509	Atp6v1b2	34.73	36.7	37.05	34.21	26.91	28.74	30.7	30.1
NM_025494	Atp6v1c1	24.97	26.15	27.22	27.47	25.33	26.94	22.9	26
NM_023721	Atp6v1d	62.64	62.62	52.49	50.88	79.3	78.46	59.37	60.63
NM_007510	Atp6v1e1	45.26	44.77	46.24	46.35	48.61	44.31	44.55	46.26
NM_025381	Atp6v1f	129.32	112.63	124.69	129.8	139.67	119.25	130.78	134.71
NM_024173	Atp6v1g1	72.63	63.39	69.68	72.13	77.62	65.65	69.02	71.68
NM_023179	Atp6v1g2	5.92	5.3	5.83	3.78	6.59	7.6	7.39	4.56
NM_133826	Atp6v1h	23.95	22.76	28.87	29.77	25.3	24.61	31.08	29.65
NM_001038999	Atp8a1	4.72	5.36	6.07	6.16	3.86	4.42	5.37	4.98
NM_001081182	Atp8b2	46.31	54.05	61.6	58.25	40.63	60.25	57.77	55.95
NM_001080944	Atp8b4	63.11	70.64	79.98	75.61	44.91	51.49	53.06	47.06
NM_001201569	Atp9b	16.59	18.2	17.6	14.49	15.65	16.61	15.36	13.8
NM_181040	Atpaf1	8.19	7.31	9.19	9.2	8	9.43	9.53	9.58
NM_145427	Atpaf2	16.69	13.61	16.69	17.21	14.8	13.69	17.18	16.94
NM_025675	Atpbd4	7.1	7.45	9.68	9.26	7.57	5.75	9.76	9.91
NM_007512	Atpif1	125.17	106.04	105.28	132.25	142.31	113.04	110.95	126.96
NM_019864	Atr	12.61	9.38	15.83	17.49	11.49	9.5	15.4	15.33
NM_172774	Atrip	6.26	6.34	6.25	7.65	5.89	6.16	6.75	7.21
NM_009530	Atrx	38.14	39.07	41.25	41	48.09	44.72	48.96	48.88
NM_001199305	Atxn1	9.27	7.87	8.63	8.55	12.28	10.01	11.34	11.45
NM_016843	Atxn10	60.12	61.99	57.34	55.38	51.79	56.84	49.82	48.36
NM_001080930	Atxn1l	12.53	11.64	11.26	12.31	12.45	11.67	11.51	11.8
NM_009125	Atxn2	4.79	5.57	5.9	4.67	5.55	5.56	5.88	5.89
NM_183020	Atxn2l	64.51	73.85	75.18	80.87	61.88	76.16	80.8	80.92
NM_029705	Atxn3	9.76	8.87	9.23	8.52	11.25	8.48	8.98	9.21
NM_139227	Atxn7	8.09	8.93	8.21	6.35	11.32	11.43	9.97	8.89
NM_001033436	Atxn7l1	19.75	20.6	16.98	17.07	25.45	21.29	20.25	19.33
NM_001098836	Atxn7l3	24.86	30.75	27.01	28.53	25.78	29.92	26.76	26.96
NM_001033474	Atxn7l3b	30.6	32.73	31.8	31.04	31.45	29.42	32.31	31.06
NM_001134902	AU019823	11.93	13.41	13.74	11.81	12.1	13.61	13.23	12.46
NM_133886	AU040320	13.48	19.44	16.03	15.41	13.49	19.75	17.18	16.24
NM_016709	Auh	18.22	18.18	20.34	22.75	28.33	24.83	26.44	30.13
NM_007517	Aup1	105.67	107.28	109.24	99.32	110.35	112.27	114.94	105.74
NM_011497	Aurka	30.72	32.79	22.1	40.14	31.56	34.02	22.51	38.6
NM_025338	Aurkaip1	46.5	44.48	48.08	51.29	49.48	47.15	45.38	47.72
NM_011496	Aurkb	52.27	51.78	33.71	72.33	55.81	51.58	35.38	68.92
NM_028844	Aven	12.06	10.15	15.57	14.86	11.33	10.49	16.04	13.42
NM_009635	Avil	42.93	38.01	35.44	35.72	35.12	30.14	31.75	27.38
NM_030235	Avl9	9.18	9.5	9.74	8.69	10.81	10.83	10.5	10.36
NM_001177351	AW112010	1023.39	956.71	893.37	770.17	1200.16	961.33	736.84	701.93
NM_134067	AW209491	5.17	6.25	6.55	6.67	4.95	5.57	7.07	6.2
NM_145930	AW549877	18.25	17.44	18.59	17.18	20.45	18.3	19.53	19.8
NM_009733	Axin1	19.7	21.18	20.19	20.89	19.98	20.85	21.36	21.89
NM_013727	Azi2	34.01	30.04	33.84	35.76	36.37	33.99	33.55	36.12
NM_001102458	Azin1	27.31	29.64	34.63	39.32	25.17	27.9	35.45	38.24
NM_181278	B230219D22Rik	36.07	35.18	36	36.52	41.07	38.32	36.83	40.69
NM_009735	B2m	3269.21	3006.25	3297.24	2933.68	3439.63	2933.98	3336.37	3275.78
NM_178640	B3galnt2	15.14	14.41	17.7	17.6	12.73	10.84	14.42	13.72
NM_019420	B3galt4	5.76	6.32	5.75	5.28	6.31	7.52	5.67	4.85
NM_024256	B3gat3	28.34	40.46	40.19	39.94	27.62	37.61	38.91	40.37
NM_175383	B3gnt1	5.24	5.67	4.41	4.11	5.18	4.97	4.91	4.11
NM_016888	B3gnt2	37.76	30.61	29.6	26.07	44.94	27.42	25.05	24.25
NM_001159407	B3gnt5	8.09	8.61	6.97	6.13	8.32	7.28	5.73	4.9
NM_178664	B3gntl1	4.67	7.39	7.08	8.52	3.86	6.47	5.35	6.1
NM_008080	B4galnt1	162.28	217.98	257.62	222.29	172.81	211.49	262.39	232.91
NM_020579	B4galt3	8.78	10.48	9.54	9.99	9.97	10.15	9.36	9.04
NM_019835	B4galt5	51.75	60.74	66.29	55.97	43.76	46.51	54.01	45.43
NM_146045	B4galt7	31.58	23.03	22.34	20.66	25.47	21.38	22.04	19.19
NM_175312	B630005N14Rik	9.53	9.62	10.56	10.52	11.25	8.75	9.87	10.08
NM_172148	B9d2	21.7	20.69	16.66	16.79	21.48	21.14	14.67	14.65
NM_172724	Baat1	7.15	7.47	6.79	6.72	6.62	8.02	6.72	6.29
NM_007520	Bach1	9.97	8.78	7.41	6.84	11.82	7.92	8.03	7.33
NM_007522	Bad	9.77	11.43	10.23	9.97	9.15	11.4	9.94	9.69
NM_009736	Bag1	98.31	86.84	83.03	95.25	98.58	79.54	80.18	86.31
NM_013863	Bag3	10.34	10.82	9.4	7.14	6.34	6.64	6.16	6.15
NM_026121	Bag4	7.69	7.35	7.82	8.6	8.14	7.69	7.82	8.43
NM_027404	Bag5	11.13	12.42	12.7	12.88	8.95	12.42	13.45	13.06
NM_057171	Bag6	52.77	59.88	53.67	56.88	54.71	55.79	53.64	56.08
NM_001045523	Bahd1	10.86	13.51	11.81	11.57	11.15	12.77	11.6	10.94
NM_130862	Baiap2	20.8	22.66	16.28	13.13	20.85	26	18.37	15.29
NM_001163270	Baiap3	16.15	17.77	12.56	8.77	15.29	17.29	14.18	9.43
NM_007523	Bak1	68.04	72.26	73.7	83.7	69.34	74.83	83.29	85.56
NM_001038231	Banf1	151.46	121.52	130.69	176.74	143.9	112.48	123.93	159.69
NM_001033350	Bank1	4.94	2.85	5.29	4.47	12.66	5.63	15.43	15.38
NM_016812	Banp	5.18	4.8	5.71	5.67	5.54	4.97	5.93	5.44
NM_027088	Bap1	22.53	20.25	20.99	22.35	23.02	21.48	18.26	20.45
NM_007525	Bard1	8.21	8.28	6.63	12.67	7.97	7.69	6.77	11.56
NM_027395	Basp1	8.97	5.11	8.4	9.89	3.85	2.31	4.85	6
NM_016767	Batf	21.48	21.5	28.78	29.11	23.37	25.32	30.2	32.65
NM_007527	Bax	132.21	127.3	160.83	141.54	112.06	118.27	136.28	123.22
NM_013815	Baz1a	25.95	29.01	30.67	28.61	20.1	25.39	28.83	27.42
NM_011714	Baz1b	47.44	42.25	46.08	58.43	48.21	42.54	49.86	58.47
NM_054078	Baz2a	27.56	33.53	30.39	27.18	34.6	33.89	33.4	32.43
NM_001001182	Baz2b	7.27	8.15	6.67	5.5	7.85	7.85	6.54	5.75
NM_001195338	Bbip1	6.62	6.72	7.38	8.13	7.53	7.39	6.73	7.4
NM_001008502	Bbs12	10.68	9.37	10.16	8.97	8.31	8.49	8	7.74
NM_178415	Bbs9	5.2	5.69	4.6	5.69	3.11	4.67	2.7	2.61
NM_027444	Bbx	11.43	11.23	12.44	12.58	13.38	11.66	14.54	14.12
NM_145511	BC003331	16.05	15.9	16.35	16.53	16.25	16.14	17.85	15.8
NM_183150	BC003965	8.2	8.75	10.66	9.69	7.7	8.03	9.21	8.43
NM_030561	BC004004	24.87	23.1	26.29	26.85	22.15	23.29	22.81	22.92
NM_024473	BC005537	140.83	133.38	130.47	126.41	152.8	125.68	124.31	122.84
NM_144885	BC005624	40.02	41.36	38.03	38.08	44.79	44.77	40.27	37.82
NM_134063	BC016423	9.84	14.23	16.35	14.44	10.48	15.21	19.92	17.76
NM_145590	BC017158	8.9	9.12	8.63	9.39	8.41	8.71	9.71	9.63
NM_133214	BC017612	10.68	8.63	11.66	14.89	9.73	6.18	11.92	12.37
NM_144832	BC017643	34.9	35.47	37.35	36.64	36.54	36.3	37.95	37.81
NM_144837	BC018507	13.41	13.27	13.87	11.65	13.2	12.07	12.9	11.82
NM_144869	BC021614	16.59	17.98	19.43	10.17	13.33	13.58	10.77	6.82
NM_001033328	BC023829	9.38	8.13	7.98	7.2	8.84	9.2	8.37	7.66
NM_001081420	BC026590	8.1	8.94	9.85	8.88	6.58	8.2	10.07	8.67
NM_145972	BC027231	4.85	6.61	8.01	6.91	5.47	7.38	9.08	7.21
NM_153557	BC029214	21.99	21.48	20.44	19.24	20.54	22.87	21.06	19.26
NM_153544	BC030867	9.66	7.53	5.46	11.7	5.15	4.82	3.75	5.75
NM_001001181	BC031181	39.75	42.14	52.15	50.65	41.55	47.7	56	56.06
NM_153161	BC037034	19.82	26.29	31.92	28.26	20.4	31.24	33.77	30.08
NM_177673	BC046331	6.79	8.2	7.28	6.92	7.13	7.64	7.77	7.38
NM_173022	BC048403	3.12	4.8	5.06	5.18	3.11	4.42	5.93	5.17
NM_001145898	BC052040	7.01	6.52	6.25	9.23	6.51	6.99	6.01	8.46
NM_201364	BC055324	9.18	7.2	6.21	10.67	9.03	7.06	5.89	11.13
NM_001001493	BC056474	63.32	62.86	74.44	69.81	60.44	56.64	67.7	62.9
NM_001009951	BC088983	14.36	10.96	10.84	12.11	17.82	11.54	11.23	13.18
NM_007530	Bcap29	39.22	37.34	48.72	49.82	38.62	30.35	47.81	44.46
NM_012060	Bcap31	119.73	105.69	107.7	118.22	110.4	91.29	95.13	110.77
NM_026602	Bcas2	40.3	39.55	41.57	48.2	38.52	36.69	39.02	42.16
NM_138681	Bcas3	6.73	8.73	8.28	6.45	8.09	10.1	8.36	7.39
NM_001243052	Bcat2	24.03	23.3	29.17	28.77	20.47	21.97	24.87	24.94
NM_025392	Bccip	43.96	41.82	55.58	47.17	38.46	41.68	54	46.38
NM_029236	Bcdin3d	8.28	7.27	6.98	7.42	9.04	7.34	7.29	7.32
NM_007533	Bckdha	21.09	18.55	15.43	13.02	22.11	19.2	13.83	14.59
NM_199195	Bckdhb	10.35	8.68	10.3	8.87	10.4	7.55	8.81	7.29
NM_009739	Bckdk	17.81	17.28	17.73	23.13	18.37	16.51	16.91	21.34
NM_009740	Bcl10	30.39	39.64	36.37	33.94	32.74	38.07	34.51	37.97
NM_009741	Bcl2	46.44	102.27	95.95	89.38	44.49	48.57	47.94	51.17
NM_007534	Bcl2a1b	10.95	12.01	14.29	10.1	11.64	8.78	9.52	8.63
NM_029410	Bcl2l12	10.78	13.37	13.92	13.42	11.43	12.11	15.12	14.68
NM_153516	Bcl2l13	14.44	12.67	12.23	12.78	14.86	11.76	12.29	12.73
NM_007537	Bcl2l2	8.15	10.99	11.5	11.43	9.48	11.94	11.24	10.22
NM_033601	Bcl3	10.79	18.35	22.64	10.61	13.94	16.88	25.88	14.18
NM_029850	Bcl7a	6.4	5.88	6.59	8.22	6.78	5.46	5.94	7.4
NM_009745	Bcl7b	14.14	18.08	17.22	16.16	16.91	20.1	18.22	17.98
NM_009746	Bcl7c	27.74	26.27	26.59	30.88	23.86	22.04	22.42	24.45
NM_001025392	Bclaf1	52.37	45.08	50.43	54.08	54.09	42.98	50.4	58.18
NM_001081412	Bcr	8.25	9.43	10.75	10.29	5.53	8.71	8.85	8.32
NM_025784	Bcs1l	7.44	7.16	8.96	9.48	7.48	7.4	9.1	8.51
NM_001081061	Bdp1	8.36	9.45	10.6	9.71	9.46	9.88	11.5	10.37
NM_019584	Becn1	61.84	62.61	64.58	63.61	61	64.76	58.26	63.43
NM_009748	Bet1	31.4	25.44	32.11	28.47	32.16	23.6	24.37	26.14
NM_018742	Bet1l	18.11	15.01	15.94	13.84	19.79	15.29	14.12	14.17
NM_025976	Bfar	18.96	17.37	17.96	14.89	18.59	17.82	17.55	15.32
NM_198161	Bhlhb9	6.36	6.97	7.07	8.55	7.27	7.44	7.03	8.41
NM_011498	Bhlhe40	78.64	112.81	115.96	93.32	58.5	77.57	83.27	71.51
NM_001039179	Bicd2	19.64	16.72	17.37	20.04	16.1	15.91	18.38	18.37
NM_007544	Bid	16.21	22.34	27.68	23.46	12.31	17.6	19.3	16.34
NM_009668	Bin1	81.11	81.88	78.98	70.61	82.4	85.26	77.55	72.05
NM_021328	Bin3	35.92	34.7	28.44	28.7	35.68	39.37	30.58	31.26
NM_007465	Birc2	28.69	26.2	26.21	23.04	35.8	27.16	27.1	23.84
NM_007464	Birc3	26.22	27.63	30.19	24.16	32.88	31.07	32.5	27.56
NM_001012273	Birc5	42.56	40.67	28.54	52.08	46.76	45.54	30.24	52.06
NM_007566	Birc6	23.76	24.16	27.17	27	30.17	26.96	30.3	29.21
NM_016916	Blcap	21.58	13.67	16.18	13.07	17.62	13.33	12.43	11.31
NM_007550	Blm	14.53	10.39	9.55	15.4	14.63	10.51	9.97	15.04
NM_178645	Blmh	44.44	42.41	39.12	41.38	44.64	42.87	35.1	40.32
NM_015740	Bloc1s1	74	70.34	70.68	75.71	100.06	93.4	83.11	86.68
NM_177692	Bloc1s3	7.97	8.2	7.68	6.24	7.93	8.72	8.05	7.55
NM_026678	Blvra	32.28	31.42	29.86	38.56	30.52	29.26	32.86	35.73
NM_144923	Blvrb	8.23	9.36	8.06	7.82	9.19	7.94	7.77	6.92
NM_001160209	Blzf1	4.67	6.27	5.78	5.94	5.48	6.23	6.25	6.66
NM_007552	Bmi1	19.96	19.08	18.28	18	20.88	18.59	17.97	17.5
NM_080708	Bmp2k	8.62	10.1	9.08	9.66	9.55	8.58	8.12	9.58
NM_194339	Bms1	25.73	27.6	30.07	29.84	24.74	25.22	30.74	29.08
NM_172149	Bnip1	15.82	16.97	17.37	16.92	12.43	16.82	15.04	15.77
NM_016787	Bnip2	48.94	51.01	48.47	50.35	51.13	52.92	47.27	47.84
NM_009761	Bnip3l	58.38	44.15	41.04	51	67.09	49.64	39.43	48.27
NM_001024919	Bod1	8.71	7.41	8.52	9.17	8.3	7.84	7.21	8.38
NM_001081422	Bod1l	13.12	13.14	12.42	12.25	15.95	14.58	14.73	14.3
NM_026975	Bola1	8.97	9.2	11.18	12.66	7.13	9.97	11.5	12.39
NM_175103	Bola2	99.82	82.04	101.83	121.18	93.96	74.52	87.91	91.36
NM_175277	Bola3	53.14	40.78	62.43	60.12	54.28	39.67	52.24	51.61
NM_013481	Bop1	25.6	24.16	42.75	38.58	25.29	23.12	44.38	36.47
NM_007563	Bpgm	6.65	7.33	5.57	5.63	7.01	6.64	5.13	5.2
NM_026512	Bphl	5.93	6.09	6.4	4.13	4.47	3.81	4.55	3.07
NM_011794	Bpnt1	7.73	10.29	12.3	10.86	8.31	9.18	12.66	11.19
NM_176850	Bptf	25.28	25.32	24.59	22.96	30.07	26.33	25.99	24.14
NM_139294	Braf	6.45	6.37	5.43	5.05	7.12	6.43	5.53	5.57
NM_028227	Brap	17.72	20.34	17.51	17.06	18.31	19.39	18.34	16.87
NM_009764	Brca1	14.67	10.25	7.73	15.06	15.62	9.71	7.84	14.33
NM_001081001	Brca2	4.81	4.25	3.38	6.58	5.03	3.96	3.85	6.54
NM_001166457	Brcc3	12.6	11.18	11.8	12.89	12.33	11	11.6	12.96
NM_001033274	Brd1	23.78	23.78	22.23	22.42	25.94	23.79	23.66	22.34
NM_001204973	Brd2	68.24	72.46	70.35	62.95	71.13	68.57	71.38	66.29
NM_023336	Brd3	9.93	10.05	8.85	9.68	9.08	9.45	9.21	9.45
NM_020508	Brd4	33.21	36.04	33.67	33.72	33.82	35.01	35.71	35.75
NM_012047	Brd7	26.58	31.37	33.26	32.37	26.91	30.24	33.89	35
NM_030147	Brd8	30	27.29	21.81	27.54	34.5	27.03	22.23	28.34
NM_001024508	Brd9	24.58	26.35	20.3	21.22	30.25	30.16	23.37	25.07
NM_181279	Bre	34.01	27.87	33.13	35.68	33.19	25.71	35.57	35.42
NM_028193	Brf1	22.87	25.94	24.13	21.72	22.02	25.3	25.29	23.92
NM_025686	Brf2	7.89	7.64	6.41	5.73	7.15	7.2	7.06	5.97
NM_018772	Bri3	31.39	29.52	29.89	31.1	23.91	25.71	25.52	26.85
NM_029752	Bri3bp	6.13	5.46	6.69	7.86	5.82	5.46	7.41	7.41
NM_178309	Brip1	6.81	6.63	4.68	10.16	7.69	7.4	5.71	11.26
NM_026396	Brix1	18.11	20.56	25.16	24.58	15.94	19.77	23.91	23.22
NM_134155	Brms1	32.29	31.35	28.82	29.99	34.45	31.78	27.37	30.25
NM_001037756	Brms1l	12.15	11.17	9.38	11.95	12.15	11.69	10.38	11.57
NM_030178	Brpf1	14.62	14.58	15.57	16.72	13.96	15.02	15.92	16.9
NM_001081315	Brpf3	11.06	11.26	9.76	8.61	11.54	10.92	8.7	8.7
NM_145125	Brwd1	8.11	6.86	7.77	6.93	11.39	8.25	9.1	8.4
NM_001136064	Bscl2	35.1	34.95	40.09	37.15	31.56	30.12	36.16	30.42
NM_133889	Bsdc1	15.83	15.8	14.85	12.29	19.12	17.08	14.31	14.76
NM_009768	Bsg	143.43	114.47	133.76	163.05	146.07	111.2	131.17	148.99
NM_198095	Bst2	44.17	38.38	43.66	41.73	41.01	28.12	39.26	38.24
NM_001080706	Btaf1	10.55	12.26	13.12	12.3	11.27	12.6	13.94	13.55
NM_146193	Btbd1	28.42	29.74	32.42	34.49	28.29	28.92	33.86	34.17
NM_133700	Btbd10	9.84	10.76	10.79	10.88	8.79	11.95	11.91	12.44
NM_145361	Btbd2	7.26	9.02	9.02	8.36	8.09	9.49	8.05	8.16
NM_201646	Btbd6	8.09	8.03	6.37	5.59	8.12	6.87	5.18	4.88
NM_172806	Btbd7	8.69	9.78	8.5	8.54	10.61	9.87	10.06	9.71
NM_027060	Btbd9	5.31	4.92	4.85	4.53	4.44	4.4	4.52	4.38
NM_025295	Btd	13.49	13.61	9.84	12.02	12.35	13.01	9.74	11.83
NM_145455	Btf3	501.11	426.1	457.7	446.27	510.06	437.5	465.12	438.28
NM_027453	Btf3l4	12.17	11.91	10.93	12.27	14.51	13.91	13.48	15.86
NM_007569	Btg1	126.4	122.14	105.21	72.61	173.81	145.35	132.54	107.39
NM_001113179	Bub1	23.23	24.84	17.26	32.72	27.44	25.97	17.24	31.47
NM_009773	Bub1b	57.94	59.64	35.12	65.18	54.86	54.68	35.15	58.97
NM_009774	Bub3	68.09	70.04	62.28	78.67	73.29	76.95	61.33	80.93
NM_146000	Bud13	9.51	10.03	9.88	10.32	9.05	9.99	9.4	10.36
NM_001008705	Bud31	81.45	68.23	75.48	76.94	77.99	70.78	65.86	77.12
NM_025824	Bzw1	139.41	134.25	141.41	140.66	130.57	117.44	128.21	128.25
NM_025840	Bzw2	37.06	22.19	43.11	42.14	37.07	18.06	41.48	39.45
NM_001081319	C030046E11Rik	8.74	8.55	9.69	8.6	13.8	9	11.11	11.59
NM_020558	C1d	18.53	17.43	16.94	18.02	17.23	16.57	15.97	16.78
NM_052993	C1galt1	22.48	26.57	26.79	27.76	25.51	28.47	29.15	28.29
NM_021550	C1galt1c1	8.1	9.62	11.97	12.82	10.14	10.56	11.97	12.64
NM_007573	C1qbp	63.93	58.54	97.19	94.98	56.75	49.2	90.42	81.84
NM_028331	C1qtnf6	65.43	59.38	70.41	65.03	48.54	50.07	49.44	44.65
NM_178643	C230052I12Rik	10.05	11.21	9.71	13.14	9	11.21	11.33	13.13
NM_172924	C230081A13Rik	22.98	26.82	26.83	25.28	23.64	25.74	26.42	25.98
NM_001017985	C2cd3	16.04	17.6	15.2	16.68	15.89	17.56	15.4	17.83
NM_001256521	C330006A16Rik	13.21	12.83	11.76	12.13	12.98	12.99	13.75	13
NM_029951	C330007P06Rik	20.65	18.76	15.86	20.68	22.91	19.45	16.3	22.02
NM_172616	C330027C09Rik	31.8	32.85	24.52	41.92	38.83	38.07	26.94	43.29
NM_001033192	C78339	12.56	10.14	10.35	8.29	14.54	12.33	8.92	8.7
NM_001243741	C87436	5.91	5.89	5.6	6.11	6.42	6.33	6.15	5.81
NM_133781	Cab39	74.91	64.73	69.73	68.5	61.29	58.95	61.41	61.7
NM_026908	Cab39l	16.74	17.23	19.61	18.91	17.64	17.36	19.58	19.09
NM_172549	Cabin1	14.73	16.32	14.75	12.59	14.99	17.4	15.64	13.6
NM_001146287	Cables1	12.74	9.88	32.54	23.81	11.01	6.28	18.78	17.16
NM_145851	Cables2	15.99	15.19	14.75	15.95	15.96	16.08	15.54	16.86
NM_133190	Cacng8	10.92	13.17	9.85	8.66	8.71	10.19	7.31	8.51
NM_009786	Cacybp	37.78	32.76	52.47	52.72	35.96	32.88	54.87	52.3
NM_023525	Cad	30.79	25.84	33.45	33.92	26.62	22	31.91	29.54
NM_133746	Calhm2	10.63	12.67	9.8	11.02	11.63	11.08	9.26	10.3
NM_009790	Calm1	186.31	169.57	193.72	221.01	190.59	169.58	196.46	211.9
NM_007589	Calm2	352.03	365.67	305.45	435.1	385.8	408.15	328.02	431.93
NM_007590	Calm3	148.87	137.67	131.6	167.68	163.03	147.1	145.68	169.3
NM_007591	Calr	315.02	259.94	565	432.94	279.05	209.71	461.22	401.3
NM_184053	Calu	70.7	59.88	59.65	71.51	69.22	57.03	57.99	70.1
NM_133926	Camk1	7.91	8.29	7.72	7.25	6.48	7.53	5.38	6.49
NM_177343	Camk1d	7.64	10.46	8.37	7	9.73	13.38	8.61	9.32
NM_001025439	Camk2d	6.53	6.22	7.02	6.45	5.41	4.48	5.9	5.4
NM_178597	Camk2g	36.97	37.96	37.53	31.3	31.42	41.86	38.41	31.91
NM_025451	Camk2n1	21.89	19.16	15.82	15.45	21.31	19.3	13.57	13.85
NM_018883	Camkk1	2.66	3.13	2.39	3.17	2.87	7.05	5	5.84
NM_001199676	Camkk2	5.96	5.85	7.66	7.66	6.8	8.81	9.93	10.18
NM_007596	Caml	17.78	16.93	14.15	14.14	17.83	15.9	13.48	12.7
NM_001081360	Camsap2	6.5	4.47	4.26	3.5	5.06	3.66	4.11	3.32
NM_178116	Camta2	10.72	16.23	15.9	13.76	10.95	17.09	17.26	15.13
NM_027994	Cand1	16.83	18.5	21.01	21.36	17.11	17.35	19.54	19.76
NM_029502	Cant1	25.89	25.8	22.48	23.53	22.27	26.54	23.78	24.23
NM_007597	Canx	176.99	140.45	180.28	184.18	162.14	120.19	166.91	166.81
NM_007598	Cap1	281.52	307.9	317.62	339.63	286.92	314.17	345.24	361.9
NM_001042534	Capg	230.29	196.42	217.05	189.46	192.5	176.91	188.72	152.35
NM_007600	Capn1	64.4	72.4	67.46	64.42	65.46	73.61	62.96	61.11
NM_011796	Capn10	6.53	6.27	5.06	4.29	6.61	6.72	4.28	4.79
NM_009794	Capn2	82.81	82.12	70.41	76.41	56.32	66.25	63.32	60.58
NM_007601	Capn3	1.97	2.59	2.48	1.79	6.74	6.65	7.12	6.1
NM_007602	Capn5	9.55	8.65	6.98	8.15	1.86	2.32	1.99	2.05
NM_009796	Capn7	27.22	25.81	26.02	24.53	30.25	25.59	24.68	23.04
NM_009795	Capns1	192.8	189.49	196.03	186.02	201.07	187.72	193.37	187.23
NM_016739	Caprin1	80.35	81.35	102.41	105.57	83.09	81.19	111.57	112.78
NM_009797	Capza1	214.6	193.36	213.63	219.12	218.19	193.35	208.35	219.52
NM_007604	Capza2	98.83	100.74	106.16	109.85	99.77	100.26	99.18	106.55
NM_001037761	Capzb	323.12	291.08	318.77	344.38	334.08	289.13	327.59	341.35
NM_009801	Car2	435.2	340.92	341.74	340.97	684.71	503.37	411.8	471.72
NM_181315	Car5b	6.49	7.98	5.85	4.75	3.71	4.22	3.4	2.22
NM_175362	Card11	86.85	87.55	65.03	47.52	68.47	79.76	64.87	49.82
NM_025821	Carhsp1	24.54	18.52	14.36	18.76	27.22	20.26	14.33	18.23
NM_026995	Carkd	18.33	20.4	21.69	19.42	18.87	20.6	20.8	19.08
NM_021531	Carm1	14.66	14.54	22.6	23.34	14.28	12.54	22.51	20.78
NM_013742	Cars	23.67	14.22	10.4	16.08	15.27	11.47	9.63	11.34
NM_024248	Cars2	11.66	10.83	13.76	14.93	11.26	10.38	11.85	12.48
NM_138660	Casc3	26.73	27.22	25.67	24.46	28.45	24.24	25.93	25.61
NM_029617	Casc5	21.63	19.75	13.19	25.11	27.24	23.39	15.59	26.32
NM_145398	Casd1	9.06	8.78	11.2	9.83	9.01	9.58	10.36	10.12
NM_009807	Casp1	40.05	44.36	44.07	40.08	52.08	51.49	56.1	53.76
NM_007610	Casp2	35.85	26.3	27.12	29.04	35.66	26.31	28.85	29.34
NM_009810	Casp3	117.37	54.68	70.72	105.07	112.21	71.33	65.45	85.35
NM_007609	Casp4	21.41	23.98	23.64	18.06	31.07	24.79	26.73	23.16
NM_009811	Casp6	7.6	10.95	8.84	9.01	9.75	14.59	9.76	10.85
NM_011997	Casp8ap2	11.04	9.1	10.54	13.18	12.12	8.69	12.11	13.15
NM_015733	Casp9	11.36	11.2	9.75	10.53	11.92	13.08	10.79	11.5
NM_009817	Cast	60.58	67.52	58.25	57.69	60.46	64.87	53.42	56.19
NM_009804	Cat	45.32	47.93	41.36	43.04	48.43	49.71	43.86	44.67
NM_172860	Cbfa2t2	5.55	5.81	4.95	5.23	6.14	5.75	5.79	5.63
NM_001161458	Cbfb	97.83	105.93	99.42	121.03	93.87	111.61	98.09	125.06
NM_007619	Cbl	20.66	24.52	26.44	26.34	27.56	30.99	30.62	31.22
NM_001033238	Cblb	29.2	32.91	39.17	34.45	30.51	30.54	34.1	32.82
NM_001253847	Cbll1	12	13.83	13.06	12.28	13.09	14.09	13.89	13.33
NM_007620	Cbr1	4.63	4.75	4.22	4.06	5.27	6.43	6.37	7.23
NM_145595	Cbr4	9.74	9.32	8.46	7.87	9.05	9.18	8.41	7.7
NM_007622	Cbx1	36.32	34.54	35.78	46.42	36.69	34.22	35.97	45.37
NM_007623	Cbx2	7.59	4.15	3.68	4.95	8.37	3.55	3.28	4.98
NM_007624	Cbx3	185.45	153	158.38	227.16	183.07	152.49	150.87	203.67
NM_007625	Cbx4	23.22	17.62	15.89	14.28	16.48	14.59	14.13	12.48
NM_001110216	Cbx5	41.72	31.44	34.24	56.06	42.42	31.37	35.77	53.78
NM_028763	Cbx6	13.7	15.34	12.43	16.19	17.04	17.47	16.68	19.33
NM_144811	Cbx7	18.4	15.63	14.02	11.69	25.56	18.89	18.14	16.46
NM_013926	Cbx8	8.94	7.46	7.28	6.23	9.04	6.47	6.69	7.28
NM_028634	Cby1	13.66	14.03	11.22	11.85	15.4	15.78	11.26	12.28
NM_145970	Cc2d1a	13.14	17.57	16.34	15.44	13.81	15.84	13.03	13.72
NM_177045	Cc2d1b	23.91	23.71	24.75	25.16	23.3	21.61	25.25	24.55
NM_026201	Ccar1	40.17	41.37	39.54	38.33	41.75	39.83	41.32	41.31
NM_029339	Ccdc101	21.27	23.66	27.63	28.19	20.39	20.42	24.55	24.41
NM_025740	Ccdc104	25.4	32.81	21.83	24.2	26.66	36.54	24.66	23.27
NM_001037913	Ccdc107	29.76	27.96	24.98	28.93	27.8	26.37	30.4	25.92
NM_001033259	Ccdc109a	5.09	5	5.26	6.22	3.5	4.08	5.16	5.57
NM_001001184	Ccdc111	9.75	9.32	10.36	11.94	11.81	10.47	12.29	13.77
NM_027159	Ccdc115	14.66	16.21	21.39	19.99	13.24	13.64	20.47	17.86
NM_134033	Ccdc117	18.48	12.81	14.2	12.82	20.1	12.71	15.4	13.14
NM_028312	Ccdc12	88.2	90.13	87.33	84	84.31	91.41	85.74	87.4
NM_028120	Ccdc123	11.81	13.4	8.18	10.72	10.95	16.75	8.17	11.15
NM_026964	Ccdc124	54.7	51.94	58.24	59.99	52.9	53.38	66.92	60.9
NM_183115	Ccdc125	8.53	8.3	8.18	6.32	11.58	11.07	10.03	9.07
NM_001168658	Ccdc127	10.4	8.69	9.72	10.84	10.55	8.64	9.95	11.08
NM_026350	Ccdc130	5.73	5.55	6.1	5.62	6.5	6.13	6.48	5.86
NM_001167750	Ccdc132	7.36	6.37	7.34	7.88	7.75	6.75	6.86	7.59
NM_172428	Ccdc134	11.61	8.74	9.07	9.91	10.87	8.42	10.42	9.21
NM_145574	Ccdc136	2.19	2.08	1.6	2.15	5.11	6.23	5.8	5.9
NM_152807	Ccdc137	7.77	9.65	9.9	8.3	7.4	9.52	10.36	8.73
NM_026714	Ccdc163	15.76	16.71	13.8	15.33	18.31	16.63	12.89	14.83
NM_138603	Ccdc22	8.54	6.61	8.24	8.94	3.9	3.33	3.69	3.12
NM_001038998	Ccdc23	27.71	31.87	23.09	21.92	24.38	25	19.49	18
NM_145944	Ccdc25	19.14	20.19	18.15	19.42	18.93	21.09	20.83	20.04
NM_144820	Ccdc28a	11.63	11.24	8.22	7.48	13.71	13.27	7.57	8.55
NM_025455	Ccdc28b	8.42	10.42	6.77	5.59	9.7	9.97	7.01	6.93
NM_199310	Ccdc32	10.72	10.49	9.51	8.98	10.07	10.46	9.85	9.65
NM_026613	Ccdc34	19.69	16.93	12.81	21.22	18.69	16.62	12.17	17.92
NM_029852	Ccdc41	15.93	12.49	14.49	18.77	16.17	12.36	13.99	16.8
NM_025918	Ccdc43	16.44	12.98	15.47	15.49	14.46	13	14.09	14.02
NM_177088	Ccdc45	9.46	10.31	10.14	8.45	10.07	11.36	10.68	10.25
NM_026009	Ccdc47	37.88	37.66	40.59	38.3	35.83	34.53	41.64	37.91
NM_026202	Ccdc50	30.94	30.71	33.28	30.98	31.9	30.05	33.38	32.75
NM_025689	Ccdc51	4.45	5.49	4.68	5.74	4.19	4.83	4.42	4.69
NM_026070	Ccdc53	27.84	28.45	29.67	28.91	29.64	29.41	28.85	29.48
NM_001012309	Ccdc55	14.88	14.71	14.08	13.11	15.67	14.65	14.82	14.31
NM_198645	Ccdc58	17.32	14.98	20.1	22.63	15.95	13.69	16.76	17.38
NM_025602	Ccdc59	29.56	28	31.83	29.93	30.44	30.58	32.22	34.05
NM_001111121	Ccdc6	15.07	13	13.34	13.97	15.49	12.45	12.69	13.52
NM_001033314	Ccdc61	11.07	14.62	12.33	14.72	11.58	15.59	11.1	11.76
NM_001080808	Ccdc64	8.12	6.94	7.02	6.18	8.55	9.59	5.99	6.37
NM_177111	Ccdc66	14.08	15.04	13.88	11.98	13.95	14.17	13.33	11.35
NM_177471	Ccdc69	8.98	9.66	10.15	12.01	9.72	13.53	10.87	13.58
NM_133744	Ccdc71	14.22	15.3	14.6	13.93	14.99	15.09	13.9	14.52
NM_181649	Ccdc75	6.24	5.07	5.94	5.24	6.57	5.62	6.07	5.99
NM_026028	Ccdc77	9.66	9.31	6.86	9.05	11.15	9.08	7.49	8.69
NM_201372	Ccdc84	11.17	11.84	10.35	9.54	11.56	12.68	11.5	9.18
NM_001081291	Ccdc88b	39.77	50.35	58.13	52.12	38.51	49.34	60.08	51.68
NM_026681	Ccdc88c	45.46	30.84	28.94	25.92	40.76	29.25	30.8	27.71
NM_001136471	Ccdc9	26.24	25.21	24.96	24.06	27.09	22.64	25.44	24.27
NM_001081059	Ccdc90a	9.58	9.78	8.52	7.06	10.43	10.03	9.56	8.52
NM_025515	Ccdc90b	5.78	7.64	5.65	5.4	5.23	6.56	4.7	5.03
NM_025911	Ccdc91	5.53	7.44	8.29	7.3	6.64	7.12	7.51	7.93
NM_144819	Ccdc92	7.18	9.93	5.75	5.66	6.02	10.18	8.31	8.37
NM_001025156	Ccdc93	6.76	7.81	6.87	6.27	6.81	7.93	8.13	7.09
NM_028381	Ccdc94	11.53	11.36	11.74	10.91	10.43	12.18	12.76	11.64
NM_028771	Ccdc97	17.32	16.35	17.79	15.33	25.57	21.41	22.87	21.99
NM_146248	Cchcr1	13.46	14.05	12.54	18.09	13.96	16.28	13.42	19.01
NM_011337	Ccl3	32.85	116.66	93.94	63.5	24.22	30.99	37.64	31.61
NM_013652	Ccl4	64.58	203.37	154.03	96.17	33.68	40.39	38.92	30.37
NM_013653	Ccl5	202.97	209.58	214.01	185.12	121.13	124.6	122.75	113.03
NM_146014	Ccm2	35.98	33.54	32.2	36.54	48.18	36.2	33.4	37.53
NM_009828	Ccna2	126.66	123.23	83.06	156.21	137.4	125.92	85.19	148.6
NM_172301	Ccnb1	61.83	63.06	45.71	73.7	64.58	68.23	45.46	72
NM_007630	Ccnb2	110.01	115.85	81.59	126.63	125.47	131.55	80.99	124.77
NM_016746	Ccnc	15.19	15.85	15.49	15.33	15.64	15.26	15.33	15.28
NM_010761	Ccndbp1	40.23	47.07	36.68	31.27	45.9	49.25	35.75	38.39
NM_007633	Ccne1	12.26	9.57	9.45	18.84	12.82	11.93	11.29	21
NM_009830	Ccne2	14.67	9.17	10.56	19.73	16.97	8.5	11.34	18.54
NM_007634	Ccnf	33.43	31.24	19.68	37.54	35.51	32.51	21.28	36.8
NM_009831	Ccng1	137.2	142.3	153.16	136.44	120.1	107.63	135.23	110.8
NM_023243	Ccnh	24.29	23.43	23.59	27.43	27.47	25.98	26.7	30.43
NM_017367	Ccni	161.49	156.66	121.43	138.78	181.22	166.66	124.92	152.23
NM_009832	Ccnk	32.46	33.04	30.04	31.3	31.08	30.91	31.57	30.33
NM_019937	Ccnl1	76.83	72.7	77.57	65.85	74.61	64.96	70.78	66.82
NM_207678	Ccnl2	62.26	61.71	66.37	59.12	64.41	63.83	60.74	62.14
NM_009833	Ccnt1	13.46	15.9	18.34	16.55	15.41	16.52	18.85	17.67
NM_028399	Ccnt2	17.19	20.04	21.1	18.61	20.05	21.76	24.22	22.69
NM_026484	Ccny	32.89	28.88	32.06	35.61	32.18	29.22	31.17	31.89
NM_001097644	Ccnyl1	4.59	4.79	4.45	5.34	3.54	4.82	4.65	4.68
NM_001114328	Ccpg1	28.51	22.89	18.61	16.49	33.96	24.74	19.94	19.32
NM_009915	Ccr2	306.96	389.3	470.41	451.97	317.8	360.58	346.6	332.82
NM_009917	Ccr5	139.71	175.09	248.66	204.8	176.61	194.62	262.97	237.61
NM_016892	Ccs	14.92	18.39	16.67	12.31	14.6	16.97	17.17	13.89
NM_007636	Cct2	200.94	185.76	217.14	219.18	204.55	188.47	221.73	218.21
NM_001243065	Cct3	96.9	76.93	128.79	126.95	88.33	67.55	120.7	111.51
NM_009837	Cct4	180.15	160.79	179.24	177.58	186.86	160.99	170.58	170.12
NM_007637	Cct5	230.93	190.16	234.31	251.53	244.87	192.96	241	237.69
NM_009838	Cct6a	92.07	81.95	126.41	130.39	86.28	74.73	120.47	121.32
NM_007638	Cct7	106.7	89.98	127.9	131.8	104.76	88.42	111.87	117.77
NM_009840	Cct8	117.54	99.27	129.77	138.26	114.34	91.59	127.64	130.64
NM_177682	Ccz1	35.91	34.63	36.8	38.64	36.76	37.18	36	38
NM_009842	Cd151	9.04	10.53	8.48	6.7	9.6	10.46	9.94	8.38
NM_001163496	Cd160	54.54	72.4	82.77	73.32	85.7	120.29	170.93	165.47
NM_016898	Cd164	184.86	182.63	161.41	161.38	168.7	187.93	177.46	175.2
NM_013486	Cd2	52.13	49.01	40.38	33.63	22.48	16.47	14.6	12.01
NM_130903	Cd209c	6.42	6.47	6.78	5.92	6.25	5.76	5.48	4.08
NM_018729	Cd244	77.71	98.3	116.06	106.65	83.66	115.19	145	130.85
NM_001113394	Cd247	26.1	31.25	30.66	29.94	21.85	26.56	27.93	27.51
NM_021893	Cd274	11.9	14.14	16.36	12.46	16.07	18.63	22.78	20.65
NM_009847	Cd2ap	7.89	7.18	7.46	6.74	8.06	6.61	7.19	6.62
NM_027353	Cd2bp2	33.7	33.67	32.72	32.79	36.69	39.21	35.34	36.7
NM_007645	Cd37	151.63	172.39	193.77	151.89	151.23	166.81	187.58	153.31
NM_007646	Cd38	11.83	12.56	14.11	15.37	14.64	19.99	18.86	19.54
NM_013487	Cd3d	2.43	2	2.39	2.81	5.19	4.69	4.38	3.79
NM_009850	Cd3g	6.82	6.61	7.31	6.95	11.77	9.51	11.28	10.94
NM_010581	Cd47	186.29	188.27	187.91	190.52	219.28	161.89	158.9	169.7
NM_007649	Cd48	78.26	105.64	120.5	127.92	95.59	118.82	136.49	149.8
NM_013706	Cd52	1148.19	1061.81	1323.52	1207.38	1426.36	1186.27	1577.05	1472.99
NM_007651	Cd53	183.29	154.99	148.7	157.09	209.24	155.64	132.73	153.62
NM_010016	Cd55	28.71	29.87	32.7	41.31	18.39	13.49	14.74	14.53
NM_001042580	Cd63	17.03	16.31	18.09	12.98	37.99	35.32	36.59	23.62
NM_009853	Cd68	12.07	14.32	10.57	9.96	12.54	13.15	9.97	7.26
NM_009854	Cd7	172.15	169.79	191.21	124.13	720.4	584.27	622.16	585.14
NM_001110320	Cd72	40.8	58.55	60.65	63.16	38.41	67.67	74.26	71.2
NM_001042605	Cd74	3.77	3.42	5.51	3.14	6.57	5.83	10	8.96
NM_007656	Cd82	115.48	112.16	160.37	92.08	117.29	125.5	180.36	116.64
NM_001252472	Cd84	30.34	33.36	36.43	32.11	34.42	37.05	38.44	34.14
NM_010740	Cd93	13.61	12.51	11.3	14.29	14.42	19.1	16.24	18.15
NM_032465	Cd96	165.56	172.44	174.65	160.63	197.4	187.86	202.5	181.93
NM_001168535	Cdadc1	10.39	7.92	7.29	8.15	12.06	7.67	7.47	7.83
NM_026891	Cdan1	9.01	8.57	7.23	8.73	9.07	8.87	7.13	8.9
NM_133837	Cdc123	42.46	39.64	39.73	47.86	43.29	39.08	39.55	47.59
NM_001080818	Cdc14a	10.91	21.4	12.64	12.13	7.19	19.64	12.6	10.99
NM_027276	Cdc16	21.28	22.32	22.5	24.16	20.82	20.64	21.31	23.01
NM_023223	Cdc20	70.67	80.28	56.49	77.45	69.73	81.53	53.76	69.67
NM_178347	Cdc23	16.52	17.23	15.56	18.73	16.42	16.71	16.55	17.95
NM_007658	Cdc25a	8.36	7.52	10.55	14.15	6.87	8.28	11.06	13.39
NM_023117	Cdc25b	38.75	44.87	28.46	43.3	46.95	47.85	25.88	40.78
NM_009860	Cdc25c	12.83	12.72	8.97	15.3	12.33	14.02	8.81	13.15
NM_139291	Cdc26	32.87	31.93	37.35	35.69	35.41	28.58	34.31	32.5
NM_145436	Cdc27	25.57	23.47	22.6	25.4	27.47	23.66	25.31	28.98
NM_177613	Cdc34	40.16	49.44	59.18	59.97	38.22	43.71	52.36	55.06
NM_016742	Cdc37	121.33	109	125.77	119.84	125.69	109.14	129.35	117.11
NM_025950	Cdc37l1	16.08	17.51	16.79	15.72	17.4	16.36	17.28	15.53
NM_027879	Cdc40	22.78	23.7	20.39	21.4	25.58	23.23	23.07	23.29
NM_009861	Cdc42	396.92	377.67	407.22	420.52	404.08	384.31	399.31	421.01
NM_026514	Cdc42ep3	15.07	21.73	17	15.51	16.07	17.63	15.77	16.16
NM_172395	Cdc42se1	51.76	66.26	68.6	67.98	59.92	68.39	70.1	75.79
NM_178626	Cdc42se2	62.96	47.29	42.25	41.14	85.82	50.52	46.4	47.87
NM_009862	Cdc45	24.78	18.08	17.71	36.98	23.12	18.44	18.17	32.76
NM_152810	Cdc5l	49.54	46.55	47.74	49.47	49.12	49.86	52.39	52.14
NM_011799	Cdc6	9	3.8	6.79	12.9	8.51	4.33	8.32	13.02
NM_009863	Cdc7	21.56	13.74	14.76	23.61	21.51	12.26	15.07	21.77
NM_145991	Cdc73	18.46	19.65	22.91	22.21	17.72	17.7	22.5	22.29
NM_001110162	Cdca2	29.63	21.87	17.13	30.1	31.56	25.47	19.85	27.65
NM_013538	Cdca3	77.5	78.68	45.47	86.49	86.68	81.62	50.74	85.87
NM_028023	Cdca4	43.3	40.44	38.04	52.12	44.94	44.93	37.2	52.11
NM_026410	Cdca5	28.92	21.34	13.79	28.7	31.68	22.85	15.11	29.14
NM_025866	Cdca7	15.06	5.57	20.8	27.2	11.19	3.28	19.81	20.92
NM_146040	Cdca7l	36.42	25.82	41.11	47.76	30.74	19.99	38.26	42.52
NM_026560	Cdca8	63.09	62.02	43.06	75.43	67.57	69.26	41.04	73.75
NM_199470	Cdh24	4.7	5.82	5.24	5.36	4.14	5.69	4.72	4.75
NM_026638	Cdipt	38.14	47.19	50.23	45.84	38.52	49.18	48.76	45.39
NM_007659	Cdk1	42.39	39.23	33.61	68.3	48.17	45.16	33.05	60.34
NM_194446	Cdk10	10.87	14.31	16.46	12.9	12.72	14.03	14.06	12.96
NM_007661	Cdk11b	42.97	44.59	45.69	44.06	44.07	47.85	48.53	47.11
NM_001109626	Cdk12	13.89	13.82	13.83	12.62	15.65	14.83	15.35	15.28
NM_001081058	Cdk13	22.26	21.59	21.47	20.55	23.86	23.13	23.15	21.47
NM_011074	Cdk14	45.72	28.55	23.55	37.36	21.88	19.84	11.74	21.4
NM_011049	Cdk16	19.9	19.8	20.1	19.77	19.78	18.71	19.48	20.59
NM_146239	Cdk17	38.67	37.61	37.79	32.67	58.58	34.12	34.17	34.92
NM_001168304	Cdk19	27.14	30.07	18.09	22.84	31.01	29.82	17.78	23.72
NM_183417	Cdk2	20.19	16.63	17.25	31.82	29.61	23.16	27.99	37.45
NM_013812	Cdk2ap1	102.87	95.11	116.11	110.66	79.38	68.48	85.78	92.48
NM_026373	Cdk2ap2	93.83	90.7	90.68	86.66	105.19	94.14	90.24	95.17
NM_009870	Cdk4	168.67	128.1	175.93	206.47	165.94	125.24	187.51	204.92
NM_007668	Cdk5	13.71	16.16	15.06	12.35	14.56	17.14	13.78	13.51
NM_025876	Cdk5rap1	4.86	4.75	4.66	4.63	5.12	5.66	4.68	4.95
NM_145990	Cdk5rap2	12.07	14.8	11.12	13.95	11	14	10.41	13.52
NM_030248	Cdk5rap3	27.5	25.82	29.53	26.7	26.4	26	28.52	30.53
NM_009873	Cdk6	14.22	19.77	25.07	23.37	7.02	2.73	8.72	8.05
NM_009874	Cdk7	4.3	4.63	5.49	5.18	4.37	4.96	5.52	5
NM_153599	Cdk8	14.53	14.8	16.26	16.84	14.68	14.42	15.98	15.14
NM_130860	Cdk9	24.81	28.24	29	29.99	23.93	29.12	26.84	28.88
NM_144536	Cdkal1	7.78	6.87	7.65	8.54	8.6	6.46	8.09	8.82
NM_009877	Cdkn2a	24.32	18.59	14.83	29.04	14.68	10.51	8.01	14.79
NM_172407	Cdkn2aip	10.32	8.86	8.19	8.24	12.95	9.05	8.35	8.89
NM_029976	Cdkn2aipnl	45.89	48.76	53.11	68.45	46.59	56.86	54.13	66.62
NM_007671	Cdkn2c	70.77	65.65	53.16	70.92	83.48	72.02	51.66	74.49
NM_028222	Cdkn3	32.39	36.62	27.83	44.42	36.83	43.26	29.07	42.41
NM_138651	Cds2	27.42	30.82	27.81	27.93	33.24	31.77	30.13	32.01
NM_026014	Cdt1	26.63	15.18	18.72	31.25	21.47	12.2	18.38	25.02
NM_175565	Cdv3	60.56	63.58	75.03	78.37	57.09	61.43	69.92	70.37
NM_001123386	Cdyl	10.64	10.34	10.63	11.35	8.87	10.14	11.04	10.54
NM_001033419	Ceacam16	8.14	9.05	9.24	8.2	3.85	4.81	4.48	2.88
NM_009883	Cebpb	4.89	4.18	5.11	5.37	3.16	4.25	4.84	5.34
NM_009884	Cebpg	17.55	13.9	14.06	15.17	16.14	14	13.31	14.37
NM_001024806	Cebpz	22.49	23.86	26.76	25.57	20.32	20.22	27.84	24.24
NM_144815	Cecr5	51.02	39.92	46.57	39.61	56.04	40.81	41.58	42.89
NM_001244891	Celf1	28.39	29.07	28.94	28.49	34.41	32.52	33.5	32.13
NM_001110231	Celf2	42.52	44.5	47.13	52.9	45.34	49.24	49.29	55.92
NM_007681	Cenpa	120.61	124.99	92.08	134.07	134.87	128.28	71.94	110.52
NM_007682	Cenpb	37.78	35.09	34.71	42.06	35.09	31.61	31.93	38.07
NM_007683	Cenpc1	24.73	25.82	20.53	29.98	28.97	25.99	21.75	28.78
NM_173762	Cenpe	39.29	37.62	21.6	36.16	48.03	42.06	25.73	38.72
NM_001081363	Cenpf	27.32	28.68	18.05	29.6	33.94	34.24	20.62	32.43
NM_021886	Cenph	18.27	15.93	10.96	23.76	18.18	16.68	11.87	24.36
NM_145924	Cenpi	12.3	10.2	7.83	17.17	12.83	10.52	7.68	15.09
NM_001014996	Cenpj	7.43	8.72	7.92	11.19	7.89	10.19	8.8	10.32
NM_181061	Cenpk	19.14	13.82	11.65	22.55	23.71	13.03	13.3	21.54
NM_027429	Cenpl	13.28	9.86	7	11.83	15.07	9.86	6.51	10.34
NM_025639	Cenpm	19.56	17.15	13.36	22.15	21.28	15.39	11.98	20.6
NM_028131	Cenpn	16.04	16.73	10.55	20.08	17.85	17.46	10.73	18.82
NM_134046	Cenpo	5.99	5.62	5.24	6.88	5.83	5.72	5.15	6.4
NM_025495	Cenpp	10.22	11.29	7	13.88	10.76	11.63	6.37	12.4
NM_031863	Cenpq	26.36	21.31	21.92	29.65	33.04	22.26	20.51	29.8
NM_177150	Cenpt	17.35	14.69	12.44	16.63	16.54	13.85	10.43	15.07
NM_028448	Cenpv	5.4	4.09	6.99	6.93	3.97	3.65	5.37	6.59
NM_001109747	Cenpw	17.04	12.94	10.84	20.77	15.43	11.91	8.88	16.11
NM_012018	Cep110	41.28	46.44	39.55	44.91	47.47	46.93	42.66	45.6
NM_178686	Cep120	21.5	20.44	17	16.59	23.98	21.49	17.22	18.29
NM_199032	Cep135	6.38	6.72	6.25	6.84	6.83	7.55	6.22	7.67
NM_001081091	Cep152	5.87	6.24	5.82	7.19	6.72	6.09	5.28	7.08
NM_001099637	Cep170	8.56	9.86	10.05	10.16	8.99	9.31	10.25	10.29
NM_027556	Cep192	19.9	20.6	19.26	25.91	23.78	21.02	20.3	26.51
NM_001129999	Cep250	24.79	28.76	26.39	29.05	22.69	29.19	27.62	28.03
NM_001039184	Cep350	11.52	11.82	11.21	11.08	14.3	11.83	12.53	12.64
NM_001164362	Cep55	34.84	36.37	25.21	41.35	40.15	38.03	25.07	41.79
NM_029132	Cep57l1	9.11	9.58	7.6	13.56	9.96	8.88	9.22	11.53
NM_001081122	Cep63	10.13	9.61	8.49	8.17	9.43	9.61	7.96	8.03
NM_172260	Cep68	9.61	10.92	12.53	11.54	11.23	10.24	12.54	12.19
NM_023873	Cep70	7.57	8.36	6.12	7.88	9.7	8.71	6.09	8.1
NM_028959	Cep72	4.53	4.26	2.53	4.97	5.38	4.77	2.57	4.62
NM_001081073	Cep76	5.81	5.63	5.11	8.08	6.95	5.69	5.47	7.21
NM_198019	Cep78	4.24	3.67	4.34	5.64	3.69	3.27	4.29	4.74
NM_028815	Cep97	8.72	9.25	7.26	8.97	12.1	9.3	7.77	8.97
NM_133869	Cept1	21.63	22.2	23.07	21.63	24.67	25.88	24.43	23.8
NM_207298	Cercam	9.06	8	7.19	8.1	7.91	5.64	4.11	6.12
NM_019405	Cetn2	56.8	49.77	53.59	54.07	60.34	56.05	53.79	56.16
NM_007684	Cetn3	71.15	60.41	63.15	76.59	68.52	56.23	60.02	70.18
NM_011801	Cfdp1	53.63	45.2	55.89	58.42	49.86	40.19	54.24	53.13
NM_007687	Cfl1	1059.37	1008.4	1085.96	1203.99	1190.79	1037.06	1147.78	1284.88
NM_007688	Cfl2	8.42	7.83	7.38	8.36	9.66	8.47	8.78	9.03
NM_207653	Cflar	15.05	24.89	22.54	20.31	14.49	27.07	26.21	24.66
NM_178647	Cggbp1	41.79	43.54	44.88	46.5	47.4	46.89	45.6	49.94
NM_026832	Cgrrf1	14.52	10.8	10.57	10.41	15.63	11.88	11.27	10.41
NM_013733	Chaf1a	22.7	16.68	18.27	31.27	20.68	14.49	18.46	29.51
NM_028083	Chaf1b	16.81	9.88	12.75	21.85	14.99	10.7	14.12	18.18
NM_025366	Chchd1	57.83	49.1	63.36	72.28	62.62	50.01	62.47	67.19
NM_024166	Chchd2	90.56	75.81	80.65	88.47	87.69	81.51	66.69	77.51
NM_025336	Chchd3	53.19	43.71	51.25	58.09	51.86	43.21	45.91	54.52
NM_025395	Chchd5	13.33	13.72	10.9	10.77	13.7	12.77	10.78	10.76
NM_025351	Chchd6	5.64	4.03	5.05	5.74	3.6	3.03	2.32	4.43
NM_181391	Chchd7	18.97	16.88	18	16.59	14.64	13.82	10.95	14.41
NM_007690	Chd1	17.39	16.46	19.38	17.21	21.83	16.48	20.18	17.94
NM_026539	Chd1l	14.98	14.05	16.57	18.59	14.85	13.38	14.96	15.82
NM_001081345	Chd2	16.96	16.2	16.37	15.41	18.87	17.24	18.73	18.27
NM_146019	Chd3	29.06	34.9	30.19	25.75	34.31	37.81	38.21	33.67
NM_145979	Chd4	94.87	138.34	123.61	111.78	75.88	121.11	110.57	104.02
NM_173368	Chd6	9.32	9.14	7.68	7.3	13.17	10.79	9.32	9.49
NM_001081417	Chd7	12.87	12.1	11.58	11.94	10.84	11.51	10.23	10.06
NM_201637	Chd8	29.28	32.65	30.06	28.24	30.21	32.59	30.78	30.62
NM_177224	Chd9	8.59	8.34	9.17	7.49	10.58	8.13	9.44	8.98
NM_007691	Chek1	10.36	5.38	8.75	13.21	9.82	4.39	9.29	13.04
NM_016681	Chek2	8.26	7.87	6.79	11.4	10.05	9.25	8.12	11.66
NM_138585	Cherp	26.19	30.24	29.58	31.85	26.11	30.53	32.45	32.68
NM_172717	Chfr	27.96	31.21	30.65	27.53	32.03	30.82	29.84	29.59
NM_028850	Chic2	36.07	25.99	26.23	27.85	42.42	25.76	26.77	25.97
NM_001142681	Chid1	4.37	4.75	6.57	6.22	3.81	4.45	5.75	5.53
NM_001025566	Chka	7.18	6.56	6.12	6.13	4.82	4.57	4.59	4.83
NM_018818	Chm	9.76	10.99	11.09	10.73	11.69	11.88	11.47	11.39
NM_145606	Chmp1a	52.52	56.74	51.12	49.16	58.45	61.83	49.59	51.36
NM_024190	Chmp1b	32.28	35.44	33.76	32.45	41.11	39.35	39.57	39.56
NM_026885	Chmp2a	109.79	106.64	107.01	104.3	113.72	107.66	110.05	107.03
NM_026879	Chmp2b	22.98	26.89	24.16	23.1	24.94	25.49	23.66	23.89
NM_025783	Chmp3	32.28	31.25	29.99	28.51	35.31	33.54	30.95	28.35
NM_029362	Chmp4b	134.87	120.36	128.73	127.34	129.84	119.49	116.67	123.86
NM_029814	Chmp5	45.11	47.95	46.96	44.5	50.08	54.58	48.96	51.33
NM_001085498	Chmp6	21.55	23.97	26.02	24.03	21.15	26.51	25.77	24.05
NM_134078	Chmp7	15.04	16.66	15.07	16.02	15.91	14.95	14.93	15.33
NM_001163640	Chn2	15.01	17.44	14.83	14.64	6.22	8.19	7.13	6.05
NM_025844	Chordc1	34.76	38.78	48.38	47.37	37.57	44.32	55.57	51.7
NM_001001565	Chpf	11.36	14.44	15.37	17.89	9.57	13.81	15.98	17.68
NM_133913	Chpf2	15.5	18.87	16.84	15.8	14.48	17.61	16.33	15.3
NM_053068	Chrac1	28.52	25.96	27.75	28.74	31.16	30.44	25.36	28.31
NM_021439	Chst11	19.22	22.89	21.74	19.99	18.33	30.32	29.48	27.81
NM_028117	Chst14	3.92	6.34	4.84	5.36	5	5.69	4.84	5.31
NM_001081163	Chsy1	73.91	130.53	108.39	116.28	51.63	99.83	89.39	97.65
NM_145409	Chtf18	9.53	10.32	7.57	15.48	10.32	9.86	6.97	14.03
NM_145412	Chtf8	60.95	54.46	59.84	67.06	57.24	52.45	56.17	62.11
NM_007700	Chuk	21.93	23.71	23.73	23.39	21.69	24.67	24.34	23.62
NM_206534	Churc1	35.73	40.43	35.75	30.93	33.53	43.15	30.3	29.38
NM_025296	Ciao1	14.22	12.29	12.46	12.79	14.89	12.63	12.59	12.78
NM_134141	Ciapin1	7.4	7.93	9.42	10.33	7.23	8.89	9.31	9.74
NM_011870	Cib1	25.32	25.75	29.93	28.07	23.57	32.14	30.76	26.07
NM_027882	Cic	21.64	32.39	27.06	27.62	20.08	31.92	28.8	29.67
NM_027223	Cinp	13.67	10.8	11.14	15.22	10.61	8.99	10.36	12.12
NM_007705	Cirbp	50.85	47.09	34.21	34.8	52.09	52.24	37.45	42.01
NM_011574	Cirh1a	18.06	15.73	24.46	22.06	14.17	13.64	22.77	19.5
NM_134007	Cisd1	23.71	20.08	28.29	32.18	20.19	16.94	24.84	24.91
NM_025902	Cisd2	20.79	20.87	20.46	23.32	18.8	20.84	18.6	22.02
NM_001085500	Cisd3	63.73	58.81	70.06	75.69	58.96	69.93	75.29	80.22
NM_007708	Cit	9.66	13.09	6.85	13.53	11.24	13.91	7.08	13.19
NM_001252534	Ciz1	27.39	33.24	29.37	28.17	29.6	35.54	34.85	31.34
NM_001004140	Ckap2	25.94	29.12	19.59	31.01	28.49	33.06	20.13	30.31
NM_181589	Ckap2l	43.79	36.07	24.13	44.98	48.34	38.67	27.23	46.68
NM_001165989	Ckap5	43.29	47.69	37.81	53.17	50.08	51.91	41.43	55.47
NM_001037841	Cklf	5.45	7.35	7.29	8.96	5.5	7.98	7.68	8.71
NM_016904	Cks1b	114.38	92.17	83.49	144.24	122.96	97.88	84.86	147.59
NM_025415	Cks2	130.44	114.1	85.01	139.1	140.6	113.51	83.45	122.94
NM_001081276	Clasp1	8.82	9.21	10.25	10.14	9.77	8.89	9.3	10.48
NM_001114347	Clasp2	12.07	11.76	10.81	12.61	12.58	10.63	10.52	12.55
NM_016680	Clasrp	18.67	23.57	21.59	22.59	18.57	21.9	21.53	22.93
NM_001177770	Clcc1	13.95	13.38	13.59	14.06	14.23	12.41	13.42	14.34
NM_019952	Clcf1	33.08	39.26	37.57	25.83	30.96	40.59	36.01	29.25
NM_173874	Clcn3	41.06	20.82	24.4	21.24	50.65	25.44	32.81	28.61
NM_011334	Clcn4-2	19.05	18.94	18.22	16.43	17.68	18.55	18.45	16.11
NM_011929	Clcn6	5.47	4.17	5.14	5.89	5.7	4.8	5.3	5.46
NM_011930	Clcn7	8.39	9.45	8.77	8.09	8.74	9.26	8.18	7.41
NM_171826	Cldn25	71.66	66.21	72.52	64.79	99.19	73.74	72.81	72.62
NM_028849	Cldnd2	5.24	7.65	9.9	7.7	4.31	9.28	8.02	6.84
NM_177562	Clec16a	3.89	4.78	5.2	4.87	4.46	5.6	5.4	5.3
NM_053109	Clec2d	69.35	96.84	96.52	90.52	111.31	87.79	91.11	82.59
NM_027562	Clec2g	9.14	7.96	7.35	5.42	10.67	7.77	8.55	7.75
NM_020257	Clec2i	77.53	60.29	59.16	44.66	91.66	64.98	68.36	65.84
NM_033444	Clic1	484.01	446.4	442.87	463.2	485.13	437.63	426	452.26
NM_013885	Clic4	68.79	55.2	38.22	46.6	51.8	43.27	31.33	33.53
NM_001045520	Clint1	63.25	61.15	60.37	50.66	86.03	69.1	58.54	57.32
NM_019765	Clip1	20.18	20.49	22.1	23.95	25.98	20.05	23.47	25.05
NM_009990	Clip2	8.32	14.04	14.04	13.18	9.53	16.99	14.88	14.41
NM_007712	Clk2	34.07	33.81	37.22	34.13	34.83	38	41.78	38.95
NM_007713	Clk3	33.93	31.39	28.67	30.18	31.5	30.76	29.16	29.15
NM_007714	Clk4	42.97	39.3	38.71	33.84	44.9	38.49	38.73	37.9
NM_001146311	Cln3	20.77	37.2	38.65	35.37	18.72	44.66	39.55	35.95
NM_001033242	Cln5	19.26	16.9	19.44	19.04	19.57	16.89	18.27	17.97
NM_001033175	Cln6	13.93	16.08	11.8	16.81	16.18	16.92	11.69	17.71
NM_013748	Clnk	48.26	78.99	58.4	53.34	59.34	73.67	71.38	67.01
NM_023671	Clns1a	20.37	17.55	21.9	23.43	19.64	16.52	20.29	22.52
NM_007715	Clock	4.34	4.7	5.03	4.56	5.03	4.68	5.43	5.84
NM_133840	Clp1	13.58	13.1	12.74	12.07	14.44	12.36	10.1	11.56
NM_009191	Clpb	4.44	3.63	5.04	5.38	3.57	3.14	4.3	4.71
NM_017393	Clpp	13.86	12.95	19.44	17.92	14.07	13.64	17.61	17.62
NM_019649	Clptm1	28.01	29.64	30.94	31.63	27.71	29.59	30.56	31.64
NM_146047	Clptm1l	51.69	56.85	82.57	64.93	51.55	53.93	73.36	64.56
NM_011802	Clpx	14.61	14.08	14.34	14.87	14.87	13.16	12.57	12.86
NM_175554	Clspn	24.07	16.86	14.08	29.75	24.85	17.15	16.23	29.75
NM_023051	Clstn1	9.95	12.46	11.19	11.56	10.29	11.87	10.78	11.23
NM_001080385	Clta	183.08	164.96	145.84	153.34	201.66	182.59	153.56	158.66
NM_028870	Cltb	18.42	13.21	15.5	21.95	19.3	12.86	18.97	24.38
NM_001003908	Cltc	78.99	80.85	81.23	78.48	75.1	71.82	73.71	73.22
NM_029738	Cluap1	6.51	7.87	9.44	8.06	6.95	9.35	8.42	8.4
NM_009908	Cmas	23.84	26.17	36.2	40.87	24.03	30.27	32.09	40.86
NM_026442	Cmc1	26.97	25.31	24.07	28.55	31.96	28.81	27.72	28.18
NM_025647	Cmpk1	62.44	55.12	66.82	66.74	62.71	55.09	61.02	61.76
NM_026036	Cmtm6	29.82	42.62	34.93	37.27	37.35	36.97	30.5	34.92
NM_133978	Cmtm7	70.79	73.04	72.16	102.06	50.86	67.4	66.55	76.01
NM_013493	Cnbp	183.33	147.47	201.62	205.98	178.71	139.59	187.16	189.52
NM_023149	Cndp2	34.28	33.69	38.68	36.06	35.26	31.33	35.97	34.15
NM_009919	Cnih	55.37	49.29	59.84	58.02	53.64	48.19	54.72	55.52
NM_030131	Cnih4	7.9	7.48	6.16	7.99	7.7	7.81	7.4	8.1
NM_007725	Cnn2	255.5	290.81	293.09	313.73	309.02	344.77	348.13	360.01
NM_001039551	Cnnm3	9.77	6.78	7.3	7.15	11.27	6	6.06	6.52
NM_178078	Cnot1	56.49	56.8	53.12	57.77	63.26	58.69	59.54	63.9
NM_153585	Cnot10	19.31	18.07	16.71	18.83	18.25	17.83	16.74	17.45
NM_001037846	Cnot2	39.33	33.97	35.59	37.88	44.35	34.65	38.73	40.32
NM_146176	Cnot3	53.54	55.12	52.2	49.04	48.44	50.16	51.46	47.8
NM_016877	Cnot4	8.53	9.81	9	9.14	8.43	8.55	9.76	9.03
NM_212484	Cnot6	50.28	44.16	45.48	49.89	59.98	46.37	45.07	55.48
NM_178854	Cnot6l	53.45	37.96	40.22	41.37	69.93	40.74	42.76	45.44
NM_011135	Cnot7	23.17	21.72	23.82	24.51	23.91	22.65	24.03	24.36
NM_026949	Cnot8	25.69	26.37	27.23	27.35	26.97	31.09	29.2	31.91
NM_001146318	Cnp	39.28	37.28	38.25	42.2	47.02	45.46	40.36	47.87
NM_019953	Cnpy2	39.17	41.96	43.51	40.75	43.07	38.97	38.46	33.87
NM_028065	Cnpy3	18.13	17.97	22.32	23.35	18.08	20.98	23.3	22.84
NM_178612	Cnpy4	11.5	10.61	10.04	10.76	10.24	9.78	10.28	10.63
NM_029861	Cnrip1	7.22	7.02	4.76	4.13	8.8	9.1	7.39	7.74
NM_146105	Cnst	23.53	16.52	13.94	12.92	24.47	18.89	13.8	13.88
NM_175275	Cntln	8.7	8.13	7.52	11.13	10.39	9.28	8.66	12.21
NM_172560	Cntrob	9.51	11.02	7.81	10.86	11.13	11.04	8.27	11.49
NM_027896	Coasy	11.46	10.52	12.21	11.79	10.47	11.07	10.74	11
NM_177025	Cobll1	19.69	22.31	18.86	19.51	18.31	26.2	20.18	22.82
NM_021393	Cobra1	34.8	34.6	34.8	34.68	31.93	33.8	32.12	32.1
NM_013581	Cog1	12.37	15.1	13.78	13.22	13.01	16.03	13.48	14
NM_029746	Cog2	19.93	19.11	17.52	17.41	19.19	17.99	15.36	17.72
NM_177381	Cog3	13.35	14.91	14.06	12.59	14.04	13.64	13.77	12.34
NM_133973	Cog4	15.62	15.19	14.36	14.46	15.21	14.85	13.21	14.05
NM_001163126	Cog5	17.89	17.06	23.24	21.82	16.46	15.87	19.55	18.22
NM_026225	Cog6	13.81	16.52	14.47	14.35	14.95	16.74	13.07	14.83
NM_001033318	Cog7	6.5	7.97	7.16	7.03	5.84	8.47	7.04	6.93
NM_139229	Cog8	17.08	18.27	20.08	19	16.17	18.82	19.22	18.24
NM_016706	Coil	6.21	6.21	6.64	7.54	5.46	5.78	6.04	6.31
NM_023420	Col4a3bp	18.65	23.7	20.06	19.9	19.83	24.09	21.14	20.51
NM_144514	Commd1	44.77	36.08	40.07	43.33	43.96	37.29	34.39	41.02
NM_178377	Commd10	26.34	23.19	22.52	26.1	26.12	22.33	21.2	23.84
NM_175095	Commd2	8.15	8.68	8.22	8.26	7.62	8.19	7.53	7.05
NM_147778	Commd3	103.03	95.84	111.44	102.37	107.36	91.31	113.65	100.49
NM_025417	Commd4	51.96	53.33	51.78	46.87	51.82	48.48	41.14	40.52
NM_025536	Commd5	11.95	14.82	14.78	13.49	13.17	14.47	14.23	13.99
NM_001033132	Commd6	23.13	23.87	23.59	23.22	21.64	26.71	22.77	20.89
NM_001195390	Commd7	21.28	19.73	17.88	17.46	21.52	21.06	18.34	17.9
NM_178599	Commd8	23.36	22.3	18.9	21.35	30.26	28.11	22.24	25.22
NM_029635	Commd9	13.5	9.3	11.34	8.93	11.22	8.04	7.23	6.88
NM_001111062	Comt	35.81	37.17	38.99	38.87	40.23	37.18	45.63	40.55
NM_009938	Copa	91.69	88.29	93.47	89.62	91.28	84.85	88.91	94.07
NM_033370	Copb1	59.07	57.29	60.63	56.22	58.6	57.06	57.09	57.57
NM_015827	Copb2	71.99	70.01	70.43	69.72	71.81	69.11	66.01	70.85
NM_021538	Cope	112.19	87.93	109.17	110.63	94.99	78.49	91.24	95.03
NM_017477	Copg	35.56	37.19	40.54	41.11	31.79	34.75	38.45	39.08
NM_017478	Copg2	21.39	24.72	24.06	24.81	21.17	25.31	22.85	24.45
NM_009939	Cops2	47.93	41.86	42.34	42.44	47.77	43.63	40.16	43.2
NM_011991	Cops3	45.87	40.24	49.02	58.14	47.74	40.88	52.96	64.38
NM_012001	Cops4	50.93	51.72	47.42	49.81	42.31	47.56	43.45	38.1
NM_013715	Cops5	71.51	61.96	64.9	68.64	72.75	58.11	58.2	63.05
NM_012002	Cops6	85.82	73.76	82.81	94.42	86.64	71.07	82.8	85.98
NM_012003	Cops7a	22.25	23.73	32.52	31.38	23.41	23.98	32.82	31.22
NM_172974	Cops7b	11.31	10.85	12.37	12.16	10.52	10.23	11.09	10.65
NM_133805	Cops8	31.05	27.64	31.21	30.75	29.86	27.89	31.6	31.45
NM_019817	Copz1	84.23	76.02	79.9	74.46	80.61	74.97	73.84	74.3
NM_019877	Copz2	6.06	4.62	4.09	6.14	3.77	2.7	3.41	3.11
NM_001081040	Coq10a	6.25	7.15	6.09	5.59	5.62	6.14	5.69	5.46
NM_027978	Coq2	19.99	18.37	25.25	25.33	21.53	17.24	20.74	22.15
NM_172687	Coq3	4.82	5.66	5.69	5.83	4.19	4.97	4.95	5.07
NM_026504	Coq5	11.38	10.68	12.42	12.72	9.41	9.93	10.62	11.43
NM_172582	Coq6	9.6	9.08	8.19	9.95	9.07	8.87	7.83	8.78
NM_009940	Coq7	9.94	8.53	7.89	9.56	7.12	6.84	6.69	7.76
NM_026452	Coq9	18.03	20.36	21.21	19.57	17.17	18.32	19.14	17.6
NM_009898	Coro1a	689.04	651.07	761.7	816.02	741.76	713.98	774.93	788.1
NM_011778	Coro1b	109.18	117.62	114	109.98	124.59	132.13	119.09	118.26
NM_011779	Coro1c	79.36	89	71.82	87.31	65.49	73.04	66.77	75.57
NM_178893	Coro2a	81.85	146.72	105.5	103.02	58.74	89.04	51.21	50.06
NM_030205	Coro7	21.46	24.19	23.27	23.8	26.27	29.09	29.69	28.62
NM_028071	Cotl1	348.97	412.32	268.55	247.61	415.07	463.03	314.06	282.93
NM_178379	Cox10	11.07	8.31	11.06	11.39	11.08	8.49	10.79	10.2
NM_199008	Cox11	4.92	5.45	5.06	5.43	5.04	4.64	4.01	4.88
NM_144874	Cox15	11.1	12.04	10.82	12.05	10.73	11.91	11.87	11.86
NM_025461	Cox16	14.61	12.33	14.82	14.74	14.43	11.24	12.61	11.76
NM_001017429	Cox17	91.26	90.68	110.66	136.21	100.68	97.08	108.66	122.8
NM_197980	Cox19	13.96	13.41	15.55	14.51	13.92	13.98	13.78	14.12
NM_009941	Cox4i1	365.71	332.24	347.47	333.93	348.66	338.98	318.69	309.27
NM_007747	Cox5a	185.88	157.25	195.52	214.09	183.36	161.12	190.22	194.82
NM_009942	Cox5b	273.6	253.28	263.53	305.82	299.26	258.2	258.83	310.1
NM_007748	Cox6a1	227.54	194.08	217.53	257.25	236.38	189.62	223.76	248.36
NM_025628	Cox6b1	298.29	256.94	262.86	310.54	326.41	281.5	291.3	309.49
NM_053071	Cox6c	235.28	203.61	214.62	247.84	283.53	224.5	201.48	229.6
NM_009945	Cox7a2	138.16	116.46	124.37	153.37	149.55	126.36	113	136.21
NM_001159529	Cox7a2l	221.01	210.36	203.33	173.25	241.64	221.27	208.36	184.11
NM_025379	Cox7b	149.09	117.87	144.53	166.84	172.06	129.3	134.66	156.25
NM_007749	Cox7c	119.33	98.53	112.47	134.73	118.57	95.59	95.88	118.26
NM_007750	Cox8a	310.34	273.19	277.3	321.6	351.02	277.43	285.29	324.97
NM_026252	Cpeb4	11.14	8.2	7.84	6.02	9.33	8.67	9.05	7.76
NM_170588	Cpne1	38.09	41.54	42.9	40.16	38.63	43.01	47.07	46.35
NM_153507	Cpne2	5.14	7.16	3.98	5.56	4.51	5.83	5.81	6.11
NM_027769	Cpne3	20.53	22.62	20.25	20.84	25.63	24.34	23.22	25.34
NM_007757	Cpox	16.57	15.47	19.51	20.65	18.37	15.22	19.3	18.8
NM_146067	Cpped1	7.29	6.57	6.58	6.21	6.23	5.47	6.38	5.1
NM_053193	Cpsf1	27.66	26.77	31.04	29.98	28.41	26.42	30.68	28.8
NM_016856	Cpsf2	16.86	16.48	19.05	19.7	16.82	15.93	18.42	19.26
NM_018813	Cpsf3	49.91	51.65	53.77	56	48.12	46.82	57.44	57.42
NM_028020	Cpsf3l	24.79	26.26	27.06	29.83	23.6	25.66	25.86	29.68
NM_178576	Cpsf4	22.04	19.63	21.25	24.09	23.12	17.67	20.46	21.25
NM_001013391	Cpsf6	24.19	22.39	25.36	27.84	24.43	23.36	26.27	28.02
NM_172302	Cpsf7	31.62	36.07	32.84	34	34.09	35.96	35.39	36.16
NM_009949	Cpt2	9.96	10.74	10.81	10.3	10.14	11.95	9.33	10.49
NM_013499	Cr1l	75.49	77.24	80.02	77.13	80.43	75.22	80.2	75.59
NM_020608	Cramp1l	9.36	9.75	9.05	9.12	10.87	9.42	9.69	9.98
NM_175357	Crbn	22.32	19.58	17.84	16.73	26.08	22.97	18.88	19.53
NM_007761	Crcp	23.93	22.87	22.26	21.64	23.95	24.64	23.89	21.89
NM_009952	Creb1	16.72	19.51	23.27	21.71	20.89	23.99	27.83	24.48
NM_013497	Creb3	18.62	19.54	19.17	16.6	18.5	18.36	18.1	17.82
NM_001025432	Crebbp	15.02	15.51	14.24	12.4	19.58	15.56	16.35	16.3
NM_177687	Crebl2	8.66	5.93	6.48	4.93	12.76	6.59	6.32	7.08
NM_145151	Crebzf	28.97	26.27	29.75	27.75	29.26	26.82	28.64	27.67
NM_011804	Creg1	14.07	12.58	12.56	10.04	14.38	12.81	12.25	10.53
NM_029720	Creld2	26.32	28.81	48.81	39.18	21.93	26.67	33.76	33.9
NM_001110856	Crem	8.61	13.85	13.36	12.37	11.28	10.85	9.96	10.4
NM_015800	Crim1	10.82	9.94	15.31	17.06	11.99	12.53	17.39	19.08
NM_007763	Crip1	284	238.57	233.49	315.99	403.95	322.55	308.01	348.41
NM_019936	Cript	35.13	31.91	31.71	34.92	39.24	31.98	30.75	34.28
NM_133656	Crk	18.74	20.37	19.45	18.64	20.59	19.82	20.04	20.49
NM_007764	Crkl	25.18	27.67	29.74	28.03	27.57	29.52	30.26	30
NM_001164735	Crlf2	51.62	56.32	56.71	50.49	50.01	46.4	49.6	40.55
NM_018776	Crlf3	45.72	43.3	47.56	45.57	69.35	52.37	55.73	59.08
NM_001024385	Crls1	11.16	9.5	10.26	11.55	10.01	9.11	9.83	10.08
NM_025820	Crnkl1	21.44	22.23	20.58	19.27	24.21	21.98	20.15	21.16
NM_023733	Crot	58.16	80.83	69.15	68.79	62.07	90.44	78.94	84.97
NM_019465	Crtam	32.15	67.43	81.1	37.38	36.55	46.07	69.66	44
NM_019922	Crtap	14.24	14.37	17.81	16.27	12.71	12.43	14.15	13.76
NM_028881	Crtc2	20.09	25.6	24.49	23.2	24.71	28.56	28.68	26.54
NM_173863	Crtc3	18.87	15.38	12.69	12.56	22.9	15.67	14.95	12.61
NM_007771	Cry1	9.42	9.75	9.43	8.79	8.73	8.01	8.89	8.06
NM_174848	Crybg3	4.13	3.54	2.88	3.05	6.94	3.58	2.85	3.45
NM_133679	Cryzl1	20.7	19	16.64	17.44	18.2	20.17	17.77	19.99
NM_026444	Cs	80.38	79.09	88.64	94.29	78.65	80.93	89.44	94.81
NM_139117	Csda	122.39	93.83	146.23	156.18	94.32	63.01	99.92	111.74
NM_144901	Csde1	97.85	97.36	103.08	100.79	107.48	98.2	108.44	107.55
NM_023565	Cse1l	43.97	37.24	41.54	56.54	43.31	35.68	40.54	49.83
NM_009970	Csf2ra	5.33	7.22	7.9	4.69	4.16	5.07	5.73	4.17
NM_030165	Csgalnact2	9.03	9.89	8.12	9.84	7.61	9.77	7.76	9.32
NM_007783	Csk	108.03	110.81	119.79	123.81	108.41	121.48	147.52	152.05
NM_146087	Csnk1a1	145.91	143.36	144.32	147.89	139.68	139.9	137.12	143.81
NM_027874	Csnk1d	56.97	58.95	57.39	51.54	67.93	56.57	60.47	55.41
NM_173185	Csnk1g1	15.35	17.02	16.65	13.76	15.32	16.11	14.96	13.97
NM_134002	Csnk1g2	105.41	96.5	88.48	103.42	108.54	97.11	87.44	95.36
NM_152809	Csnk1g3	18.42	19.57	22.02	20.04	18.31	19.07	20.16	18.91
NM_007788	Csnk2a1	45.61	45.68	51.43	50.8	45.75	48.07	56.1	55.73
NM_009974	Csnk2a2	12.75	12.4	11.87	11.19	12.81	12.63	12.29	11.34
NM_009975	Csnk2b	123.31	127.62	149.22	140.56	128.77	141.35	147.97	151.03
NM_026493	Cspp1	5.93	7.26	6.29	6.52	6.17	8.35	6.22	7.13
NM_153287	Csrnp1	7.42	10.32	9.23	7.64	6.29	6.52	7.22	6.8
NM_007791	Csrp1	86.6	77.23	60.04	89.6	87.74	73.66	59.98	84.7
NM_007792	Csrp2	5.2	4.35	2.6	5.17	7.08	4.78	1.5	4.55
NM_181417	Csrp2bp	9.3	9.6	9.31	10.45	9.11	9.06	9.89	9.47
NM_009977	Cst7	146.54	137.05	194.82	176.33	120.08	101.17	164.39	161.66
NM_007793	Cstb	68.73	59.06	67.89	58.21	64.87	62.8	64.23	53.53
NM_024199	Cstf1	19.3	25.8	28.76	28	19.87	25.76	27.46	27.08
NM_133196	Cstf2	21.78	21.79	25.65	28.19	21.53	23.06	29.02	29.67
NM_031249	Cstf2t	21.36	23.13	24.41	22.72	22	22.49	24.76	24.61
NM_145529	Cstf3	14.98	21.08	21.14	18.86	14.31	21.14	19.55	19.82
NM_146034	Ctage5	36.72	31.54	43.82	43.49	37.89	30.15	46.21	44.86
NM_001198861	Ctbp1	84.93	79.07	82.55	86.28	85.3	75.62	73.64	83.67
NM_001170744	Ctbp2	9.65	7.76	10.02	9.35	6.54	5.34	7.5	5.92
NM_028836	Ctbs	5.52	5.42	4.48	4.35	5.78	6.01	4.9	4.21
NM_181322	Ctcf	61.97	65.24	57.33	67.63	63.21	65.88	58.5	67.33
NM_026017	Ctdnep1	52.9	55.34	58.67	56.22	50.68	51.19	48.94	50.36
NM_026295	Ctdp1	12.36	10.25	10.83	10.97	11.93	10.65	11.22	11.92
NM_153088	Ctdsp1	60.96	54.26	53.68	61.65	64.04	56.78	57.89	64.16
NM_212450	Ctdspl2	19.92	16.49	17.72	20.44	22.17	15.7	17.88	21.01
NM_009818	Ctnna1	53.98	57.41	53.62	58.86	50.11	56.17	52.68	56.25
NM_007614	Ctnnb1	187.67	119.7	117.35	111.29	173.87	112.24	105.15	100.79
NM_025680	Ctnnbl1	20.6	19.51	19.09	23.3	20.74	19.94	21.35	20.6
NM_031251	Ctns	7.09	6.66	5.19	5.01	6.9	5.14	5	4.43
NM_016748	Ctps	12.68	12.16	19.58	23.46	10.84	10.16	18.58	21.66
NM_018737	Ctps2	9.81	9.67	8.1	9.79	11.2	11.69	8.87	10.39
NM_009431	Ctr9	19.39	25.35	21.53	21.68	21.28	28.19	24.34	24.59
NM_008906	Ctsa	52.89	55.32	54.77	51.29	55.58	54.08	55.33	52.58
NM_007798	Ctsb	33.54	31.44	30.2	29.48	35.88	32.94	30.61	32.19
NM_009982	Ctsc	72.81	60.25	63.48	66.17	100.9	64.29	62.9	72.61
NM_009983	Ctsd	485.15	452.93	509.09	442.91	264.37	237.07	273.09	235.87
NM_177662	Ctso	12.44	16.08	14.55	14.12	15.21	18.59	16.32	16.2
NM_021281	Ctss	39.79	43.74	39.35	24.67	74.26	66.01	67.06	54.18
NM_009985	Ctsw	473.23	482.84	493.65	393.32	527.59	536.87	541.5	432.43
NM_022325	Ctsz	35.67	33.28	32.1	33.3	42.63	37.79	40.62	39.83
NM_153775	Ctu2	7.16	8.47	10.09	9.27	6.11	6.94	8.49	7.53
NM_198013	Cuedc1	11.23	11.67	11.93	10.84	10.76	14.11	13.26	11.35
NM_001164290	Cuedc2	25.18	25.62	24.35	25.97	24.44	23.58	22.95	21.94
NM_012042	Cul1	41.99	38.41	41.71	42.92	39.31	36.54	38.52	41.21
NM_029402	Cul2	12.34	13.67	14.9	15.94	12.17	12.33	14.38	15.19
NM_016716	Cul3	73.67	87.56	86.54	85.84	73.02	82.56	86.17	87.57
NM_146207	Cul4a	14.73	18.6	18.19	18.29	14.31	18.54	19.53	19.13
NM_001110142	Cul4b	19.06	17.79	17.88	18.98	21.82	18.37	17.05	19.7
NM_027807	Cul5	9.55	10.76	11.12	9.92	10.22	10.34	10.69	9.98
NM_026307	Cuta	90.62	79.31	94.99	96.41	88.72	85.53	113.63	101.65
NM_001113562	Cutc	7.87	9.28	7.6	6.25	7.22	7.34	6.92	6.27
NM_009986	Cux1	19.76	26.27	21.39	19.99	18.16	21.2	19.05	17.41
NM_023153	Cwc15	109.95	98.54	100.42	107.56	112.62	108.29	108.63	105.92
NM_030560	Cwc22	16.36	16.66	17.24	17.44	17.17	16.55	17.03	18.12
NM_026186	Cwc25	13.53	13.49	12.95	11.34	12.97	13.07	12.63	12.86
NM_026072	Cwc27	15.38	15.09	15.63	14.91	15.48	15.03	14.14	14.26
NM_001081077	Cwf19l1	7.02	6.71	7.09	7.55	6.85	6.53	6.77	7.39
NM_027545	Cwf19l2	12.08	12.25	11.63	10.67	12.43	11.65	11.97	12.3
NM_009910	Cxcr3	22.23	24.92	21.95	22.45	26.37	37.77	36.67	41.08
NM_030712	Cxcr6	32.57	18.94	19.89	17.15	78.66	48.4	57.11	58.11
NM_028375	Cxx1c	7.22	6.92	8.29	6.47	7.82	9.01	8.22	7.62
NM_028868	Cxxc1	34.91	35.87	37.97	34.67	32.91	35.12	37.96	34.7
NM_133687	Cxxc5	71.12	48.19	44.95	36.9	66.75	53.16	44.56	43.13
NM_025797	Cyb5	45.23	42.71	49.37	45.03	44.61	41.84	39.11	37.93
NM_001081320	Cyb561d1	9.28	11.05	8.95	7.35	9.62	10.5	7.81	7.74
NM_019720	Cyb561d2	7.23	7.28	9.54	8.6	6.53	7.75	6.42	7.8
NM_025558	Cyb5b	45.24	36.75	47.87	54.59	41.76	36.64	44.85	52.13
NM_001045525	Cyb5d1	17.95	14.66	10.64	12.25	16.7	14.56	11.81	11.72
NM_028057	Cyb5r1	9.96	9.84	9.04	12.99	8.63	9.83	7.99	11.24
NM_029787	Cyb5r3	34.75	32.53	29.16	33.03	37.44	35.19	29.21	34.94
NM_024195	Cyb5r4	37.12	37.51	35.98	36.72	42.47	39.98	37.56	40.69
NM_007806	Cyba	257.02	230.35	309.29	301.79	270.99	234.33	287.73	285.13
NM_201351	Cybasc3	16.17	21.73	18.8	17.82	16.03	20.8	16.69	17.38
NM_025567	Cyc1	60.29	59.24	64.73	71.14	59.06	52.79	61.19	65.01
NM_001164661	Cyfip1	11.88	14.51	11.81	11.99	10.44	12.66	11.09	11.02
NM_001252460	Cyfip2	72.06	78.76	82.18	84.53	70.86	84.52	85.73	85.45
NM_019396	Cyhr1	23.95	26.17	22.04	20.78	28.98	26.85	22.69	24.67
NM_001128169	Cyld	19.41	17.59	20.89	19.28	22.82	18.93	22.47	22.17
NM_030013	Cyp20a1	14.41	11.58	15.05	15.55	11.38	10.34	13.46	13.87
NM_130882	Cyp4f13	8.12	9.88	9.94	6.9	6.69	9.95	9.63	7.51
NM_024442	Cyp4f16	15.01	18.77	14.65	17.03	22.68	25.13	21.22	24.32
NM_133969	Cyp4v3	13.12	12.96	10.77	9.88	13.98	11.36	9.64	9.62
NM_020010	Cyp51	55.74	20.12	38.12	57.02	42.81	17.09	30.6	42.91
NM_133720	Cysltr2	28.32	21.1	19.92	21.96	28.43	24.32	24.81	25.29
NM_011180	Cyth1	21.04	16.84	15	12.72	20.91	19.98	15.86	13.2
NM_011181	Cyth2	15.21	16.12	12.26	14.19	16.07	16.48	13.39	14.77
NM_028195	Cyth4	91.72	66.69	59.87	54.69	69.4	75.69	63.96	57.92
NM_139200	Cytip	39.57	24.66	31.02	29.63	44.12	30.28	31.97	33.41
NM_177640	D030056L22Rik	17.24	13.55	12.91	19.01	17.36	13.33	11.8	18.03
NM_138601	D10Jhu81e	33.53	28.3	32.92	33.92	31.07	25.93	32.07	32.01
NM_026579	D10Wsu102e	22.39	22.38	22.83	21.99	23.47	25.42	24.31	23.35
NM_145422	D10Wsu52e	87.46	75.51	84.62	84.54	82.81	73.38	84.85	83.28
NM_177777	D11Wsu47e	5.6	7.29	6.7	5.79	6.03	6.47	6.09	5.25
NM_028945	D14Abb1e	9.93	11.5	12.16	10.76	11.06	12.12	12.9	12.88
NM_145959	D15Ertd621e	20.3	18.69	19.41	18	20.74	18.23	18.97	19.6
NM_001252438	D16Ertd472e	21.74	29.44	31.48	31.62	20.53	27.92	26.36	26.72
NM_033477	D17H6S53E	8.18	7.95	7.95	8.51	8.25	8.72	10.93	11.02
NM_080837	D17Wsu104e	43.63	36.43	49.7	47.6	47.04	33.11	40.83	42.39
NM_001033279	D17Wsu92e	42.73	38.57	39.69	36.99	43.42	41.28	40.18	38.23
NM_177474	D19Bwg1357e	23.11	19.58	29.23	28.63	21.16	18.48	29.93	26.37
NM_029648	D19Ertd737e	27.44	24.26	19.28	17.49	32.83	25.17	20.55	20.81
NM_028043	D1Bwg0212e	21.95	17.82	16.74	18.96	21.26	18.41	16.96	19.95
NM_133825	D1Ertd622e	9.55	8.64	10.74	11.47	6.4	6.65	6.73	7.69
NM_145604	D230025D16Rik	11.6	9.21	8.35	9.01	13.26	9.12	8.7	8.14
NM_178882	D2hgdh	5.52	6.95	5.91	5.28	6.65	6.68	6.33	6.28
NM_172660	D2Wsu81e	11.95	11.4	16.66	17.01	12.58	12.13	16.3	16.39
NM_028667	D3Ertd751e	7.03	6.71	5.92	6.52	7.66	6.89	5.67	7.25
NM_001081022	D430042O09Rik	5.77	10.92	5.61	4.44	5.57	11.44	6.25	4.73
NM_023665	D4Wsu53e	341.84	271.72	279.14	254.18	378.55	264.33	258.88	257.99
NM_001081232	D5Ertd579e	8.72	9.06	8.11	7.3	8.87	9.5	8.33	8.12
NM_138594	D6Wsu163e	11.83	8.44	9.96	11.29	11.29	7.61	10.49	11.28
NM_001007571	D8Ertd738e	106.64	97.61	92.43	98.92	109.7	97.7	96.43	102.44
NM_172911	D8Ertd82e	12.26	17.59	11.89	11.32	12.71	14.79	10.28	10.59
NM_172681	D930015E06Rik	11.86	8.83	8.18	9.26	13.22	11.7	12.23	12.99
NM_001114124	Dab2ip	7.05	10.7	9.06	10.12	4.51	9.97	9.3	8.91
NM_010015	Dad1	32.33	29.9	34.78	32.32	30.55	26.54	30.57	30.23
NM_010017	Dag1	7.08	8.52	7.33	8.67	8.18	8.35	8.82	7.99
NM_144915	Daglb	3.51	4.15	4.57	5.71	3.88	3.49	5.13	5.01
NM_145496	Dak	8.59	7.92	8.58	9.43	8.41	8.04	8.83	8.96
NM_026378	Dalrd3	24.84	30.79	27.16	23.74	21.59	28.34	23.51	20.11
NM_146057	Dap	128.35	146.05	108.27	109.5	130.99	139.13	95.29	100.22
NM_022994	Dap3	8.37	7.63	7.7	8.66	7.18	6.93	6.58	7.88
NM_010019	Dapk2	71.6	56.19	61.37	54.83	80.54	64.89	65.91	58.28
NM_001190474	Dapk3	18.94	20.57	19.92	18.59	16.53	20.13	21.13	17.27
NM_011932	Dapp1	14.77	13.41	12.61	9.7	10.29	12.46	10.98	10.31
NM_177445	Dars	56.27	50.51	67.02	76.27	51.99	47.88	69.51	70.64
NM_172644	Dars2	7.17	6.69	6.44	8.69	6.36	6.48	5.79	7.08
NM_001199733	Daxx	16.72	18.55	17.82	16.19	17.12	18.01	16.72	17.24
NM_001122605	Dazap1	77.47	75.57	74.83	90.02	73.82	74.64	76.94	87.49
NM_011873	Dazap2	279.93	261.64	221.31	222.94	311.94	280.54	235.33	252.87
NM_013726	Dbf4	32.19	30.4	24.87	41.66	32.18	32.72	26.15	40.07
NM_001037999	Dbi	161.74	132.21	115.99	158.46	172.63	121.07	102.81	133.61
NM_001146308	Dbnl	74.82	78.69	87.25	89.05	72.07	81.25	85.46	89.6
NM_016974	Dbp	5.13	5.33	3.36	3.97	6.58	7.9	7.38	6.24
NM_031403	Dbr1	12.2	11.88	11.91	15.15	11.73	11.47	12.21	13.88
NM_010022	Dbt	9.63	9.31	9.68	10.2	8.94	9.81	11.24	11.3
NM_153167	Dcaf10	6.12	6.36	6.05	5.82	6.57	6.41	5.85	5.73
NM_026893	Dcaf12	33.68	28.22	29.22	29.12	35.26	28.1	25.39	26.38
NM_198606	Dcaf13	35.11	38.97	39.95	43.54	35.87	37.87	43.16	41
NM_172502	Dcaf15	28.1	36.94	37.77	41.58	31.71	46.9	45.42	46.36
NM_030246	Dcaf4	10.23	10.19	11.72	10.28	9.99	11.34	11.6	11.55
NM_177267	Dcaf5	17.68	20.3	19.32	18.03	18.78	23.19	21.64	21.75
NM_028759	Dcaf6	8.07	8.53	7.72	6.87	8.43	8.69	7.1	7.29
NM_027946	Dcaf7	44.05	46.92	45.92	48.63	41.66	42.05	41.95	44.29
NM_153555	Dcaf8	35.84	40.31	40.69	34.72	45.64	40.02	40.53	39.95
NM_026551	Dcakd	9.48	9.02	10.64	9.5	8.45	9.05	11.1	10.5
NM_007832	Dck	25.73	20.08	16.47	35.95	30.37	20.33	18.95	34.07
NM_133865	Dclre1b	6.47	6.8	7.05	8.62	7.2	7.3	8.54	9.26
NM_175683	Dclre1c	8.72	11.03	9.48	9.01	8.51	11.34	10.05	9.71
NM_133761	Dcp1a	10.29	12.29	12.99	11.71	10.84	11.91	11.98	12.29
NM_027490	Dcp2	14.1	14.2	14.53	17.64	16.27	14.94	15.29	18.66
NM_027030	Dcps	55.1	41.65	48.3	57.84	45.34	39.2	40.56	46.97
NM_007835	Dctn1	35.73	38.41	36.97	38.74	35.76	37.55	36.12	39.07
NM_001190453	Dctn2	61.71	65.68	63.22	56.15	63.38	71.39	62.39	60.08
NM_016890	Dctn3	50.54	48.61	49.36	52.55	54.02	50.92	48.41	51.3
NM_021608	Dctn5	52.29	61.61	53.05	53.18	55.35	59.86	55.22	55.11
NM_011722	Dctn6	48.35	51.28	54.67	54.28	53.1	57.28	57.37	57.55
NM_023203	Dctpp1	47.6	31	39.37	68.87	43.61	29.99	37.11	55.2
NM_001205361	Dcun1d1	17.88	18.47	19.55	18.97	19.49	19.03	20.43	18.56
NM_001024504	Dcun1d2	6.67	7.34	8.93	9.82	7.08	8.64	10.13	10.4
NM_029775	Dcun1d5	56.37	50.2	62.56	61.24	54.3	48.52	55.75	53.38
NM_026428	Dcxr	13.62	15.92	17.3	13.62	13.44	13.53	15.48	12.43
NM_025600	Dda1	24.69	26.69	30.21	30.93	25.84	30.27	30.63	31.69
NM_015735	Ddb1	104.9	98.32	112.15	119.64	101.33	92.08	101.38	110.82
NM_028119	Ddb2	14.53	13.96	10.7	14.4	18.13	14.96	10.26	15.33
NM_001190448	Ddc	0.69	1.02	0.87	1	6.34	4.21	5.06	6.04
NM_001042719	Ddhd1	5.47	7.29	6.43	7.27	5.83	7.27	6.66	7.45
NM_028102	Ddhd2	15.15	13.13	12.91	11.79	16.05	13.2	14.01	12.65
NM_001017966	Ddi2	8.56	6.21	6.86	6.4	9.24	6.52	7.18	7.49
NM_029083	Ddit4	89.97	75.72	80.88	56.1	38.88	76.81	75.45	57.21
NM_007838	Ddost	104.26	88.98	100.32	113.86	92.36	81.88	93.46	103.99
NM_029832	Ddrgk1	52.72	52.3	48.89	50.73	50.57	45.97	46.05	46.82
NM_010027	Ddt	32.99	31.72	35.08	33.95	32.4	35.64	32.53	33.46
NM_134040	Ddx1	50.39	41.97	50.09	54.74	45.85	37.32	45.43	48.66
NM_029936	Ddx10	31.19	24.75	29.24	27.91	27.96	18.96	30.52	24.25
NM_001003919	Ddx11	8.53	9.93	8.64	12.06	7.73	9.56	9.16	10.71
NM_199080	Ddx17	145.83	153.88	164.45	148.62	138.64	162.79	162.97	151.88
NM_025860	Ddx18	30.66	28.34	46.52	43.19	27.4	30.02	45.38	41.92
NM_007916	Ddx19a	21.05	19.67	20.15	22.34	21.2	19.47	20.38	21.7
NM_172284	Ddx19b	6.71	8.3	7.62	7.07	6.36	8.57	7.89	7.63
NM_017397	Ddx20	14.9	14.99	13.8	16.67	12.37	14.18	12.69	14.2
NM_019553	Ddx21	52.74	49.8	78.74	67.6	48.81	46.76	81.68	67.74
NM_001080981	Ddx23	38.54	39.48	41.11	39.11	36.82	36.25	38.18	37.42
NM_001159502	Ddx24	33.92	37.27	39.9	37.88	33.67	37.24	40	39.39
NM_172779	Ddx26b	7.95	7.43	6.69	6.86	8.62	8.5	7.3	7.49
NM_153065	Ddx27	31.85	29.9	37.17	39.95	28.61	27.61	36.92	35.74
NM_028038	Ddx28	18.72	21.81	21.32	22.66	20.34	22.58	22.45	24.77
NM_001033294	Ddx31	5.79	5.62	6.43	6.23	5.39	4.9	6.39	5.59
NM_197982	Ddx39	65.37	58.35	59.49	81.65	56.74	54.9	53.1	66.08
NM_019693	Ddx39b	157.69	161.69	170.45	192.56	158.56	152.93	177.8	195.57
NM_010028	Ddx3x	122.23	103.69	102.01	108.43	119.82	114.79	110.27	115.27
NM_012008	Ddx3y	28.22	26.94	28.62	26.33	33.41	29.3	29.35	29.39
NM_134059	Ddx41	29.49	33.12	31.29	28.69	27.04	31.37	27.67	27.45
NM_028074	Ddx42	34.3	37.52	38.88	39.24	38.57	37.33	40.23	42.86
NM_001191044	Ddx43	4.92	3.45	2.37	3.9	5.29	4.46	3.79	4.71
NM_145975	Ddx46	40.18	36	36.14	38.57	42.23	36.37	37.25	38.77
NM_026360	Ddx47	51.54	48.69	48.69	48.64	49.51	48.17	51.07	47.21
NM_001024922	Ddx49	22.79	19.98	23.49	22.83	21.47	20.17	22.82	21.33
NM_007840	Ddx5	347.08	398.51	410.61	369.28	392.22	423.38	431.82	418.61
NM_053183	Ddx50	41.57	35.73	37.06	38.08	40.36	37.42	37.62	41.08
NM_027156	Ddx51	5.4	4.97	6.1	6.3	4.9	5.12	5.78	5.59
NM_030096	Ddx52	28.63	28.94	24.13	24.17	29.42	28.29	24.07	23.57
NM_028041	Ddx54	21.11	24	28.67	25.7	18.88	21.92	27.88	25.49
NM_026409	Ddx55	9.31	10.03	9.52	10.09	9.4	9.45	9.67	9.52
NM_026538	Ddx56	11.87	11.15	15.64	15.94	10.35	9.85	14.16	13.34
NM_172689	Ddx58	35.67	42.44	41.39	38.15	42.05	57	57.55	55.33
NM_001110826	Ddx6	120.76	103.55	89.75	79.92	150.09	118.91	101.8	92.77
NM_026794	Deb1	20.46	16.59	22.3	25.56	17.98	17.12	20.18	21
NM_026172	Decr1	11.01	10.3	9.88	10.39	10.19	11.21	9.69	9.71
NM_011933	Decr2	10.52	13.48	10.39	10.35	9.86	13.71	10.79	11.1
NM_001128609	Dedd	14.12	14.64	14.22	13.25	13.6	13.91	13.07	12.82
NM_207677	Dedd2	20.51	20.64	22.22	20.19	20.52	21.16	22.88	23.14
NM_027185	Def6	72.78	65.94	56.43	62.87	55.46	68.98	59.93	60.52
NM_001253783	Def8	6.49	8.07	6.54	6.39	5.19	6.95	6.17	5.62
NM_007853	Degs1	50.23	53.88	68.91	66.68	54.27	57.92	76.41	70.66
NM_025900	Dek	156.02	123.55	114.84	169.71	156.92	118.05	112.64	160.6
NM_146122	Dennd1a	7.92	6.91	6.93	8.04	8.78	7.99	8.43	9.3
NM_001166501	Dennd1b	14.69	14.05	15.08	14.43	14.8	14.97	15.5	15.22
NM_153551	Dennd1c	47.02	72.34	65	54.27	51.28	84.32	75.56	66.12
NM_001093754	Dennd2d	29.26	26.19	33.14	32.91	21.38	24.58	30.2	27.55
NM_001081066	Dennd3	16.19	15.41	15.77	9.88	8.88	10.21	8.19	6.42
NM_001162917	Dennd4a	47.05	71.32	84.47	64.94	33.49	29.65	36.21	31.32
NM_201407	Dennd4b	15.6	21.72	22.67	19.22	14.88	18.96	22.17	18.83
NM_184088	Dennd4c	28.35	23.11	22.53	20.43	31.16	19.9	17.92	17.8
NM_021494	Dennd5a	5.16	4.42	5.29	4.21	2.59	1.54	1.77	1.78
NM_026603	Denr	35.35	33.33	37.22	38.46	34.51	33.32	38.83	39.84
NM_001172092	Depdc1a	20.22	17.82	12.27	23.01	24.15	18.62	13.77	24.08
NM_178683	Depdc1b	15.54	14.2	6.82	14.29	17.29	15.05	8.25	13.64
NM_001025426	Depdc5	4.51	5.5	4.4	5.61	4.6	4.99	4.38	5.62
NM_172733	Dera	17.42	16.52	16.72	21.77	20.86	19.29	19.39	21.78
NM_024207	Derl1	38.61	34.87	37.83	36.66	36.2	33.89	32.58	35.79
NM_033562	Derl2	17.79	16.03	19.85	20.02	16.36	17.34	16.97	18.71
NM_029585	Det1	6.92	7.73	7.67	8.44	7.05	9.16	8.33	9.29
NM_001025296	Dffa	13.3	13.21	15.74	14.86	12.28	11.43	16.08	15.3
NM_007859	Dffb	7.89	8.14	7.08	8.2	7.76	8.35	7.78	7.92
NM_010046	Dgat1	11.86	15.86	16.02	15.86	13.92	16.91	13.18	15.37
NM_022408	Dgcr14	12.03	14.49	11.66	12.62	12.32	15.14	13.1	12.74
NM_010048	Dgcr2	22.2	20.98	21.86	22.53	22.01	20.7	20.55	20.6
NM_033324	Dgcr8	20.38	17.13	17.56	23.39	21.19	18.13	18	22.88
NM_016811	Dgka	34.78	36.19	26.74	27.38	90.2	70.56	51.01	58.26
NM_177646	Dgkd	19.37	26.13	26.54	25.59	18.52	26.71	23.15	24.08
NM_199011	Dgkq	4.95	6.83	5.51	4.83	5.73	6.44	5.49	4.63
NM_001166597	Dgkz	72.84	85.64	78.38	71.74	80.66	83.32	75.51	69.06
NM_013764	Dguok	22	25.12	26.03	25.71	21.82	26.13	29.74	28.78
NM_053272	Dhcr24	45.6	19.76	39.64	53.31	39.51	19.68	35.54	46.13
NM_007856	Dhcr7	23.38	11.85	15.79	21.59	22.15	12.82	16.55	22.49
NM_026144	Dhdds	16.87	18.53	16.09	16.65	16.12	16.16	14.77	17.07
NM_027903	Dhdh	3.85	4.61	5.61	5.47	4.93	5.23	7.66	6.53
NM_010049	Dhfr	10.11	5.26	6.11	11.74	10.16	5.4	6.22	10.74
NM_020046	Dhodh	6.16	4.66	7.49	7.92	5.32	4.59	6.92	6.19
NM_001039514	Dhps	16.78	18.26	23.15	22.03	17.17	19.81	22.95	21.58
NM_026819	Dhrs1	17.09	17.6	15.39	17.62	16.03	16.86	15.5	17.28
NM_177564	Dhrs11	17.86	22.3	21.41	19.55	16.27	22.7	19.64	22.17
NM_183286	Dhrs13	5.16	4.16	5.82	7.03	4.13	3.14	5.76	5.97
NM_001037938	Dhrs4	13.98	12.97	13.14	15.43	16.36	13.91	13.91	14.12
NM_025522	Dhrs7	31.69	29.53	21.29	25.4	26.31	24.64	20.34	21.87
NM_001172112	Dhrs7b	10.09	8.59	8.32	9.59	7.89	7.3	7.23	8.09
NM_007839	Dhx15	93.59	88.03	102.06	105.37	92.75	91.2	103.99	109.31
NM_026987	Dhx16	28.01	28.4	26.6	30.9	26.53	30.07	27.13	27.52
NM_172594	Dhx29	7.39	9.35	12.99	9.53	6.2	7.49	11.15	9.36
NM_001252682	Dhx30	14.63	16.46	19.24	17.04	14.84	16.22	17.7	16.54
NM_133941	Dhx32	9.48	10.29	7.9	9.23	8.55	9.67	7.7	8.66
NM_178367	Dhx33	10.76	12.74	15.59	13.12	10.91	12.2	14.98	12.37
NM_027883	Dhx34	5.64	8.62	7.91	7.49	7.41	10.39	9.97	9.72
NM_145742	Dhx35	8.74	9.57	9.22	8.57	9.15	8.01	7.87	7.72
NM_028136	Dhx36	19.65	20.36	20.56	21.28	21.72	21.23	21.15	22.18
NM_203319	Dhx37	8.17	9.84	11.17	10.6	7.94	8.67	10.97	9.85
NM_178380	Dhx38	19.79	21.25	20.61	21.44	19.26	20.97	21.84	19.56
NM_026191	Dhx40	21.92	22.19	17.01	14.8	28.75	19.29	16.62	16.18
NM_001163759	Dhx57	10.13	11.71	9.23	9.38	11.73	12.77	11.18	10.33
NM_030150	Dhx58	5.72	8.18	7.05	5.52	5.34	7.86	6.44	6.64
NM_144831	Dhx8	16.28	17.96	17.61	15.83	16.64	16.58	16.65	16.23
NM_007842	Dhx9	77.34	68.42	82.23	90.4	81	70.44	85.83	89.17
NM_023232	Diablo	17.65	22.47	20.29	19.4	21.17	22.32	19.08	19.59
NM_007858	Diap1	64.68	77.94	85.39	81.53	60.26	67.27	72.59	70.41
NM_172493	Diap2	5.6	5.94	5.3	6.18	6.01	6.8	6.26	6.64
NM_019670	Diap3	19.04	20.32	13.07	25.55	20.5	21.51	13.24	25.01
NM_148948	Dicer1	11.66	11.96	12.85	12.91	11.88	12.72	13.88	13.78
NM_175551	Dido1	17.87	21.45	22.91	21.33	16.4	22.26	23.52	23.29
NM_145415	Diexf	3.62	4.35	5.33	4.37	3.52	4.08	5.75	5.05
NM_025447	Dimt1	4.19	6.17	7.09	7.17	4.16	6.19	8.13	7.31
NM_001159361	Dip2b	10.41	7.91	7.78	7.2	11.58	7.02	7.71	7.88
NM_028315	Dis3	13.96	13.2	17.26	20	12.4	13.31	17.86	19.06
NM_001001295	Dis3l	7.76	10.62	11.1	10.17	8.68	10.92	11.33	10.25
NM_001172157	Dis3l2	9.12	9.77	10.92	9.14	9.72	10.28	11.9	12.14
NM_178118	Dixdc1	15.59	12.81	12.97	17.31	7.49	5.53	4.79	3.9
NM_001030307	Dkc1	35.06	30.17	58.85	60.21	36.74	29.58	58.1	55.58
NM_015789	Dkkl1	32.15	35.9	31.31	23.79	40.04	44.11	39.87	37.04
NM_145614	Dlat	13.33	14.64	17.22	17.97	11.63	11.82	14.3	14.23
NM_007861	Dld	41.24	43.67	42.79	39.2	43.24	41.08	38.14	40.63
NM_007862	Dlg1	18.27	18.9	20.99	20.64	20.53	20.67	22.88	22.09
NM_007864	Dlg4	5.64	7.8	8.62	7.56	5.09	7.42	8.42	8.11
NM_146128	Dlgap4	10.63	14.12	12.61	10.04	10.81	13.48	12.67	11.15
NM_001145949	Dlgap5	23.47	23.19	17.69	28.32	27.01	27.6	18.81	30.16
NM_030225	Dlst	65.22	72.52	74.72	74.71	71.43	92.46	100.29	91.82
NM_023178	Dmap1	15.53	16.4	13.71	13.33	14.1	15.18	12.25	13.14
NM_011806	Dmtf1	18.52	19.81	20.76	19.94	20.77	20.26	22.06	21.89
NM_010058	Dmwd	5.13	10.08	8.62	9.96	1.69	5.7	4.84	3.41
NM_001081371	Dmxl1	6.46	6.44	7.21	6.53	7.86	7.08	7.51	7.49
NM_177372	Dna2	4.09	2.75	3.47	7.4	4.29	3.38	3.86	7.19
NM_001164671	Dnaja1	38.01	43.38	51.1	45.38	35.35	46.43	52.9	46.32
NM_019794	Dnaja2	47.9	51.3	56.77	58.68	50.38	56.67	59.73	61.1
NM_023646	Dnaja3	12.79	14.55	17.59	15.64	12.12	12.91	17.17	14.79
NM_018808	Dnajb1	23.07	22.39	24.48	27.7	22.26	21.88	23.89	24.21
NM_026400	Dnajb11	44.66	44.51	63.7	55.24	43.2	41.65	58.03	52.98
NM_019965	Dnajb12	17.07	17.08	15.68	16.06	19.96	18.27	16.14	17.17
NM_027287	Dnajb4	13.05	10.43	11.05	8.32	10.89	6.95	8.25	7.32
NM_001037940	Dnajb6	64.32	60.44	62.41	63.66	68.74	61.08	62.7	64.48
NM_013760	Dnajb9	15.25	9.68	12.94	10.06	13.98	8.32	12.61	11.43
NM_007869	Dnajc1	20.24	20.68	21.03	19.62	20.72	18.96	20.86	18.61
NM_024181	Dnajc10	22.58	24.62	25.03	24.37	17.7	22.51	19.07	18.87
NM_172704	Dnajc11	16.47	15.68	20.35	19.42	15.79	14.81	20.54	17.85
NM_013888	Dnajc12	6.27	6.75	4.1	3.99	4.07	3.57	2.76	3.01
NM_001163026	Dnajc13	18.16	17.89	18.62	18.36	17.75	17.9	18.7	19.41
NM_028873	Dnajc14	24.35	25.53	24.57	25.2	26.67	26.49	24.96	27.31
NM_025384	Dnajc15	132.14	121.73	121	126.73	170.77	136.69	119.93	119.02
NM_172338	Dnajc16	4.3	5.51	5.43	4.37	5.8	5.79	5.47	4.74
NM_139139	Dnajc17	8.87	8.45	7.58	8.26	6.55	8.94	8.81	9.45
NM_001026211	Dnajc19	38.26	35.2	38.4	44.43	39.96	34.04	36.51	37.73
NM_009584	Dnajc2	48.99	46.34	55.41	61.77	41.77	46.42	57.35	56.72
NM_030046	Dnajc21	13.55	14.41	17.84	20.75	13.84	12.77	17.43	19.93
NM_026992	Dnajc24	8.59	9.37	9.58	10.82	8.09	10.3	9.82	9.85
NM_001033165	Dnajc25	3.34	4.59	5.81	5.02	2.82	3.28	4.34	3.55
NM_008929	Dnajc3	41.4	39.85	51.65	46.09	45.69	42.03	54.18	52.57
NM_025362	Dnajc30	10.4	12.75	14.66	11.13	9.91	13.14	12.2	12.37
NM_020566	Dnajc4	14.25	17.32	16.53	13.99	18.67	20.17	17.04	17.34
NM_016775	Dnajc5	45.15	46.72	49.33	44.61	42.11	47.03	46.06	45.6
NM_019795	Dnajc7	68.98	71.58	69.88	69.53	73.87	78.59	75.58	76.7
NM_172400	Dnajc8	94.89	84.89	83.96	99.73	112.18	93.55	90.54	106.55
NM_134081	Dnajc9	63.66	53.25	53.66	85.09	66.72	49.93	48.09	71.32
NM_017470	Dnalc4	7.07	6.79	5.17	5.3	7.11	6.67	4.59	4.69
NM_027109	Dnase1l1	9.58	10.29	10.28	8.97	9.59	9.94	8.67	7.06
NM_010062	Dnase2a	3.83	4.23	3.25	4.18	6.66	4.81	4.16	5.06
NM_001139504	Dnlz	9.32	8.74	9.5	10.06	8.82	9.2	9.83	10.31
NM_152816	Dnm1l	35.08	34.65	36.71	35.13	37.5	36.24	38.93	39.2
NM_001253893	Dnm2	56.87	69.03	63.45	60.45	55.85	72.92	68.8	65.53
NM_028029	Dnmbp	4.02	5.84	5	4.5	5.02	7.4	6.53	6.61
NM_001199433	Dnmt1	67.51	58.98	62.72	95.6	63.11	53.45	64.32	86.57
NM_007872	Dnmt3a	19.28	17.38	16.28	13.96	16.84	15.25	15.64	13.96
NM_001003961	Dnmt3b	7.88	5.81	5.09	5	7.66	5.03	5.79	4.63
NM_001110831	Dnpep	17.01	16.76	18.22	15.22	18.23	19.39	15.43	14.7
NM_133763	Dnttip1	28.59	32.02	30.26	29.63	32.36	36.06	32.64	32.31
NM_153806	Dnttip2	27.98	29.08	32.86	32.52	28.12	28.77	33.17	32.46
NM_175291	Dock10	70.44	71.79	81.11	80.3	79.83	75.81	88.44	87.8
NM_001009947	Dock11	33.72	35.75	33.81	36.74	34.49	36.3	35.05	37.98
NM_033374	Dock2	102.02	99.17	113.97	104.57	101.23	97.36	109.94	103.85
NM_177780	Dock5	16.62	18.79	11.05	9.77	16.92	23.76	12.54	10.52
NM_028785	Dock8	98.98	116.59	133.55	121.62	106.22	114.12	133.05	120.24
NM_001128307	Dock9	5.57	4.4	5.98	5.3	3.56	2.33	3.78	3.56
NM_133964	Dohh	19.47	17.64	21.99	22.62	20.34	17.61	20.13	20.98
NM_010070	Dok1	28.62	28.36	27.32	25.11	33.01	40.08	31.44	30.71
NM_177648	Dolk	5.31	5.71	6.29	5.53	5.12	4.82	5.3	4.38
NM_020329	Dolpp1	13.45	15.36	15.85	14.66	11.06	14.77	14.12	14.51
NM_033613	Dom3z	13.32	14.23	13.12	14.49	13.57	14.23	12.78	15.42
NM_021720	Donson	15.02	11.38	14.31	18.25	15.11	11.44	13.8	15.78
NM_177208	Dopey1	6.76	6.94	6.53	6.41	8.36	7.82	8.69	7.81
NM_027293	Dopey2	7.17	9.34	7.28	6.46	7.76	9.89	7.6	6.83
NM_199322	Dot1l	19.99	18.47	14.35	15.46	15.13	13.99	15.95	15.46
NM_007875	Dpagt1	20.38	17.62	23.01	23.42	17.28	16.2	17.76	22.29
NM_172639	Dpcd	14.35	14.68	14.12	13.68	13.96	16.86	13.78	12.24
NM_176913	Dpep2	6.83	6.77	4.96	4.37	15.13	14.24	10.21	9.97
NM_011262	Dpf2	36.17	34.66	35.58	32.76	35.53	35.73	36.34	33.67
NM_144491	Dph1	5.28	4.59	6.87	4.96	3.97	3.47	4.78	3.82
NM_026344	Dph2	6.3	7.46	8.56	7.01	5.22	7.82	8.57	6.97
NM_172254	Dph3	10.95	11.27	10.61	10.92	10.1	11.09	9.2	10.06
NM_027193	Dph5	8.93	6.86	10.07	9.88	7.97	7.14	10.66	8.48
NM_010072	Dpm1	20.2	18.22	18.23	17.5	19.54	16.33	16.67	18.74
NM_010073	Dpm2	43.59	34.42	36.11	32.79	42.63	36.58	34.73	32.03
NM_026767	Dpm3	47.59	44.98	39.18	50.42	47.48	37.52	40.66	43.04
NM_133803	Dpp3	33.04	36.53	36	39.79	30.49	36.9	36.64	37.14
NM_031843	Dpp7	6.19	5.69	5.26	4.69	4.59	4.41	4.09	4.75
NM_028906	Dpp8	36.76	41.12	40.14	39.04	38.46	43.75	42.23	40.13
NM_172624	Dpp9	26.77	28.81	31.07	30.86	26.61	28.26	28.3	28.84
NM_172920	Dpy19l1	26.81	26.84	31.03	34.18	29	27.21	33.82	35.66
NM_178704	Dpy19l3	7.87	10.13	7.92	7.28	7.62	11.05	8.4	8.99
NM_001081201	Dpy19l4	7.36	8.58	8.31	7.72	7.77	8.31	7.68	8.22
NM_024428	Dpy30	49.98	50.01	56.22	69.22	53.94	54.22	55.96	64.38
NM_009955	Dpysl2	20.37	14.73	14.59	20.88	22.53	15.44	16.4	22.45
NM_026106	Dr1	33.95	32.29	33.26	33.62	31.52	32.9	35.25	33.85
NM_026013	Dram2	16.27	15.74	14.76	13.79	19.82	18.24	17.6	17.82
NM_024176	Drap1	102.4	90.93	105.61	118.27	96.6	88.47	106.28	105.17
NM_007879	Drg1	51.58	47.6	55.85	60.07	51.38	45.99	48.19	52.53
NM_021354	Drg2	26.45	24.49	27.54	29.14	27.05	22.14	27.98	27.31
NM_001130149	Drosha	12.7	14.99	14.06	15.61	12.86	14.71	15.46	17.32
NM_013505	Dsc2	5.03	3.81	5.01	6.54	3.69	2.56	3.03	3.54
NM_031174	Dscam	11.96	8.57	17.76	8.14	11	8.35	16.95	8.72
NM_183089	Dscc1	9.62	5.68	6.03	11.6	8.63	5.97	5.3	10.07
NM_007834	Dscr3	15.89	17.74	18.51	18.72	14.93	18.62	18.32	17.98
NM_172508	Dse	15.12	16.23	17.92	15.19	17.95	14.55	16.46	15.59
NM_025853	Dsn1	15.87	13.25	10.28	16.25	16.56	13.17	10.11	14.94
NM_019771	Dstn	25.04	24.05	20.78	18.1	21.21	18.46	16.5	15.1
NM_025314	Dtd1	11.09	7.81	10.14	11.75	10.63	7.7	11.25	9.45
NM_029766	Dtl	18.93	9.16	15.1	22.36	17.41	7.98	14.56	19.14
NM_025772	Dtnbp1	29.82	30.5	24.75	27.83	33.89	28.1	22.95	22.74
NM_026981	Dtwd1	4.87	5.53	6.6	5.37	3.95	5.08	4.75	3.18
NM_001256096	Dtx2	6.85	7.34	6.09	5.65	6.6	6.55	5.34	6.04
NM_030714	Dtx3	38.78	43.12	40.99	33.4	46.26	48.01	43.6	38.68
NM_001013371	Dtx3l	33.32	41.01	36.22	34.84	42.82	43.74	47.36	43.64
NM_001105667	Dtymk	43.65	35.63	42.43	58.15	41.73	35.87	42.2	51.12
NM_026824	Dus1l	20.06	21.72	25.19	24.93	20.04	21.47	23.8	23.09
NM_025518	Dus2l	9.46	13.5	14.13	17.81	11.44	16.53	17.06	18.58
NM_144858	Dus3l	16.79	17.05	18.7	17.35	16.71	18.77	18.3	16.94
NM_028002	Dus4l	3.16	3.86	5.71	5.11	2.88	3.64	5.18	3.95
NM_013642	Dusp1	3.76	3.92	3.51	5.17	2.83	3.56	3.37	5.02
NM_028099	Dusp11	38.13	43	41.25	39.69	39.81	46.96	44.21	42.32
NM_023173	Dusp12	7.91	8	8.91	8.26	7.05	7.68	7.88	7.86
NM_024438	Dusp19	9.73	9.86	10.19	10.2	9.87	9.71	9.6	9.31
NM_001037955	Dusp22	15.34	14.85	16.05	14.72	14.99	16.41	15.61	15.82
NM_028207	Dusp3	5.1	5.04	5.07	3.96	3.14	3.74	4.33	4.23
NM_023595	Dut	50.9	36.09	44.09	80.77	46	33.86	41.1	61
NM_010091	Dvl1	13.23	12.87	16	14.65	13.35	14	15.76	14.82
NM_007888	Dvl2	10.9	11.41	11.55	12.54	10.84	11.89	12.21	11.45
NM_007889	Dvl3	9.59	12.8	11.83	10.91	10.16	12.32	13.86	11.61
NM_027727	Dym	14.43	14.46	15.65	17.53	14.05	14.83	14.91	15.24
NM_030238	Dync1h1	30.08	32.28	31.13	29.29	31.5	30.55	31.81	29.78
NM_001198872	Dync1i2	47.85	53.09	51.52	54.7	50.05	54.44	49.48	54.64
NM_146229	Dync1li1	23.99	31.35	28.01	27.47	24.52	28.58	27.4	27.24
NM_001013380	Dync1li2	24.43	21.72	18.26	17.96	18.24	17.96	16.6	15.67
NM_019682	Dynll1	47.93	59.96	80.15	70.91	40	64.49	76.63	67.53
NM_026556	Dynll2	42.77	40.24	43.89	52.81	40.7	40.8	44.96	51.25
NM_025947	Dynlrb1	98.91	94.84	103.25	108.54	115.96	106.28	117.25	119.13
NM_025975	Dynlt3	35.53	33.81	32.71	31.91	38.53	37.12	32.88	31.81
NM_007890	Dyrk1a	20.75	20.51	18.63	18.88	22.14	21.6	20.65	22.03
NM_001037957	Dyrk1b	11.46	13.03	7.18	5.82	14.55	15.36	8.08	7.78
NM_001014390	Dyrk2	18.82	17.77	15.53	14.42	28.74	23.87	24.84	25.39
NM_145508	Dyrk3	5.38	6.35	4.3	4.48	5.38	4.12	3.3	2.84
NM_207210	Dyrk4	0.03	0.15	0.05	0.05	6.48	4.92	4.53	5.29
NM_001110017	Dzip3	4.69	6.29	5.36	5.35	5.45	6.12	5.29	5.97
NM_175332	E130012A19Rik	9.61	8.94	14.99	14.78	8	9.04	14.6	12.69
NM_172726	E130309D02Rik	12.96	13.81	13.88	17.02	11.13	13.26	14.51	14.46
NM_007891	E2f1	15.08	8.76	13.91	23.22	13.79	9.19	15.18	19.42
NM_177733	E2f2	12.58	6.79	5.46	11.49	13.03	6.66	6.01	11.21
NM_010093	E2f3	8.35	7.86	9.54	11.68	6.32	8.87	11.12	11.82
NM_148952	E2f4	63.55	56.23	57.41	57.24	52.47	51.77	57.81	57.48
NM_007892	E2f5	4.56	6.77	5.74	5.97	6.34	5.85	6.47	6.33
NM_178609	E2f7	8.14	7.23	4.49	10.53	8.8	6.92	5.28	9.88
NM_001013368	E2f8	20.11	17.48	11.27	27.03	21.9	17.69	14.5	29.3
NM_153548	E430025E21Rik	21.31	21.69	19.35	21.33	19	19.97	18.86	19.39
NM_007893	E4f1	17.83	13.95	12.3	12.1	15.1	13.93	13.32	12.89
NM_028932	Eaf1	17.02	21.72	22.25	23.1	14.92	20.25	21.51	21.28
NM_025456	Eapp	30.73	33.45	28.43	29.39	34.57	30.31	30.37	25.8
NM_019480	Ebag9	12.98	16.3	16.91	18.81	13.93	16.47	17.5	15.94
NM_026932	Ebna1bp2	23.18	20.68	28.67	30.13	21.68	20.34	29.84	26.58
NM_007898	Ebp	38.72	36.3	37.01	41.44	43.31	36.7	37.69	42.3
NM_026598	Ebpl	5.9	6.34	4.49	4.03	6.42	6.48	5.02	4.69
NM_027475	Ecd	19.56	19.78	23.62	23.25	18.36	18.01	22.21	22.31
NM_016772	Ech1	95.21	91.38	101.75	90.94	91.4	81.98	89.84	77.84
NM_025855	Echdc1	13.21	10.02	13.04	15.83	12.09	8.97	12.67	13.99
NM_053119	Echs1	27.91	25.34	25.66	26.27	22.91	23.79	25	22.36
NM_010023	Eci1	25.42	20.42	27.75	26.48	24.72	23.13	28.58	27.15
NM_011868	Eci2	26.27	23.64	21.7	22.66	25.99	23.53	18.98	21.48
NM_012029	Ecsit	11.84	12.77	15.89	14.04	10.03	9.51	18.6	14.83
NM_007900	Ect2	26.25	28.22	20.14	32.98	27.81	28.49	19.12	32.52
NM_153799	Edc3	22.31	18.91	14.91	15.15	20.73	17.55	14.19	15.72
NM_181594	Edc4	19.42	22.77	21.27	20.42	19.71	21.87	20.86	20.14
NM_138677	Edem1	47.53	40.24	40.53	43.09	36.24	35.13	39.28	43.56
NM_145537	Edem2	24.65	26.2	30.21	27.36	20.55	21.75	26.6	23.36
NM_001039644	Edem3	12.84	13.6	11.02	10.08	13.94	10.93	10.16	10.03
NM_021519	Edf1	152.34	143.8	179.13	167.21	146.38	136.78	190.46	160.22
NM_001001932	Eea1	12.58	11.41	12.27	12.48	12.15	10.24	12.92	12.05
NM_021876	Eed	37.88	36.97	38.48	39.15	35.37	30.91	35.33	37.39
NM_010106	Eef1a1	8192.5	7605.61	8020.57	7056.75	8254.01	7512.13	7849.73	7306.78
NM_018796	Eef1b2	390.05	338.02	379	357.99	367.96	328.82	330.14	324.93
NM_029663	Eef1d	73.36	62.7	69.34	71.53	75.47	64.71	70.26	71.5
NM_026007	Eef1g	592.66	540.02	605.26	626.28	554.64	497.3	563.62	588.15
NM_007907	Eef2	1746.01	1687.48	1688.32	1465.8	1773.4	1635.97	1645.53	1487.83
NM_001251826	Eef2k	16.83	17.01	18.11	18.65	20.76	16.46	19.18	18.58
NM_023060	Eefsec	7.01	7.12	7.59	9.81	7.85	7.14	8.74	10.05
NM_001033464	Efcab4b	14.41	12.14	13.77	13.28	18.35	16.76	15.62	16.6
NM_028643	Efha1	52.21	52.64	53.74	52.9	52.12	57.95	49.78	49.18
NM_025994	Efhd2	244.26	246.11	247.88	258.39	236.54	264.53	270.05	266.4
NM_133766	Efr3a	45.99	44.45	43.56	48.23	52.54	49.73	49.67	54.52
NM_175317	Eftud1	11.53	11.09	12.49	11.33	9.54	10.93	13.09	11.36
NM_001109995	Eftud2	49	46.43	50.32	56.72	48.65	45.56	51.59	55.76
NM_053207	Egln1	22.13	17.79	28.32	35.85	18.92	18.63	28.11	29.52
NM_053208	Egln2	20.64	21.23	20.78	21.89	19.29	22.33	21.04	21.02
NM_028133	Egln3	7.54	2.44	6.07	6.35	11.89	3.44	8.63	7.72
[truncated: 5,703 more rows]
