# Supplementary material for: Critical functions for STAT5 tetramers in the maturation and survival of natural killer cells
Source: Nat Commun. 2017 Nov 6;8:1320. doi: 10.1038/s41467-017-01477-5 (PMC5673064; doi:10.1038/s41467-017-01477-5)
Supplement: Supplementary file 5 — Supplementary Data 3 [file 41467_2017_1477_MOESM5_ESM.xlsx]

## Sheet: Supplementary Data 3a
Supplementary Data 3a. Genes that contain STAT5 tetramer bining sites
gene_name	symbol	chromosome	strand	peak.summit	binding_to	distTSS
NM_183275	1110002N22Rik	chr11	-	79955716	promoter	-61
NM_029296	1700001C19Rik	chr17	-	47570240	intron	4084
NR_045699	1700028E10Rik	chr5	+	152179649	UTR_5	8400
NR_028124	2310068J16Rik	chr15	-	99804118	promoter	-400
NM_001002004	2610507B11Rik	chr11	+	78075737	intron	482
NR_045168	4930447N08Rik	chr3	-	122513178	promoter	-8280
NR_029475	4930581F22Rik	chr9	+	34931514	UTR_5	7202
NR_045339	5730420D15Rik	chr10	+	94879494	promoter	-514
NR_015472	9530082P21Rik	chr17	+	23886052	promoter	-150
NM_026276	Aasdhppt	chr9	-	4309758	promoter	-264
NM_001103178	Ablim1	chr19	-	57181934	UTR_5	11565
NM_172133	Adap2	chr11	+	79955716	promoter	-11947
NM_172666	Agps	chr2	+	75730154	intron	59921
NM_145489	AI661453	chr17	+	47570240	promoter	-3347
NM_029332	Akap13	chr7	+	82717388	intron	116969
NM_019698	Aldh18a1	chr19	-	40663960	promoter	-1007
NM_001037294	Alpk2	chr18	-	65555093	promoter	-1551
NM_207031	Ano7	chr1	+	95288272	intron	17800
NM_001172206	Arid5a	chr1	+	36353855	promoter	-10722
NM_007881	Atn1	chr6	-	124700580	UTR_5	5925
NM_001080944	Atp8b4	chr2	-	126290179	intron	27110
NM_028139	Atxn7l1	chr12	+	33855924	intron	23374
NM_009741	Bcl2	chr1	-	108503595	intron	107272
NM_033601	Bcl3	chr7	-	20401761	intron	6343
NM_001162937	Bet3l	chr10	+	33750202	promoter	-7200
NM_138313	Bmf	chr2	-	118366620	intron	8794
NM_009760	Bnip3	chr7	-	146111040	promoter	-9851
NM_144541	Bre	chr5	+	32162763	intron	162341
NM_027724	Cage1	chr13	-	38141942	promoter	-13136
NM_027994	Cand1	chr10	-	118636983	UTR_3	40128
NM_001080820	Cass4	chr2	+	172230515	intron	11113
NM_001111119	Ccnb1ip1	chr14	-	51422943	promoter	-7540
NM_001169153	Cd300lf	chr11	-	114980916	intron	14390
NM_019753	Cdh17	chr4	+	11690375	UTR_5	5072
NM_146239	Cdk17	chr10	+	92690646	intron	67026
NM_009873	Cdk6	chr5	+	3478051	intron	133740
NM_001164413	Cnot4	chr6	-	35083983	promoter	-246
NM_025685	Col27a1	chr4	+	62972780	intron	96335
NM_026965	Comtd1	chr14	-	22672995	promoter	-4863
NM_008729	Ctnnd2	chr15	+	30767924	intron	665577
NM_001177812	D19Wsu162e	chr19	+	46704261	intron	30666
NM_029585	Det1	chr7	-	85982247	intron	9850
NM_007858	Diap1	chr18	-	38070010	intron	25055
NM_172493	Diap2	chrX	+	126271941	promoter	-12336
NM_172254	Dph3	chr14	-	32899506	promoter	-655
NM_010074	Dpp4	chr2	-	62170046	UTR_3	80242
NM_130447	Dusp16	chr6	-	134756354	promoter	-13708
NM_010163	Ext2	chr2	-	93555727	intron	106998
NR_045716	F420014N23Rik	chr10	+	126617488	promoter	-14816
NM_175184	Fam125b	chr2	-	33714999	intron	28467
NM_146084	Fam13b	chr18	-	34666745	promoter	-268
NM_183224	Fam19a3	chr3	-	104574265	intron	6200
NM_178908	Fam26e	chr10	-	33815098	intron	1227
NM_178658	Fam65b	chr13	+	24696709	promoter	-9769
NM_001113412	Fggy	chr4	+	95374910	intron	150713
NM_008026	Fli1	chr9	-	32329723	intron	19230
NM_013520	Flt3l	chr7	-	52391591	UTR_5	211
NM_008078	Gad2	chr2	+	22535659	intron	57813
NM_001083312	Gbp7	chr3	+	142193158	promoter	-143
NM_010278	Gfi1	chr5	-	108164085	promoter	-10722
NM_175035	Gimap5	chr6	+	48696078	promoter	-117
NR_040563	Gm10560	chr4	-	155396364	UTR_3	1569
NR_046062	Gm10640	chr7	+	31939155	promoter	-8221
NR_024599	Gm11346	chr13	-	24696709	promoter	-73
NM_010274	Gpd2	chr2	+	57121288	intron	30496
NM_001033290	Gpr55	chr1	-	87859009	promoter	-1379
NM_027898	Gramd1a	chr7	-	31939155	promoter	-3086
NM_172611	Gramd4	chr15	+	85881732	promoter	-6392
NM_013535	Grcc10	chr6	-	124700580	promoter	-9483
NM_010496	Id2	chr12	-	25781502	promoter	-545
NM_008338	Ifngr2	chr16	+	91534166	promoter	-13172
NM_008367	Il2ra	chr2	+	11576835	intron	12417
NM_001008700	Il4ra	chr7	+	132698106	UTR_5	2311
NM_001024617	Inpp4b	chr8	+	84231483	promoter	-7615
NM_001164574	Kbtbd3	chr9	+	4309758	UTR_5	16
NM_010600	Kcnh1	chr1	+	194052977	intron	38224
NM_021542	Kcnk5	chr14	-	20992271	intron	8733
NM_033563	Klf7	chr1	-	64148045	intron	19918
NM_177771	Klhl18	chr9	-	110360626	intron	18572
NM_010653	Klrc2	chr6	-	129610501	exon	73
NM_028416	Kremen2	chr17	-	23886052	promoter	-3256
NM_001080948	Larp4	chr15	+	99804118	intron	3614
NM_008879	Lcp1	chr14	+	75586122	UTR_5	49891
NM_008494	Lfng	chr5	+	141085629	intron	2335
NM_010735	Lta	chr17	-	35342269	UTR_5	27
NM_001013802	Macrod2	chr2	+	140610534	intron	389369
NM_010755	Maff	chr15	+	79177956	promoter	-151
NM_025564	Magohb	chr6	-	131239888	intron	3374
NM_001004176	Maml3	chr3	-	51562251	intron	346677
NM_008551	Mapkapk2	chr1	-	132977391	intron	16729
NM_001159485	Mcf2l	chr8	+	12949355	promoter	-62
NM_145128	Mgat5	chr1	+	129187969	UTR_5	86407
NR_039581	Mir5121	chr7	-	52391591	promoter	-9230
NM_001043355	Mtap6	chr7	+	106460065	intron	43210
NM_028860	Mtmr3	chr11	-	4402086	intron	92732
NM_080457	Muc4	chr16	+	32751049	exon	15078
NM_001081397	Myo16	chr8	+	10538457	intron	384535
NM_011586	Myo18a	chr11	+	77582318	promoter	-8448
NM_181072	Myo1e	chr9	+	70132554	intron	77398
NM_029354	Mzt2	chr16	-	15863457	promoter	-42
NM_053089	Naa15	chr3	+	51225745	intron	5808
NM_026554	Ncbp2	chr16	+	31940836	promoter	-7795
NM_008679	Ncoa3	chr2	+	165808309	promoter	-9827
NM_025523	Ndufc1	chr3	-	51225745	promoter	-12868
NM_001111324	Nedd9	chr13	-	41495828	intron	86861
NM_008689	Nfkb1	chr3	-	135267819	intron	86692
NM_008695	Nid2	chr14	+	20578410	intron	7932
NM_010930	Nov	chr15	+	54567940	promoter	-9542
NM_028142	Nsun4	chr4	-	115726401	UTR_5	80
NM_021512	Nup160	chr2	+	90519625	exon	2254
NM_153458	Olfm3	chr3	+	114592735	promoter	-14545
NM_001013365	Osm	chr11	+	4123560	promoter	-13227
NM_145460	Oxnad1	chr14	+	32899506	UTR_5	593
NM_023824	Paqr4	chr17	-	23886052	promoter	-8755
NM_009632	Parp2	chr14	+	51422943	promoter	-4677
NM_021396	Pdcd1lg2	chr19	+	29475120	promoter	-10288
NM_153422	Pde5a	chr3	+	122513178	intron	81103
NM_001081064	Pdzd2	chr15	-	12430865	intron	91446
NM_172822	Pigz	chr16	+	31940836	UTR_5	6900
NM_011972	Poli	chr18	-	70690196	promoter	-221
NM_027982	Ppm1j	chr3	+	104574265	promoter	-9708
NM_008922	Prim2	chr1	-	33669141	intron	57462
NM_008859	Prkcq	chr2	+	11091739	promoter	-2269
NM_001110849	Prr5l	chr2	-	101651132	UTR_5	28005
NM_181348	Prune2	chr19	+	17254265	intron	223658
NM_001127177	Ptpn2	chr18	-	67884689	promoter	-414
NM_001077705	Ptpn6	chr6	-	124700580	promoter	-11853
NM_011212	Ptpre	chr7	+	142780435	UTR_5	50929
NM_001163753	Rab37	chr11	+	114980916	intron	28172
NM_024456	Rab5c	chr11	-	100591535	UTR_5	7909
NM_011236	Rad52	chr6	+	119858282	UTR_5	5567
NM_009027	Rasgrf2	chr13	-	92799280	intron	102169
NM_011246	Rasgrp1	chr2	-	117168691	promoter	-78
NM_001170847	Rbm20	chr19	+	53866922	intron	115127
NM_024242	Riok1	chr13	+	38141942	intron	13085
NM_026301	Rnf125	chr18	+	21141127	intron	38002
NM_001164223	Rpa1	chr11	-	75150941	intron	10944
NM_009438	Rpl13a	chr7	-	52391591	promoter	-7476
NM_013725	Rps11	chr7	-	52391591	promoter	-11832
NM_025789	Rsph3a	chr17	+	8132797	promoter	-5681
NM_025614	Rwdd1	chr10	-	33750202	promoter	-10780
NM_019748	Sae1	chr7	-	16969055	intron	4079
NM_001113487	Sept9	chr11	+	117183074	intron	55515
NM_009251	Serpina3g	chr12	+	105474315	intron	21562
NR_033450	Serpina3h	chr12	+	105474315	promoter	-11790
NM_009256	Serpinb9	chr13	+	33093244	promoter	-3165
NM_133220	Sgk3	chr1	+	9823622	UTR_5	35412
NM_015756	Shroom3	chr5	+	93393821	UTR_3	281361
NM_027498	Sik3	chr9	+	45925081	intron	104179
NM_177615	Slc26a10	chr10	-	126617488	exon	213
NM_175121	Slc38a2	chr15	-	96538545	promoter	-8416
NM_172653	Slc39a10	chr1	-	46921271	promoter	-10917
NM_032008	Slmap	chr14	-	27335367	intron	17859
NM_172429	Smndc1	chr19	-	53470205	promoter	-5142
NM_001102611	Smyd4	chr11	+	75150941	promoter	-10993
NR_000002	Snord32a	chr7	-	52391591	promoter	-8758
NR_001277	Snord33	chr7	-	52391591	promoter	-9276
NR_002455	Snord34	chr7	-	52391591	promoter	-9553
NR_000003	Snord35a	chr7	-	52391591	promoter	-9786
NR_000004	Snord35b	chr7	-	52391591	promoter	-13110
NM_001168657	Socs2	chr10	-	94879494	promoter	-1577
NM_001029936	Specc1	chr11	+	61962114	intron	71516
NM_198109	Ssh1	chr5	-	114402489	intron	41277
NM_009178	St3gal4	chr9	-	34931514	promoter	-7119
NM_019963	Stat2	chr10	+	127707311	promoter	-320
NM_001252579	Sulf2	chr2	-	165926874	intron	54309
NM_138667	Tab2	chr10	-	7672527	UTR_5	3394
NM_030732	Tbl1xr1	chr3	+	22050245	UTR_5	74672
NM_027410	Tecpr1	chr5	-	144982472	UTR_5	1975
NM_146151	Tesk2	chr4	+	116412002	UTR_5	18443
NM_198292	Tex2	chr11	-	106397554	intron	76690
NM_025382	Tmem57	chr4	-	134397978	intron	11282
NM_027902	Tmprss6	chr15	-	78288343	intron	10721
NM_013693	Tnf	chr17	-	35342269	promoter	-3328
NM_009400	Tnfrsf18	chr4	+	155396364	promoter	-4086
NM_001199275	Tnip1	chr11	-	54769525	UTR_5	99
NM_001127261	Trp63	chr16	+	25840051	intron	156201
NM_175414	Tspan9	chr6	-	127957297	intron	136299
NM_001081423	Ttll5	chr12	+	87392345	UTR_3	226446
NM_026861	Ubac2	chr14	+	122349133	intron	71306
NM_177561	Usp46	chr5	-	74396808	UTR_3	67628
NM_011708	Vwf	chr6	+	125550391	intron	47411
NM_027477	Zfp398	chr6	+	47785538	promoter	-121
NM_001177550	Zfp442	chr2	-	150263423	intron	13807
NM_177882	Zfp786	chr6	-	47785538	promoter	-5034

## Sheet: Supplementary Data 3b
Supplementary Data 3b. Genes that are regulated by STAT5 tetramers
gene_name	symbol	chromosome	strand	peak.summit	binding_to	distTSS
NM_010755	Maff	chr15	+	79177956	promoter	-151
NM_001080820	Cass4	chr2	+	172230515	intron	11113
NM_001013365	Osm	chr11	+	4123560	promoter	-13227
NM_177615	Slc26a10	chr10	-	126617488	exon	213
NM_001168657	Socs2	chr10	-	94879494	promoter	-1577
NM_001111324	Nedd9	chr13	-	41495828	intron	86861
NM_198292	Tex2	chr11	-	106397554	intron	76690
NM_010930	Nov	chr15	+	54567940	promoter	-9542
NM_010735	Lta	chr17	-	35342269	UTR_5	27
NM_001029936	Specc1	chr11	+	61962114	intron	71516
NM_008367	Il2ra	chr2	+	11576835	intron	12417
NM_001110849	Prr5l	chr2	-	101651132	UTR_5	28005
NM_009251	Serpina3g	chr12	+	105474315	intron	21562
NM_021542	Kcnk5	chr14	-	20992271	intron	8733
NM_013693	Tnf	chr17	-	35342269	promoter	-3328
NM_008859	Prkcq	chr2	+	11091739	promoter	-2269
NM_026301	Rnf125	chr18	+	21141127	intron	38002
NM_010278	Gfi1	chr5	-	108164085	promoter	-10722
NM_181348	Prune2	chr19	+	17254265	intron	223658
NM_009741	Bcl2	chr1	-	108503595	intron	107272
